# Supplementary material for: Twinkle twinkle brittle star: the draft genome of Ophioderma brevispinum (Echinodermata: Ophiuroidea) as a resource for regeneration research
Source: BMC Genomics. 2022 Aug 11;23:574. doi: 10.1186/s12864-022-08750-y (PMC9367165; doi:10.1186/s12864-022-08750-y)
Supplement: Supplementary file 1 — Additional file 1 File S1. Summary of sequence read statistics (number of sequences, number of base pairs, maximum read length, average read length, sum, estimated genome size, and estimated overall sequence depth). [file 12864_2022_8750_MOESM1_ESM.csv]

NAME	Num of sequences	Num of Base pairs	Maximum length read	Average read length
m54116_180314_220552.subreads.fastq	888716	5749489469	107838	6469.43
m54116_180316_205804.subreads.fastq	589735	3853540098	107057	6534.36
m54116_180317_070512.subreads.fastq	745215	5193580395	85250	6969.24
m54116_180317_171447.subreads.fastq	765143	5371559249	97597	7020.33
m54116_180318_032426.subreads.fastq	806923	5531262487	95842	6854.76
m54116_180318_133409.subreads.fastq	773072	5163766431	62502	6679.54
m54116_180318_234351.subreads.fastq	686346	3967399896	86630	5780.47
m54116_180321_191511.subreads.fastq	643785	4760211850	66451	7394.1
m54116_180322_052232.subreads.fastq	691345	4908263778	95357	7099.59
m54116_180323_181757.subreads.fastq	553797	4156258869	74804	7505.02
m54116_180324_042533.subreads.fastq	503948	3429199965	131473	6804.67
m54116_180324_143510.subreads.fastq	617964	4381949551	72167	7090.95
m54116_180325_004448.subreads.fastq	647625	4339567953	118641	6700.74
m54116_180329_190627.subreads.fastq	563335	3941374297	80560	6996.5
m54116_180330_051304.subreads.fastq	570669	3935285505	80193	6895.92
m54116_180330_152240.subreads.fastq	671954	4452671316	109203	6626.45
m54116_180331_013226.subreads.fastq	596755	3831329579	77661	6420.27
m54116_180331_114220.subreads.fastq	710390	4459324114	177554	6277.29
m54116_180331_215205.subreads.fastq	709575	4541313711	125166	6400.05
m54116_180401_080158.subreads.fastq	708966	4510870304	161812	6362.6
m54116_180401_181127.subreads.fastq	777856	4722747562	99187	6071.49
m54116_180405_142126.subreads.fastq	529585	3817085362	90368	7207.69
m54116_180406_002919.subreads.fastq	551812	3939340257	104181	7138.92
m54116_180406_201356.subreads.fastq	243555	1414862231	124241	5809.21
m54116_180407_063004.subreads.fastq	287881	1614547280	141957	5608.38
m54116_180407_164953.subreads.fastq	234772	1306218124	83988	5563.77
m54116_180411_211452.subreads.fastq	876523	6306892362	90909	7195.35
m54116_180412_151250.subreads.fastq	750255	5671297409	83861	7559.16
m54116_180413_012227.subreads.fastq	577773	4416255119	85339	7643.58
m54116_180413_194050.subreads.fastq	497531	3958289652	75006	7955.87
m54116_180414_055053.subreads.fastq	529352	3918103603	81577	7401.7
m54116_180414_160259.subreads.fastq	461292	3450570187	88104	7480.23
m54116_180415_021512.subreads.fastq	559353	4189759261	99257	7490.37
m54116_180415_122759.subreads.fastq	522661	3438280007	59420	6578.41
m54116_180419_160754.subreads.fastq	549796	3876999033	89797	7051.7
m54116_180420_185522.subreads.fastq	514936	3721027475	134025	7226.19
m54116_180421_050714.subreads.fastq	715266	4661072464	68184	6516.56
m54116_180421_152158.subreads.fastq	691466	4168460735	87911	6028.44
Sum	23,316,923	159,070,026,940
Average	6,822
Genome size	3,100,000,000
Coverage	51.31291192
