# Supplementary material for: Twinkle twinkle brittle star: the draft genome of Ophioderma brevispinum (Echinodermata: Ophiuroidea) as a resource for regeneration research
Source: BMC Genomics. 2022 Aug 11;23:574. doi: 10.1186/s12864-022-08750-y (PMC9367165; doi:10.1186/s12864-022-08750-y)
Supplement: Supplementary file 2 — Additional file 2 ∙ ‘notch-related.gtf‘: Independent annotation of genes that belong to the Notch signaling pathway. ∙ ‘repeatMasker.gtf‘: Repeat annotation based on similarity (not included in the gene statistics). ∙ ‘braker.gtf‘: Main gene annotation file produced with the BRAKER pipeline. ∙ ‘exonerate_complete.gtf‘: All hits from exonerate alignments (may include suboptimal hits because it stores the best hit per transcript query, not the best hit per target location). ∙ ‘exonerate_filtered.gtf‘: Filtered results from exonerate with the best hits per target location. [file 12864_2022_8750_MOESM2_ESM.zip]

Archive with 6 entries (5 files):
- FileS2_GTFs/
- FileS2_GTFs/notch-related.gtf
- FileS2_GTFs/exonerate_filtered.gtf
- FileS2_GTFs/braker.gtf
- FileS2_GTFs/exonerate_complete.gtf
- FileS2_GTFs/repeatMasker.gtf
