# Supplementary material for: Twinkle twinkle brittle star: the draft genome of Ophioderma brevispinum (Echinodermata: Ophiuroidea) as a resource for regeneration research
Source: BMC Genomics. 2022 Aug 11;23:574. doi: 10.1186/s12864-022-08750-y (PMC9367165; doi:10.1186/s12864-022-08750-y)
Supplement: Supplementary file 2 — Additional file 2 ∙ ‘notch-related.gtf‘: Independent annotation of genes that belong to the Notch signaling pathway. ∙ ‘repeatMasker.gtf‘: Repeat annotation based on similarity (not included in the gene statistics). ∙ ‘braker.gtf‘: Main gene annotation file produced with the BRAKER pipeline. ∙ ‘exonerate_complete.gtf‘: All hits from exonerate alignments (may include suboptimal hits because it stores the best hit per transcript query, not the best hit per target location). ∙ ‘exonerate_filtered.gtf‘: Filtered results from exonerate with the best hits per target location. [file 12864_2022_8750_MOESM2_ESM.zip › FileS2_GTFs/notch-related.gtf]

scf_20418_	exonerate:protein2genome:local	gene	19866	20321	378.0	+	.	gene_id "CSL-similar35"; sequence Sp_SuH ; gene_orientation . ; identity 53.33 ; similarity 68.67
scf_20418_	exonerate:protein2genome:local	cds	19866	20321	.	+	.	transcript_id "CSL-similar35.t1"; gene_id "CSL-similar35"; .
scf_20418_	exonerate:protein2genome:local	exon	19866	20321	.	+	.	transcript_id "CSL-similar35.t1"; gene_id "CSL-similar35"; insertions 6 ; deletions 1 ; identity 53.33 ; similarity 68.67
scf_20418_	exonerate:protein2genome:local	similarity	19866	20321	378	+	.	transcript_id "CSL-similar35.t1"; gene_id "CSL-similar35"; alignment_id 1 ; Query Sp_SuH ; Align 19866 6 219 ; Align 20085 80 60 ; Align 20148 100 45 ; Align 20196 115 126
scf_83954_	exonerate:protein2genome:local	gene	42014	42499	395.0	+	.	gene_id "CSL-similar229"; sequence Sp_SuH ; gene_orientation . ; identity 55.90 ; similarity 69.57
scf_83954_	exonerate:protein2genome:local	cds	42014	42499	.	+	.	transcript_id "CSL-similar229.t1"; gene_id "CSL-similar229"; .
scf_83954_	exonerate:protein2genome:local	exon	42014	42499	.	+	.	transcript_id "CSL-similar229.t1"; gene_id "CSL-similar229"; insertions 3 ; deletions 3 ; identity 55.90 ; similarity 69.57
scf_83954_	exonerate:protein2genome:local	similarity	42014	42499	395	+	.	transcript_id "CSL-similar229.t1"; gene_id "CSL-similar229"; alignment_id 1 ; Query Sp_SuH ; Align 42014 10 183 ; Align 42197 74 126 ; Align 42326 116 174
scf_59407_	exonerate:protein2genome:local	gene	148976	149467	458.0	+	.	gene_id "CSL-similar351"; sequence Sp_SuH ; gene_orientation . ; identity 56.44 ; similarity 73.62
scf_59407_	exonerate:protein2genome:local	cds	148976	149467	.	+	.	transcript_id "CSL-similar351.t1"; gene_id "CSL-similar351"; .
scf_59407_	exonerate:protein2genome:local	exon	148976	149467	.	+	.	transcript_id "CSL-similar351.t1"; gene_id "CSL-similar351"; insertions 3 ; deletions 0 ; identity 56.44 ; similarity 73.62
scf_59407_	exonerate:protein2genome:local	similarity	148976	149467	458	+	.	transcript_id "CSL-similar351.t1"; gene_id "CSL-similar351"; alignment_id 1 ; Query Sp_SuH ; Align 148976 2 345 ; Align 149324 117 144
scf_50907_	exonerate:protein2genome:local	gene	4300	9682	246.0	-	.	gene_id "CSL-similar406"; sequence XP_022094986.1 ; gene_orientation + ; identity 64.80 ; similarity 73.60
scf_50907_	exonerate:protein2genome:local	cds	9552	9682	.	-	.	transcript_id "CSL-similar406.t1"; gene_id "CSL-similar406"; .
scf_50907_	exonerate:protein2genome:local	exon	9552	9682	.	-	.	transcript_id "CSL-similar406.t1"; gene_id "CSL-similar406"; insertions 0 ; deletions 1 ; identity 84.09 ; similarity 84.09 ; frameshifts 2
scf_50907_	exonerate:protein2genome:local	splice5	9550	9551	.	-	.	transcript_id "CSL-similar406.t1"; gene_id "CSL-similar406"; intron_id 1 ; splice_site "GT"
scf_50907_	exonerate:protein2genome:local	intron	7147	9551	.	-	.	transcript_id "CSL-similar406.t1"; gene_id "CSL-similar406"; intron_id 1
scf_50907_	exonerate:protein2genome:local	splice3	7147	7148	.	-	.	transcript_id "CSL-similar406.t1"; gene_id "CSL-similar406"; intron_id 0 ; splice_site "AG"
scf_50907_	exonerate:protein2genome:local	cds	7035	7146	.	-	.	transcript_id "CSL-similar406.t1"; gene_id "CSL-similar406"; .
scf_50907_	exonerate:protein2genome:local	exon	7035	7146	.	-	.	transcript_id "CSL-similar406.t1"; gene_id "CSL-similar406"; insertions 0 ; deletions 0 ; identity 45.95 ; similarity 62.16
scf_50907_	exonerate:protein2genome:local	splice5	7033	7034	.	-	.	transcript_id "CSL-similar406.t1"; gene_id "CSL-similar406"; intron_id 2 ; splice_site "GT"
scf_50907_	exonerate:protein2genome:local	intron	4439	7034	.	-	.	transcript_id "CSL-similar406.t1"; gene_id "CSL-similar406"; intron_id 2
scf_50907_	exonerate:protein2genome:local	splice3	4439	4440	.	-	.	transcript_id "CSL-similar406.t1"; gene_id "CSL-similar406"; intron_id 1 ; splice_site "AC"
scf_50907_	exonerate:protein2genome:local	cds	4300	4438	.	-	.	transcript_id "CSL-similar406.t1"; gene_id "CSL-similar406"; .
scf_50907_	exonerate:protein2genome:local	exon	4300	4438	.	-	.	transcript_id "CSL-similar406.t1"; gene_id "CSL-similar406"; insertions 0 ; deletions 1 ; identity 60.00 ; similarity 71.11 ; frameshifts 2
scf_50907_	exonerate:protein2genome:local	similarity	4300	9682	246	-	.	transcript_id "CSL-similar406.t1"; gene_id "CSL-similar406"; alignment_id 1 ; Query XP_022094986.1 ; Align 9683 257 54 ; Align 9627 276 75 ; Align 7147 301 111 ; Align 4437 339 69 ; Align 4366 363 66
scf_47876_	exonerate:protein2genome:local	gene	1177	50886	790.0	-	.	gene_id "CSL-similar482"; sequence XP_022094986.1 ; gene_orientation + ; identity 69.08 ; similarity 78.32
scf_47876_	exonerate:protein2genome:local	cds	50673	50886	.	-	.	transcript_id "CSL-similar482.t1"; gene_id "CSL-similar482"; .
scf_47876_	exonerate:protein2genome:local	exon	50673	50886	.	-	.	transcript_id "CSL-similar482.t1"; gene_id "CSL-similar482"; insertions 0 ; deletions 3 ; identity 42.86 ; similarity 60.00 ; frameshifts 2
scf_47876_	exonerate:protein2genome:local	splice5	50671	50672	.	-	.	transcript_id "CSL-similar482.t1"; gene_id "CSL-similar482"; intron_id 1 ; splice_site "GT"
scf_47876_	exonerate:protein2genome:local	intron	39948	50672	.	-	.	transcript_id "CSL-similar482.t1"; gene_id "CSL-similar482"; intron_id 1
scf_47876_	exonerate:protein2genome:local	splice3	39948	39949	.	-	.	transcript_id "CSL-similar482.t1"; gene_id "CSL-similar482"; intron_id 0 ; splice_site "AG"
scf_47876_	exonerate:protein2genome:local	cds	39832	39947	.	-	.	transcript_id "CSL-similar482.t1"; gene_id "CSL-similar482"; .
scf_47876_	exonerate:protein2genome:local	exon	39832	39947	.	-	.	transcript_id "CSL-similar482.t1"; gene_id "CSL-similar482"; insertions 0 ; deletions 1 ; identity 70.27 ; similarity 81.08 ; frameshifts 2
scf_47876_	exonerate:protein2genome:local	splice5	39830	39831	.	-	.	transcript_id "CSL-similar482.t1"; gene_id "CSL-similar482"; intron_id 2 ; splice_site "GT"
scf_47876_	exonerate:protein2genome:local	intron	37405	39831	.	-	.	transcript_id "CSL-similar482.t1"; gene_id "CSL-similar482"; intron_id 2
scf_47876_	exonerate:protein2genome:local	splice3	37405	37406	.	-	.	transcript_id "CSL-similar482.t1"; gene_id "CSL-similar482"; intron_id 1 ; splice_site "AG"
scf_47876_	exonerate:protein2genome:local	cds	37232	37404	.	-	.	transcript_id "CSL-similar482.t1"; gene_id "CSL-similar482"; .
scf_47876_	exonerate:protein2genome:local	exon	37232	37404	.	-	.	transcript_id "CSL-similar482.t1"; gene_id "CSL-similar482"; insertions 0 ; deletions 0 ; identity 73.21 ; similarity 80.36 ; frameshifts 7
scf_47876_	exonerate:protein2genome:local	splice5	37230	37231	.	-	.	transcript_id "CSL-similar482.t1"; gene_id "CSL-similar482"; intron_id 3 ; splice_site "GT"
scf_47876_	exonerate:protein2genome:local	intron	36034	37231	.	-	.	transcript_id "CSL-similar482.t1"; gene_id "CSL-similar482"; intron_id 3
scf_47876_	exonerate:protein2genome:local	splice3	36034	36035	.	-	.	transcript_id "CSL-similar482.t1"; gene_id "CSL-similar482"; intron_id 2 ; splice_site "AG"
scf_47876_	exonerate:protein2genome:local	cds	35806	36033	.	-	.	transcript_id "CSL-similar482.t1"; gene_id "CSL-similar482"; .
scf_47876_	exonerate:protein2genome:local	exon	35806	36033	.	-	.	transcript_id "CSL-similar482.t1"; gene_id "CSL-similar482"; insertions 0 ; deletions 1 ; identity 64.94 ; similarity 70.13
scf_47876_	exonerate:protein2genome:local	splice5	35804	35805	.	-	.	transcript_id "CSL-similar482.t1"; gene_id "CSL-similar482"; intron_id 4 ; splice_site "GA"
scf_47876_	exonerate:protein2genome:local	intron	29462	35805	.	-	.	transcript_id "CSL-similar482.t1"; gene_id "CSL-similar482"; intron_id 4
scf_47876_	exonerate:protein2genome:local	splice3	29462	29463	.	-	.	transcript_id "CSL-similar482.t1"; gene_id "CSL-similar482"; intron_id 3 ; splice_site "AT"
scf_47876_	exonerate:protein2genome:local	cds	29379	29461	.	-	.	transcript_id "CSL-similar482.t1"; gene_id "CSL-similar482"; .
scf_47876_	exonerate:protein2genome:local	exon	29379	29461	.	-	.	transcript_id "CSL-similar482.t1"; gene_id "CSL-similar482"; insertions 0 ; deletions 0 ; identity 96.30 ; similarity 96.30 ; frameshifts 1
scf_47876_	exonerate:protein2genome:local	splice5	29377	29378	.	-	.	transcript_id "CSL-similar482.t1"; gene_id "CSL-similar482"; intron_id 5 ; splice_site "GT"
scf_47876_	exonerate:protein2genome:local	intron	3193	29378	.	-	.	transcript_id "CSL-similar482.t1"; gene_id "CSL-similar482"; intron_id 5
scf_47876_	exonerate:protein2genome:local	splice3	3193	3194	.	-	.	transcript_id "CSL-similar482.t1"; gene_id "CSL-similar482"; intron_id 4 ; splice_site "AG"
scf_47876_	exonerate:protein2genome:local	cds	3080	3192	.	-	.	transcript_id "CSL-similar482.t1"; gene_id "CSL-similar482"; .
scf_47876_	exonerate:protein2genome:local	exon	3080	3192	.	-	.	transcript_id "CSL-similar482.t1"; gene_id "CSL-similar482"; insertions 0 ; deletions 0 ; identity 84.21 ; similarity 92.11
scf_47876_	exonerate:protein2genome:local	splice5	3078	3079	.	-	.	transcript_id "CSL-similar482.t1"; gene_id "CSL-similar482"; intron_id 6 ; splice_site "GT"
scf_47876_	exonerate:protein2genome:local	intron	1773	3079	.	-	.	transcript_id "CSL-similar482.t1"; gene_id "CSL-similar482"; intron_id 6
scf_47876_	exonerate:protein2genome:local	splice3	1773	1774	.	-	.	transcript_id "CSL-similar482.t1"; gene_id "CSL-similar482"; intron_id 5 ; splice_site "AG"
scf_47876_	exonerate:protein2genome:local	cds	1660	1772	.	-	.	transcript_id "CSL-similar482.t1"; gene_id "CSL-similar482"; .
scf_47876_	exonerate:protein2genome:local	exon	1660	1772	.	-	.	transcript_id "CSL-similar482.t1"; gene_id "CSL-similar482"; insertions 0 ; deletions 2 ; identity 81.08 ; similarity 94.59 ; frameshifts 1
scf_47876_	exonerate:protein2genome:local	splice5	1658	1659	.	-	.	transcript_id "CSL-similar482.t1"; gene_id "CSL-similar482"; intron_id 7 ; splice_site "GA"
scf_47876_	exonerate:protein2genome:local	intron	1200	1659	.	-	.	transcript_id "CSL-similar482.t1"; gene_id "CSL-similar482"; intron_id 7
scf_47876_	exonerate:protein2genome:local	splice3	1200	1201	.	-	.	transcript_id "CSL-similar482.t1"; gene_id "CSL-similar482"; intron_id 6 ; splice_site "AC"
scf_47876_	exonerate:protein2genome:local	cds	1177	1199	.	-	.	transcript_id "CSL-similar482.t1"; gene_id "CSL-similar482"; .
scf_47876_	exonerate:protein2genome:local	exon	1177	1199	.	-	.	transcript_id "CSL-similar482.t1"; gene_id "CSL-similar482"; insertions 0 ; deletions 0 ; identity 100.00 ; similarity 100.00
scf_47876_	exonerate:protein2genome:local	similarity	1177	50886	790	-	.	transcript_id "CSL-similar482.t1"; gene_id "CSL-similar482"; alignment_id 1 ; Query XP_022094986.1 ; Align 50887 29 42 ; Align 50845 44 30 ; Align 50815 56 30 ; Align 50784 66 78 ; Align 50705 92 30 ; Align 39947 103 36 ; Align 39909 116 75 ; Align 37404 142 63 ; Align 37336 163 48 ; Align 37286 179 54 ; Align 36034 197 174 ; Align 35860 256 54 ; Align 29462 274 24 ; Align 29437 282 57 ; Align 31…
scf_9419_	exonerate:protein2genome:local	gene	2739	10143	484.0	+	.	gene_id "CSL-similar1053"; sequence XP_030849146.1 ; gene_orientation + ; identity 71.13 ; similarity 85.92
scf_9419_	exonerate:protein2genome:local	cds	2739	2797	.	+	.	transcript_id "CSL-similar1053.t1"; gene_id "CSL-similar1053"; .
scf_9419_	exonerate:protein2genome:local	exon	2739	2797	.	+	.	transcript_id "CSL-similar1053.t1"; gene_id "CSL-similar1053"; insertions 3 ; deletions 0 ; identity 50.00 ; similarity 66.67
scf_9419_	exonerate:protein2genome:local	splice5	2798	2799	.	+	.	transcript_id "CSL-similar1053.t1"; gene_id "CSL-similar1053"; intron_id 1 ; splice_site "GT"
scf_9419_	exonerate:protein2genome:local	intron	2798	8422	.	+	.	transcript_id "CSL-similar1053.t1"; gene_id "CSL-similar1053"; intron_id 1
scf_9419_	exonerate:protein2genome:local	splice3	8421	8422	.	+	.	transcript_id "CSL-similar1053.t1"; gene_id "CSL-similar1053"; intron_id 0 ; splice_site "AG"
scf_9419_	exonerate:protein2genome:local	cds	8423	8666	.	+	.	transcript_id "CSL-similar1053.t1"; gene_id "CSL-similar1053"; .
scf_9419_	exonerate:protein2genome:local	exon	8423	8666	.	+	.	transcript_id "CSL-similar1053.t1"; gene_id "CSL-similar1053"; insertions 0 ; deletions 0 ; identity 78.05 ; similarity 90.24
scf_9419_	exonerate:protein2genome:local	splice5	8667	8668	.	+	.	transcript_id "CSL-similar1053.t1"; gene_id "CSL-similar1053"; intron_id 2 ; splice_site "GT"
scf_9419_	exonerate:protein2genome:local	intron	8667	10012	.	+	.	transcript_id "CSL-similar1053.t1"; gene_id "CSL-similar1053"; intron_id 2
scf_9419_	exonerate:protein2genome:local	splice3	10011	10012	.	+	.	transcript_id "CSL-similar1053.t1"; gene_id "CSL-similar1053"; intron_id 1 ; splice_site "AG"
scf_9419_	exonerate:protein2genome:local	cds	10013	10143	.	+	.	transcript_id "CSL-similar1053.t1"; gene_id "CSL-similar1053"; .
scf_9419_	exonerate:protein2genome:local	exon	10013	10143	.	+	.	transcript_id "CSL-similar1053.t1"; gene_id "CSL-similar1053"; insertions 0 ; deletions 1 ; identity 67.44 ; similarity 86.05 ; frameshifts 2
scf_9419_	exonerate:protein2genome:local	similarity	2739	10143	484	+	.	transcript_id "CSL-similar1053.t1"; gene_id "CSL-similar1053"; alignment_id 1 ; Query XP_030849146.1 ; Align 2739 38 27 ; Align 2769 47 27 ; Align 8424 57 243 ; Align 10013 138 21 ; Align 10036 145 3 ; Align 10039 147 105
scf_3846_	exonerate:protein2genome:local	gene	29683	30135	405.0	+	.	gene_id "CSL-similar1127"; sequence Sp_SuH ; gene_orientation . ; identity 58.67 ; similarity 71.33
scf_3846_	exonerate:protein2genome:local	cds	29683	30135	.	+	.	transcript_id "CSL-similar1127.t1"; gene_id "CSL-similar1127"; .
scf_3846_	exonerate:protein2genome:local	exon	29683	30135	.	+	.	transcript_id "CSL-similar1127.t1"; gene_id "CSL-similar1127"; insertions 3 ; deletions 3 ; identity 58.67 ; similarity 71.33
scf_3846_	exonerate:protein2genome:local	similarity	29683	30135	405	+	.	transcript_id "CSL-similar1127.t1"; gene_id "CSL-similar1127"; alignment_id 1 ; Query Sp_SuH ; Align 29683 5 204 ; Align 29887 76 120 ; Align 30010 116 126
scf_1483_	exonerate:protein2genome:local	gene	14556	14996	430.0	-	.	gene_id "CSL-similar1160"; sequence Sp_SuH ; gene_orientation . ; identity 59.59 ; similarity 73.29
scf_1483_	exonerate:protein2genome:local	cds	14556	14996	.	-	.	transcript_id "CSL-similar1160.t1"; gene_id "CSL-similar1160"; .
scf_1483_	exonerate:protein2genome:local	exon	14556	14996	.	-	.	transcript_id "CSL-similar1160.t1"; gene_id "CSL-similar1160"; insertions 3 ; deletions 0 ; identity 59.59 ; similarity 73.29
scf_1483_	exonerate:protein2genome:local	similarity	14556	14996	430	-	.	transcript_id "CSL-similar1160.t1"; gene_id "CSL-similar1160"; alignment_id 1 ; Query Sp_SuH ; Align 14997 10 318 ; Align 14676 116 120
scf_56294_	exonerate:protein2genome:local	gene	78135	79673	387.0	-	.	gene_id "HES-similar706"; sequence XP_796692.2 ; gene_orientation + ; identity 69.09 ; similarity 89.09
scf_56294_	exonerate:protein2genome:local	cds	79575	79673	.	-	.	transcript_id "HES-similar706.t1"; gene_id "HES-similar706"; .
scf_56294_	exonerate:protein2genome:local	exon	79575	79673	.	-	.	transcript_id "HES-similar706.t1"; gene_id "HES-similar706"; insertions 0 ; deletions 0 ; identity 79.41 ; similarity 94.12
scf_56294_	exonerate:protein2genome:local	splice5	79573	79574	.	-	.	transcript_id "HES-similar706.t1"; gene_id "HES-similar706"; intron_id 1 ; splice_site "GT"
scf_56294_	exonerate:protein2genome:local	intron	78366	79574	.	-	.	transcript_id "HES-similar706.t1"; gene_id "HES-similar706"; intron_id 1
scf_56294_	exonerate:protein2genome:local	splice3	78366	78367	.	-	.	transcript_id "HES-similar706.t1"; gene_id "HES-similar706"; intron_id 0 ; splice_site "AG"
scf_56294_	exonerate:protein2genome:local	cds	78135	78365	.	-	.	transcript_id "HES-similar706.t1"; gene_id "HES-similar706"; .
scf_56294_	exonerate:protein2genome:local	exon	78135	78365	.	-	.	transcript_id "HES-similar706.t1"; gene_id "HES-similar706"; insertions 0 ; deletions 1 ; identity 64.94 ; similarity 87.01
scf_56294_	exonerate:protein2genome:local	similarity	78135	79673	387	-	.	transcript_id "HES-similar706.t1"; gene_id "HES-similar706"; alignment_id 1 ; Query XP_796692.2 ; Align 79674 18 99 ; Align 78366 51 72 ; Align 78294 76 159
scf_56294_	exonerate:protein2genome:local	gene	77898	78086	334.0	-	.	gene_id "HES-similar711"; sequence Obrevispum_HES-4 ; gene_orientation . ; identity 100.00 ; similarity 100.00
scf_56294_	exonerate:protein2genome:local	cds	77898	78086	.	-	.	transcript_id "HES-similar711.t1"; gene_id "HES-similar711"; .
scf_56294_	exonerate:protein2genome:local	exon	77898	78086	.	-	.	transcript_id "HES-similar711.t1"; gene_id "HES-similar711"; insertions 0 ; deletions 0 ; identity 100.00 ; similarity 100.00
scf_56294_	exonerate:protein2genome:local	similarity	77898	78086	334	-	.	transcript_id "HES-similar711.t1"; gene_id "HES-similar711"; alignment_id 1 ; Query Obrevispum_HES-4 ; Align 78087 2 189
scf_45302_	exonerate:protein2genome:local	gene	50701	54109	379.0	+	.	gene_id "HES-similar1396"; sequence XP_022090495.1 ; gene_orientation + ; identity 76.52 ; similarity 86.96
scf_45302_	exonerate:protein2genome:local	cds	50701	50776	.	+	.	transcript_id "HES-similar1396.t1"; gene_id "HES-similar1396"; .
scf_45302_	exonerate:protein2genome:local	exon	50701	50776	.	+	.	transcript_id "HES-similar1396.t1"; gene_id "HES-similar1396"; insertions 0 ; deletions 0 ; identity 92.31 ; similarity 100.00 ; frameshifts 1
scf_45302_	exonerate:protein2genome:local	splice5	50777	50778	.	+	.	transcript_id "HES-similar1396.t1"; gene_id "HES-similar1396"; intron_id 1 ; splice_site "GT"
scf_45302_	exonerate:protein2genome:local	intron	50777	53019	.	+	.	transcript_id "HES-similar1396.t1"; gene_id "HES-similar1396"; intron_id 1
scf_45302_	exonerate:protein2genome:local	splice3	53018	53019	.	+	.	transcript_id "HES-similar1396.t1"; gene_id "HES-similar1396"; intron_id 0 ; splice_site "AG"
scf_45302_	exonerate:protein2genome:local	cds	53020	53107	.	+	.	transcript_id "HES-similar1396.t1"; gene_id "HES-similar1396"; .
scf_45302_	exonerate:protein2genome:local	exon	53020	53107	.	+	.	transcript_id "HES-similar1396.t1"; gene_id "HES-similar1396"; insertions 0 ; deletions 0 ; identity 93.10 ; similarity 96.55
scf_45302_	exonerate:protein2genome:local	splice5	53108	53109	.	+	.	transcript_id "HES-similar1396.t1"; gene_id "HES-similar1396"; intron_id 2 ; splice_site "GT"
scf_45302_	exonerate:protein2genome:local	intron	53108	53924	.	+	.	transcript_id "HES-similar1396.t1"; gene_id "HES-similar1396"; intron_id 2
scf_45302_	exonerate:protein2genome:local	splice3	53923	53924	.	+	.	transcript_id "HES-similar1396.t1"; gene_id "HES-similar1396"; intron_id 1 ; splice_site "AG"
scf_45302_	exonerate:protein2genome:local	cds	53925	54109	.	+	.	transcript_id "HES-similar1396.t1"; gene_id "HES-similar1396"; .
scf_45302_	exonerate:protein2genome:local	exon	53925	54109	.	+	.	transcript_id "HES-similar1396.t1"; gene_id "HES-similar1396"; insertions 0 ; deletions 1 ; identity 60.66 ; similarity 77.05
scf_45302_	exonerate:protein2genome:local	similarity	50701	54109	379	+	.	transcript_id "HES-similar1396.t1"; gene_id "HES-similar1396"; alignment_id 1 ; Query XP_022090495.1 ; Align 50701 24 54 ; Align 50756 42 21 ; Align 53020 49 87 ; Align 53927 79 84 ; Align 54011 108 99
scf_45302_	exonerate:protein2genome:local	gene	54302	54912	988.0	+	.	gene_id "HES-similar1398"; sequence Obrevispinum_HES-1 ; gene_orientation . ; identity 100.00 ; similarity 100.00
scf_45302_	exonerate:protein2genome:local	cds	54302	54912	.	+	.	transcript_id "HES-similar1398.t1"; gene_id "HES-similar1398"; .
scf_45302_	exonerate:protein2genome:local	exon	54302	54912	.	+	.	transcript_id "HES-similar1398.t1"; gene_id "HES-similar1398"; insertions 0 ; deletions 3 ; identity 100.00 ; similarity 100.00 ; frameshifts 2
scf_45302_	exonerate:protein2genome:local	similarity	54302	54912	988	+	.	transcript_id "HES-similar1398.t1"; gene_id "HES-similar1398"; alignment_id 1 ; Query Obrevispinum_HES-1 ; Align 54302 1 171 ; Align 54475 59 387 ; Align 54862 190 51
scf_28281_	exonerate:protein2genome:local	gene	47084	49640	351.0	-	.	gene_id "HES-similar2022"; sequence XP_022090495.1 ; gene_orientation + ; identity 64.66 ; similarity 87.93
scf_28281_	exonerate:protein2genome:local	cds	49542	49640	.	-	.	transcript_id "HES-similar2022.t1"; gene_id "HES-similar2022"; .
scf_28281_	exonerate:protein2genome:local	exon	49542	49640	.	-	.	transcript_id "HES-similar2022.t1"; gene_id "HES-similar2022"; insertions 0 ; deletions 0 ; identity 79.41 ; similarity 94.12
scf_28281_	exonerate:protein2genome:local	splice5	49540	49541	.	-	.	transcript_id "HES-similar2022.t1"; gene_id "HES-similar2022"; intron_id 1 ; splice_site "GT"
scf_28281_	exonerate:protein2genome:local	intron	48104	49541	.	-	.	transcript_id "HES-similar2022.t1"; gene_id "HES-similar2022"; intron_id 1
scf_28281_	exonerate:protein2genome:local	splice3	48104	48105	.	-	.	transcript_id "HES-similar2022.t1"; gene_id "HES-similar2022"; intron_id 0 ; splice_site "AG"
scf_28281_	exonerate:protein2genome:local	cds	48016	48103	.	-	.	transcript_id "HES-similar2022.t1"; gene_id "HES-similar2022"; .
scf_28281_	exonerate:protein2genome:local	exon	48016	48103	.	-	.	transcript_id "HES-similar2022.t1"; gene_id "HES-similar2022"; insertions 0 ; deletions 0 ; identity 82.76 ; similarity 96.55
scf_28281_	exonerate:protein2genome:local	splice5	48014	48015	.	-	.	transcript_id "HES-similar2022.t1"; gene_id "HES-similar2022"; intron_id 2 ; splice_site "GT"
scf_28281_	exonerate:protein2genome:local	intron	47260	48015	.	-	.	transcript_id "HES-similar2022.t1"; gene_id "HES-similar2022"; intron_id 2
scf_28281_	exonerate:protein2genome:local	splice3	47260	47261	.	-	.	transcript_id "HES-similar2022.t1"; gene_id "HES-similar2022"; intron_id 1 ; splice_site "AG"
scf_28281_	exonerate:protein2genome:local	cds	47084	47259	.	-	.	transcript_id "HES-similar2022.t1"; gene_id "HES-similar2022"; .
scf_28281_	exonerate:protein2genome:local	exon	47084	47259	.	-	.	transcript_id "HES-similar2022.t1"; gene_id "HES-similar2022"; insertions 12 ; deletions 0 ; identity 44.44 ; similarity 79.63
scf_28281_	exonerate:protein2genome:local	similarity	47084	49640	351	-	.	transcript_id "HES-similar2022.t1"; gene_id "HES-similar2022"; alignment_id 1 ; Query XP_022090495.1 ; Align 49641 16 99 ; Align 48104 49 87 ; Align 47258 79 102 ; Align 47144 113 60
scf_28281_	exonerate:protein2genome:local	gene	46556	46753	155.0	-	.	gene_id "HES-similar2023"; sequence XP_022090495.1 ; gene_orientation . ; identity 50.00 ; similarity 76.56
scf_28281_	exonerate:protein2genome:local	cds	46556	46753	.	-	.	transcript_id "HES-similar2023.t1"; gene_id "HES-similar2023"; .
scf_28281_	exonerate:protein2genome:local	exon	46556	46753	.	-	.	transcript_id "HES-similar2023.t1"; gene_id "HES-similar2023"; insertions 6 ; deletions 0 ; identity 50.00 ; similarity 76.56
scf_28281_	exonerate:protein2genome:local	similarity	46556	46753	155	-	.	transcript_id "HES-similar2023.t1"; gene_id "HES-similar2023"; alignment_id 2 ; Query XP_022090495.1 ; Align 46754 233 132 ; Align 46616 277 60
scf_27217_	exonerate:protein2genome:local	gene	11016	12731	344.0	-	.	gene_id "HES-similar2075"; sequence XP_022090495.1 ; gene_orientation + ; identity 62.07 ; similarity 85.34
scf_27217_	exonerate:protein2genome:local	cds	12633	12731	.	-	.	transcript_id "HES-similar2075.t1"; gene_id "HES-similar2075"; .
scf_27217_	exonerate:protein2genome:local	exon	12633	12731	.	-	.	transcript_id "HES-similar2075.t1"; gene_id "HES-similar2075"; insertions 0 ; deletions 0 ; identity 76.47 ; similarity 94.12
scf_27217_	exonerate:protein2genome:local	splice5	12631	12632	.	-	.	transcript_id "HES-similar2075.t1"; gene_id "HES-similar2075"; intron_id 1 ; splice_site "GT"
scf_27217_	exonerate:protein2genome:local	intron	11623	12632	.	-	.	transcript_id "HES-similar2075.t1"; gene_id "HES-similar2075"; intron_id 1
scf_27217_	exonerate:protein2genome:local	splice3	11623	11624	.	-	.	transcript_id "HES-similar2075.t1"; gene_id "HES-similar2075"; intron_id 0 ; splice_site "AG"
scf_27217_	exonerate:protein2genome:local	cds	11535	11622	.	-	.	transcript_id "HES-similar2075.t1"; gene_id "HES-similar2075"; .
scf_27217_	exonerate:protein2genome:local	exon	11535	11622	.	-	.	transcript_id "HES-similar2075.t1"; gene_id "HES-similar2075"; insertions 0 ; deletions 0 ; identity 75.86 ; similarity 93.10
scf_27217_	exonerate:protein2genome:local	splice5	11533	11534	.	-	.	transcript_id "HES-similar2075.t1"; gene_id "HES-similar2075"; intron_id 2 ; splice_site "GT"
scf_27217_	exonerate:protein2genome:local	intron	11183	11534	.	-	.	transcript_id "HES-similar2075.t1"; gene_id "HES-similar2075"; intron_id 2
scf_27217_	exonerate:protein2genome:local	splice3	11183	11184	.	-	.	transcript_id "HES-similar2075.t1"; gene_id "HES-similar2075"; intron_id 1 ; splice_site "AG"
scf_27217_	exonerate:protein2genome:local	cds	11016	11182	.	-	.	transcript_id "HES-similar2075.t1"; gene_id "HES-similar2075"; .
scf_27217_	exonerate:protein2genome:local	exon	11016	11182	.	-	.	transcript_id "HES-similar2075.t1"; gene_id "HES-similar2075"; insertions 3 ; deletions 0 ; identity 44.44 ; similarity 75.93
scf_27217_	exonerate:protein2genome:local	similarity	11016	12731	344	-	.	transcript_id "HES-similar2075.t1"; gene_id "HES-similar2075"; alignment_id 1 ; Query XP_022090495.1 ; Align 12732 16 99 ; Align 11623 49 87 ; Align 11181 79 99 ; Align 11079 112 63
scf_27217_	exonerate:protein2genome:local	gene	10518	10679	173.0	-	.	gene_id "HES-similar2076"; sequence XP_022090495.1 ; gene_orientation . ; identity 61.11 ; similarity 75.93
scf_27217_	exonerate:protein2genome:local	cds	10518	10679	.	-	.	transcript_id "HES-similar2076.t1"; gene_id "HES-similar2076"; .
scf_27217_	exonerate:protein2genome:local	exon	10518	10679	.	-	.	transcript_id "HES-similar2076.t1"; gene_id "HES-similar2076"; insertions 0 ; deletions 0 ; identity 61.11 ; similarity 75.93
scf_27217_	exonerate:protein2genome:local	similarity	10518	10679	173	-	.	transcript_id "HES-similar2076.t1"; gene_id "HES-similar2076"; alignment_id 2 ; Query XP_022090495.1 ; Align 10680 233 162
scf_12447_	exonerate:protein2genome:local	gene	31728	40602	627.0	+	.	gene_id "HES-similar2737"; sequence XP_783676.2 ; gene_orientation + ; identity 67.00 ; similarity 76.50
scf_12447_	exonerate:protein2genome:local	cds	31728	31758	.	+	.	transcript_id "HES-similar2737.t1"; gene_id "HES-similar2737"; .
scf_12447_	exonerate:protein2genome:local	exon	31728	31758	.	+	.	transcript_id "HES-similar2737.t1"; gene_id "HES-similar2737"; insertions 0 ; deletions 0 ; identity 50.00 ; similarity 80.00
scf_12447_	exonerate:protein2genome:local	splice5	31759	31760	.	+	.	transcript_id "HES-similar2737.t1"; gene_id "HES-similar2737"; intron_id 1 ; splice_site "GT"
scf_12447_	exonerate:protein2genome:local	intron	31759	32878	.	+	.	transcript_id "HES-similar2737.t1"; gene_id "HES-similar2737"; intron_id 1
scf_12447_	exonerate:protein2genome:local	splice3	32877	32878	.	+	.	transcript_id "HES-similar2737.t1"; gene_id "HES-similar2737"; intron_id 0 ; splice_site "AG"
scf_12447_	exonerate:protein2genome:local	cds	32879	32961	.	+	.	transcript_id "HES-similar2737.t1"; gene_id "HES-similar2737"; .
scf_12447_	exonerate:protein2genome:local	exon	32879	32961	.	+	.	transcript_id "HES-similar2737.t1"; gene_id "HES-similar2737"; insertions 0 ; deletions 0 ; identity 82.14 ; similarity 89.29
scf_12447_	exonerate:protein2genome:local	splice5	32962	32963	.	+	.	transcript_id "HES-similar2737.t1"; gene_id "HES-similar2737"; intron_id 2 ; splice_site "GT"
scf_12447_	exonerate:protein2genome:local	intron	32962	38226	.	+	.	transcript_id "HES-similar2737.t1"; gene_id "HES-similar2737"; intron_id 2
scf_12447_	exonerate:protein2genome:local	splice3	38225	38226	.	+	.	transcript_id "HES-similar2737.t1"; gene_id "HES-similar2737"; intron_id 1 ; splice_site "AG"
scf_12447_	exonerate:protein2genome:local	cds	38227	38299	.	+	.	transcript_id "HES-similar2737.t1"; gene_id "HES-similar2737"; .
scf_12447_	exonerate:protein2genome:local	exon	38227	38299	.	+	.	transcript_id "HES-similar2737.t1"; gene_id "HES-similar2737"; insertions 0 ; deletions 0 ; identity 100.00 ; similarity 100.00
scf_12447_	exonerate:protein2genome:local	splice5	38300	38301	.	+	.	transcript_id "HES-similar2737.t1"; gene_id "HES-similar2737"; intron_id 3 ; splice_site "GT"
scf_12447_	exonerate:protein2genome:local	intron	38300	40180	.	+	.	transcript_id "HES-similar2737.t1"; gene_id "HES-similar2737"; intron_id 3
scf_12447_	exonerate:protein2genome:local	splice3	40179	40180	.	+	.	transcript_id "HES-similar2737.t1"; gene_id "HES-similar2737"; intron_id 2 ; splice_site "AG"
scf_12447_	exonerate:protein2genome:local	cds	40181	40602	.	+	.	transcript_id "HES-similar2737.t1"; gene_id "HES-similar2737"; .
scf_12447_	exonerate:protein2genome:local	exon	40181	40602	.	+	.	transcript_id "HES-similar2737.t1"; gene_id "HES-similar2737"; insertions 3 ; deletions 0 ; identity 59.71 ; similarity 69.78
scf_12447_	exonerate:protein2genome:local	similarity	31728	40602	627	+	.	transcript_id "HES-similar2737.t1"; gene_id "HES-similar2737"; alignment_id 1 ; Query XP_783676.2 ; Align 31728 36 30 ; Align 32881 47 81 ; Align 38227 74 72 ; Align 40183 99 219 ; Align 40405 172 198
scf_10939_	exonerate:protein2genome:local	gene	102	2879	287.0	-	.	gene_id "HES-similar2876"; sequence XP_022090495.1 ; gene_orientation + ; identity 66.94 ; similarity 76.86
scf_10939_	exonerate:protein2genome:local	cds	2784	2879	.	-	.	transcript_id "HES-similar2876.t1"; gene_id "HES-similar2876"; .
scf_10939_	exonerate:protein2genome:local	exon	2784	2879	.	-	.	transcript_id "HES-similar2876.t1"; gene_id "HES-similar2876"; insertions 0 ; deletions 1 ; identity 57.58 ; similarity 69.70
scf_10939_	exonerate:protein2genome:local	splice5	2782	2783	.	-	.	transcript_id "HES-similar2876.t1"; gene_id "HES-similar2876"; intron_id 1 ; splice_site "TA"
scf_10939_	exonerate:protein2genome:local	intron	1231	2783	.	-	.	transcript_id "HES-similar2876.t1"; gene_id "HES-similar2876"; intron_id 1
scf_10939_	exonerate:protein2genome:local	splice3	1231	1232	.	-	.	transcript_id "HES-similar2876.t1"; gene_id "HES-similar2876"; intron_id 0 ; splice_site "AG"
scf_10939_	exonerate:protein2genome:local	cds	1143	1230	.	-	.	transcript_id "HES-similar2876.t1"; gene_id "HES-similar2876"; .
scf_10939_	exonerate:protein2genome:local	exon	1143	1230	.	-	.	transcript_id "HES-similar2876.t1"; gene_id "HES-similar2876"; insertions 0 ; deletions 0 ; identity 89.66 ; similarity 96.55
scf_10939_	exonerate:protein2genome:local	splice5	1141	1142	.	-	.	transcript_id "HES-similar2876.t1"; gene_id "HES-similar2876"; intron_id 2 ; splice_site "GT"
scf_10939_	exonerate:protein2genome:local	intron	284	1142	.	-	.	transcript_id "HES-similar2876.t1"; gene_id "HES-similar2876"; intron_id 2
scf_10939_	exonerate:protein2genome:local	splice3	284	285	.	-	.	transcript_id "HES-similar2876.t1"; gene_id "HES-similar2876"; intron_id 1 ; splice_site "AG"
scf_10939_	exonerate:protein2genome:local	cds	102	283	.	-	.	transcript_id "HES-similar2876.t1"; gene_id "HES-similar2876"; .
scf_10939_	exonerate:protein2genome:local	exon	102	283	.	-	.	transcript_id "HES-similar2876.t1"; gene_id "HES-similar2876"; insertions 0 ; deletions 2 ; identity 60.00 ; similarity 71.67
scf_10939_	exonerate:protein2genome:local	similarity	102	2879	287	-	.	transcript_id "HES-similar2876.t1"; gene_id "HES-similar2876"; alignment_id 1 ; Query XP_022090495.1 ; Align 2880 16 57 ; Align 2823 36 39 ; Align 1231 49 87 ; Align 282 79 21 ; Align 261 87 60 ; Align 201 108 99
scf_74542_	exonerate:protein2genome:local	gene	27297	46105	672.0	-	.	gene_id "adam-similar27"; sequence XP_022101441.1 ; gene_orientation + ; identity 67.56 ; similarity 76.89
scf_74542_	exonerate:protein2genome:local	cds	46065	46105	.	-	.	transcript_id "adam-similar27.t1"; gene_id "adam-similar27"; .
scf_74542_	exonerate:protein2genome:local	exon	46065	46105	.	-	.	transcript_id "adam-similar27.t1"; gene_id "adam-similar27"; insertions 0 ; deletions 0 ; identity 92.31 ; similarity 92.31
scf_74542_	exonerate:protein2genome:local	splice5	46063	46064	.	-	.	transcript_id "adam-similar27.t1"; gene_id "adam-similar27"; intron_id 1 ; splice_site "GT"
scf_74542_	exonerate:protein2genome:local	intron	44424	46064	.	-	.	transcript_id "adam-similar27.t1"; gene_id "adam-similar27"; intron_id 1
scf_74542_	exonerate:protein2genome:local	splice3	44424	44425	.	-	.	transcript_id "adam-similar27.t1"; gene_id "adam-similar27"; intron_id 0 ; splice_site "AG"
scf_74542_	exonerate:protein2genome:local	cds	44329	44423	.	-	.	transcript_id "adam-similar27.t1"; gene_id "adam-similar27"; .
scf_74542_	exonerate:protein2genome:local	exon	44329	44423	.	-	.	transcript_id "adam-similar27.t1"; gene_id "adam-similar27"; insertions 0 ; deletions 0 ; identity 58.06 ; similarity 67.74
scf_74542_	exonerate:protein2genome:local	splice5	44327	44328	.	-	.	transcript_id "adam-similar27.t1"; gene_id "adam-similar27"; intron_id 2 ; splice_site "GT"
scf_74542_	exonerate:protein2genome:local	intron	41489	44328	.	-	.	transcript_id "adam-similar27.t1"; gene_id "adam-similar27"; intron_id 2
scf_74542_	exonerate:protein2genome:local	splice3	41489	41490	.	-	.	transcript_id "adam-similar27.t1"; gene_id "adam-similar27"; intron_id 1 ; splice_site "AG"
scf_74542_	exonerate:protein2genome:local	cds	41361	41488	.	-	.	transcript_id "adam-similar27.t1"; gene_id "adam-similar27"; .
scf_74542_	exonerate:protein2genome:local	exon	41361	41488	.	-	.	transcript_id "adam-similar27.t1"; gene_id "adam-similar27"; insertions 3 ; deletions 0 ; identity 73.81 ; similarity 83.33
scf_74542_	exonerate:protein2genome:local	splice5	41359	41360	.	-	.	transcript_id "adam-similar27.t1"; gene_id "adam-similar27"; intron_id 3 ; splice_site "GT"
scf_74542_	exonerate:protein2genome:local	intron	39212	41360	.	-	.	transcript_id "adam-similar27.t1"; gene_id "adam-similar27"; intron_id 3
scf_74542_	exonerate:protein2genome:local	splice3	39212	39213	.	-	.	transcript_id "adam-similar27.t1"; gene_id "adam-similar27"; intron_id 2 ; splice_site "AG"
scf_74542_	exonerate:protein2genome:local	cds	39023	39211	.	-	.	transcript_id "adam-similar27.t1"; gene_id "adam-similar27"; .
scf_74542_	exonerate:protein2genome:local	exon	39023	39211	.	-	.	transcript_id "adam-similar27.t1"; gene_id "adam-similar27"; insertions 6 ; deletions 0 ; identity 38.71 ; similarity 53.23
scf_74542_	exonerate:protein2genome:local	splice5	39021	39022	.	-	.	transcript_id "adam-similar27.t1"; gene_id "adam-similar27"; intron_id 4 ; splice_site "gt"
scf_74542_	exonerate:protein2genome:local	intron	29643	39022	.	-	.	transcript_id "adam-similar27.t1"; gene_id "adam-similar27"; intron_id 4
scf_74542_	exonerate:protein2genome:local	splice3	29643	29644	.	-	.	transcript_id "adam-similar27.t1"; gene_id "adam-similar27"; intron_id 3 ; splice_site "AG"
scf_74542_	exonerate:protein2genome:local	cds	29507	29642	.	-	.	transcript_id "adam-similar27.t1"; gene_id "adam-similar27"; .
scf_74542_	exonerate:protein2genome:local	exon	29507	29642	.	-	.	transcript_id "adam-similar27.t1"; gene_id "adam-similar27"; insertions 0 ; deletions 0 ; identity 88.89 ; similarity 95.56
scf_74542_	exonerate:protein2genome:local	splice5	29505	29506	.	-	.	transcript_id "adam-similar27.t1"; gene_id "adam-similar27"; intron_id 5 ; splice_site "GT"
scf_74542_	exonerate:protein2genome:local	intron	27401	29506	.	-	.	transcript_id "adam-similar27.t1"; gene_id "adam-similar27"; intron_id 5
scf_74542_	exonerate:protein2genome:local	splice3	27401	27402	.	-	.	transcript_id "adam-similar27.t1"; gene_id "adam-similar27"; intron_id 4 ; splice_site "AT"
scf_74542_	exonerate:protein2genome:local	cds	27297	27400	.	-	.	transcript_id "adam-similar27.t1"; gene_id "adam-similar27"; .
scf_74542_	exonerate:protein2genome:local	exon	27297	27400	.	-	.	transcript_id "adam-similar27.t1"; gene_id "adam-similar27"; insertions 0 ; deletions 0 ; identity 82.35 ; similarity 88.24
scf_74542_	exonerate:protein2genome:local	similarity	27297	46105	672	-	.	transcript_id "adam-similar27.t1"; gene_id "adam-similar27"; alignment_id 1 ; Query XP_022101441.1 ; Align 46106 155 39 ; Align 44423 169 93 ; Align 41484 201 123 ; Align 39212 242 177 ; Align 39029 301 6 ; Align 29643 303 135 ; Align 27399 349 102
scf_43100_	exonerate:protein2genome:local	gene	3590	12729	209.0	+	.	gene_id "adam-similar37"; sequence XP_030829467.1 ; gene_orientation + ; identity 51.97 ; similarity 61.42
scf_43100_	exonerate:protein2genome:local	cds	3590	3740	.	+	.	transcript_id "adam-similar37.t1"; gene_id "adam-similar37"; .
scf_43100_	exonerate:protein2genome:local	exon	3590	3740	.	+	.	transcript_id "adam-similar37.t1"; gene_id "adam-similar37"; insertions 0 ; deletions 1 ; identity 42.00 ; similarity 54.00
scf_43100_	exonerate:protein2genome:local	splice5	3741	3742	.	+	.	transcript_id "adam-similar37.t1"; gene_id "adam-similar37"; intron_id 1 ; splice_site "TT"
scf_43100_	exonerate:protein2genome:local	intron	3741	9893	.	+	.	transcript_id "adam-similar37.t1"; gene_id "adam-similar37"; intron_id 1
scf_43100_	exonerate:protein2genome:local	splice3	9892	9893	.	+	.	transcript_id "adam-similar37.t1"; gene_id "adam-similar37"; intron_id 0 ; splice_site "CT"
scf_43100_	exonerate:protein2genome:local	cds	9894	10030	.	+	.	transcript_id "adam-similar37.t1"; gene_id "adam-similar37"; .
scf_43100_	exonerate:protein2genome:local	exon	9894	10030	.	+	.	transcript_id "adam-similar37.t1"; gene_id "adam-similar37"; insertions 0 ; deletions 0 ; identity 56.52 ; similarity 58.70
scf_43100_	exonerate:protein2genome:local	splice5	10031	10032	.	+	.	transcript_id "adam-similar37.t1"; gene_id "adam-similar37"; intron_id 2 ; splice_site "GC"
scf_43100_	exonerate:protein2genome:local	intron	10031	12621	.	+	.	transcript_id "adam-similar37.t1"; gene_id "adam-similar37"; intron_id 2
scf_43100_	exonerate:protein2genome:local	splice3	12620	12621	.	+	.	transcript_id "adam-similar37.t1"; gene_id "adam-similar37"; intron_id 1 ; splice_site "AC"
scf_43100_	exonerate:protein2genome:local	cds	12622	12729	.	+	.	transcript_id "adam-similar37.t1"; gene_id "adam-similar37"; .
scf_43100_	exonerate:protein2genome:local	exon	12622	12729	.	+	.	transcript_id "adam-similar37.t1"; gene_id "adam-similar37"; insertions 12 ; deletions 0 ; identity 62.50 ; similarity 78.12
scf_43100_	exonerate:protein2genome:local	similarity	3590	12729	209	+	.	transcript_id "adam-similar37.t1"; gene_id "adam-similar37"; alignment_id 1 ; Query XP_030829467.1 ; Align 3590 412 81 ; Align 3671 440 69 ; Align 9896 464 135 ; Align 12622 509 24 ; Align 12649 517 18 ; Align 12676 523 54
scf_6691_	exonerate:protein2genome:local	gene	6119	9811	190.0	-	.	gene_id "adam-similar45"; sequence XP_022101441.1 ; gene_orientation + ; identity 71.15 ; similarity 86.54
scf_6691_	exonerate:protein2genome:local	cds	9742	9811	.	-	.	transcript_id "adam-similar45.t1"; gene_id "adam-similar45"; .
scf_6691_	exonerate:protein2genome:local	exon	9742	9811	.	-	.	transcript_id "adam-similar45.t1"; gene_id "adam-similar45"; insertions 0 ; deletions 0 ; identity 65.22 ; similarity 78.26
scf_6691_	exonerate:protein2genome:local	splice5	9740	9741	.	-	.	transcript_id "adam-similar45.t1"; gene_id "adam-similar45"; intron_id 1 ; splice_site "GT"
scf_6691_	exonerate:protein2genome:local	intron	6208	9741	.	-	.	transcript_id "adam-similar45.t1"; gene_id "adam-similar45"; intron_id 1
scf_6691_	exonerate:protein2genome:local	splice3	6208	6209	.	-	.	transcript_id "adam-similar45.t1"; gene_id "adam-similar45"; intron_id 0 ; splice_site "AG"
scf_6691_	exonerate:protein2genome:local	cds	6119	6207	.	-	.	transcript_id "adam-similar45.t1"; gene_id "adam-similar45"; .
scf_6691_	exonerate:protein2genome:local	exon	6119	6207	.	-	.	transcript_id "adam-similar45.t1"; gene_id "adam-similar45"; insertions 0 ; deletions 0 ; identity 75.86 ; similarity 93.10
scf_6691_	exonerate:protein2genome:local	similarity	6119	9811	190	-	.	transcript_id "adam-similar45.t1"; gene_id "adam-similar45"; alignment_id 1 ; Query XP_022101441.1 ; Align 9812 625 69 ; Align 6206 649 87
scf_6691_	exonerate:protein2genome:local	gene	32192	32332	164.0	-	.	gene_id "adam-similar46"; sequence XP_022101441.1 ; gene_orientation . ; identity 57.45 ; similarity 72.34
scf_6691_	exonerate:protein2genome:local	cds	32192	32332	.	-	.	transcript_id "adam-similar46.t1"; gene_id "adam-similar46"; .
scf_6691_	exonerate:protein2genome:local	exon	32192	32332	.	-	.	transcript_id "adam-similar46.t1"; gene_id "adam-similar46"; insertions 0 ; deletions 0 ; identity 57.45 ; similarity 72.34
scf_6691_	exonerate:protein2genome:local	similarity	32192	32332	164	-	.	transcript_id "adam-similar46.t1"; gene_id "adam-similar46"; alignment_id 2 ; Query XP_022101441.1 ; Align 32333 449 141
scf_68990_	exonerate:protein2genome:local	gene	96573	97577	301.0	+	.	gene_id "correspressors-similar180"; sequence Q62504 ; gene_orientation + ; identity 34.21 ; similarity 54.14
scf_68990_	exonerate:protein2genome:local	cds	96573	96832	.	+	.	transcript_id "correspressors-similar180.t1"; gene_id "correspressors-similar180"; .
scf_68990_	exonerate:protein2genome:local	exon	96573	96832	.	+	.	transcript_id "correspressors-similar180.t1"; gene_id "correspressors-similar180"; insertions 6 ; deletions 0 ; identity 29.76 ; similarity 47.62
scf_68990_	exonerate:protein2genome:local	splice5	96833	96834	.	+	.	transcript_id "correspressors-similar180.t1"; gene_id "correspressors-similar180"; intron_id 1 ; splice_site "TT"
scf_68990_	exonerate:protein2genome:local	intron	96833	97018	.	+	.	transcript_id "correspressors-similar180.t1"; gene_id "correspressors-similar180"; intron_id 1
scf_68990_	exonerate:protein2genome:local	splice3	97017	97018	.	+	.	transcript_id "correspressors-similar180.t1"; gene_id "correspressors-similar180"; intron_id 0 ; splice_site "AG"
scf_68990_	exonerate:protein2genome:local	cds	97019	97577	.	+	.	transcript_id "correspressors-similar180.t1"; gene_id "correspressors-similar180"; .
scf_68990_	exonerate:protein2genome:local	exon	97019	97577	.	+	.	transcript_id "correspressors-similar180.t1"; gene_id "correspressors-similar180"; insertions 12 ; deletions 0 ; identity 36.26 ; similarity 57.14
scf_68990_	exonerate:protein2genome:local	similarity	96573	97577	301	+	.	transcript_id "correspressors-similar180.t1"; gene_id "correspressors-similar180"; alignment_id 1 ; Query sp|Q62504|MINT_MOUSE ; Align 96573 326 120 ; Align 96696 366 108 ; Align 96807 402 24 ; Align 97020 411 183 ; Align 97209 472 327 ; Align 97542 581 36
scf_84618_	exonerate:protein2genome:local	gene	37677	48183	1105.0	-	.	gene_id "correspressors-similar304"; sequence O09106 ; gene_orientation + ; identity 66.67 ; similarity 83.01
scf_84618_	exonerate:protein2genome:local	cds	48094	48183	.	-	.	transcript_id "correspressors-similar304.t1"; gene_id "correspressors-similar304"; .
scf_84618_	exonerate:protein2genome:local	exon	48094	48183	.	-	.	transcript_id "correspressors-similar304.t1"; gene_id "correspressors-similar304"; insertions 0 ; deletions 0 ; identity 67.74 ; similarity 90.32
scf_84618_	exonerate:protein2genome:local	splice5	48092	48093	.	-	.	transcript_id "correspressors-similar304.t1"; gene_id "correspressors-similar304"; intron_id 1 ; splice_site "GT"
scf_84618_	exonerate:protein2genome:local	intron	45249	48093	.	-	.	transcript_id "correspressors-similar304.t1"; gene_id "correspressors-similar304"; intron_id 1
scf_84618_	exonerate:protein2genome:local	splice3	45249	45250	.	-	.	transcript_id "correspressors-similar304.t1"; gene_id "correspressors-similar304"; intron_id 0 ; splice_site "AG"
scf_84618_	exonerate:protein2genome:local	cds	45024	45248	.	-	.	transcript_id "correspressors-similar304.t1"; gene_id "correspressors-similar304"; .
scf_84618_	exonerate:protein2genome:local	exon	45024	45248	.	-	.	transcript_id "correspressors-similar304.t1"; gene_id "correspressors-similar304"; insertions 0 ; deletions 0 ; identity 47.37 ; similarity 71.05
scf_84618_	exonerate:protein2genome:local	splice5	45022	45023	.	-	.	transcript_id "correspressors-similar304.t1"; gene_id "correspressors-similar304"; intron_id 2 ; splice_site "GT"
scf_84618_	exonerate:protein2genome:local	intron	44222	45023	.	-	.	transcript_id "correspressors-similar304.t1"; gene_id "correspressors-similar304"; intron_id 2
scf_84618_	exonerate:protein2genome:local	splice3	44222	44223	.	-	.	transcript_id "correspressors-similar304.t1"; gene_id "correspressors-similar304"; intron_id 1 ; splice_site "AG"
scf_84618_	exonerate:protein2genome:local	cds	44109	44221	.	-	.	transcript_id "correspressors-similar304.t1"; gene_id "correspressors-similar304"; .
scf_84618_	exonerate:protein2genome:local	exon	44109	44221	.	-	.	transcript_id "correspressors-similar304.t1"; gene_id "correspressors-similar304"; insertions 0 ; deletions 0 ; identity 83.78 ; similarity 91.89
scf_84618_	exonerate:protein2genome:local	splice5	44107	44108	.	-	.	transcript_id "correspressors-similar304.t1"; gene_id "correspressors-similar304"; intron_id 3 ; splice_site "GT"
scf_84618_	exonerate:protein2genome:local	intron	42041	44108	.	-	.	transcript_id "correspressors-similar304.t1"; gene_id "correspressors-similar304"; intron_id 3
scf_84618_	exonerate:protein2genome:local	splice3	42041	42042	.	-	.	transcript_id "correspressors-similar304.t1"; gene_id "correspressors-similar304"; intron_id 2 ; splice_site "AG"
scf_84618_	exonerate:protein2genome:local	cds	41906	42040	.	-	.	transcript_id "correspressors-similar304.t1"; gene_id "correspressors-similar304"; .
scf_84618_	exonerate:protein2genome:local	exon	41906	42040	.	-	.	transcript_id "correspressors-similar304.t1"; gene_id "correspressors-similar304"; insertions 3 ; deletions 0 ; identity 88.37 ; similarity 93.02 ; frameshifts 1
scf_84618_	exonerate:protein2genome:local	splice5	41904	41905	.	-	.	transcript_id "correspressors-similar304.t1"; gene_id "correspressors-similar304"; intron_id 4 ; splice_site "GT"
scf_84618_	exonerate:protein2genome:local	intron	40555	41905	.	-	.	transcript_id "correspressors-similar304.t1"; gene_id "correspressors-similar304"; intron_id 4
scf_84618_	exonerate:protein2genome:local	splice3	40555	40556	.	-	.	transcript_id "correspressors-similar304.t1"; gene_id "correspressors-similar304"; intron_id 3 ; splice_site "AG"
scf_84618_	exonerate:protein2genome:local	cds	40400	40554	.	-	.	transcript_id "correspressors-similar304.t1"; gene_id "correspressors-similar304"; .
scf_84618_	exonerate:protein2genome:local	exon	40400	40554	.	-	.	transcript_id "correspressors-similar304.t1"; gene_id "correspressors-similar304"; insertions 0 ; deletions 0 ; identity 53.85 ; similarity 75.00
scf_84618_	exonerate:protein2genome:local	splice5	40398	40399	.	-	.	transcript_id "correspressors-similar304.t1"; gene_id "correspressors-similar304"; intron_id 5 ; splice_site "GT"
scf_84618_	exonerate:protein2genome:local	intron	39454	40399	.	-	.	transcript_id "correspressors-similar304.t1"; gene_id "correspressors-similar304"; intron_id 5
scf_84618_	exonerate:protein2genome:local	splice3	39454	39455	.	-	.	transcript_id "correspressors-similar304.t1"; gene_id "correspressors-similar304"; intron_id 4 ; splice_site "AG"
scf_84618_	exonerate:protein2genome:local	cds	39299	39453	.	-	.	transcript_id "correspressors-similar304.t1"; gene_id "correspressors-similar304"; .
scf_84618_	exonerate:protein2genome:local	exon	39299	39453	.	-	.	transcript_id "correspressors-similar304.t1"; gene_id "correspressors-similar304"; insertions 0 ; deletions 0 ; identity 76.47 ; similarity 88.24
scf_84618_	exonerate:protein2genome:local	splice5	39297	39298	.	-	.	transcript_id "correspressors-similar304.t1"; gene_id "correspressors-similar304"; intron_id 6 ; splice_site "GT"
scf_84618_	exonerate:protein2genome:local	intron	37735	39298	.	-	.	transcript_id "correspressors-similar304.t1"; gene_id "correspressors-similar304"; intron_id 6
scf_84618_	exonerate:protein2genome:local	splice3	37735	37736	.	-	.	transcript_id "correspressors-similar304.t1"; gene_id "correspressors-similar304"; intron_id 5 ; splice_site "AG"
scf_84618_	exonerate:protein2genome:local	cds	37677	37734	.	-	.	transcript_id "correspressors-similar304.t1"; gene_id "correspressors-similar304"; .
scf_84618_	exonerate:protein2genome:local	exon	37677	37734	.	-	.	transcript_id "correspressors-similar304.t1"; gene_id "correspressors-similar304"; insertions 0 ; deletions 0 ; identity 63.16 ; similarity 84.21
scf_84618_	exonerate:protein2genome:local	similarity	37677	48183	1105	-	.	transcript_id "correspressors-similar304.t1"; gene_id "correspressors-similar304"; alignment_id 1 ; Query sp|O09106|HDAC1_MOUSE ; Align 48184 23 90 ; Align 45249 53 225 ; Align 44222 128 111 ; Align 42040 166 51 ; Align 41988 183 60 ; Align 41925 203 18 ; Align 40553 210 153 ; Align 39454 261 153 ; Align 37734 313 57
scf_49352_	exonerate:protein2genome:local	gene	24374	25842	465.0	+	.	gene_id "correspressors-similar1142"; sequence Q62504 ; gene_orientation + ; identity 66.67 ; similarity 83.02
scf_49352_	exonerate:protein2genome:local	cds	24374	24565	.	+	.	transcript_id "correspressors-similar1142.t1"; gene_id "correspressors-similar1142"; .
scf_49352_	exonerate:protein2genome:local	exon	24374	24565	.	+	.	transcript_id "correspressors-similar1142.t1"; gene_id "correspressors-similar1142"; insertions 0 ; deletions 3 ; identity 69.23 ; similarity 83.08
scf_49352_	exonerate:protein2genome:local	splice5	24566	24567	.	+	.	transcript_id "correspressors-similar1142.t1"; gene_id "correspressors-similar1142"; intron_id 1 ; splice_site "GT"
scf_49352_	exonerate:protein2genome:local	intron	24566	25160	.	+	.	transcript_id "correspressors-similar1142.t1"; gene_id "correspressors-similar1142"; intron_id 1
scf_49352_	exonerate:protein2genome:local	splice3	25159	25160	.	+	.	transcript_id "correspressors-similar1142.t1"; gene_id "correspressors-similar1142"; intron_id 0 ; splice_site "AG"
scf_49352_	exonerate:protein2genome:local	cds	25161	25319	.	+	.	transcript_id "correspressors-similar1142.t1"; gene_id "correspressors-similar1142"; .
scf_49352_	exonerate:protein2genome:local	exon	25161	25319	.	+	.	transcript_id "correspressors-similar1142.t1"; gene_id "correspressors-similar1142"; insertions 0 ; deletions 0 ; identity 64.81 ; similarity 75.93
scf_49352_	exonerate:protein2genome:local	splice5	25320	25321	.	+	.	transcript_id "correspressors-similar1142.t1"; gene_id "correspressors-similar1142"; intron_id 2 ; splice_site "GT"
scf_49352_	exonerate:protein2genome:local	intron	25320	25716	.	+	.	transcript_id "correspressors-similar1142.t1"; gene_id "correspressors-similar1142"; intron_id 2
scf_49352_	exonerate:protein2genome:local	splice3	25715	25716	.	+	.	transcript_id "correspressors-similar1142.t1"; gene_id "correspressors-similar1142"; intron_id 1 ; splice_site "AG"
scf_49352_	exonerate:protein2genome:local	cds	25717	25842	.	+	.	transcript_id "correspressors-similar1142.t1"; gene_id "correspressors-similar1142"; .
scf_49352_	exonerate:protein2genome:local	exon	25717	25842	.	+	.	transcript_id "correspressors-similar1142.t1"; gene_id "correspressors-similar1142"; insertions 0 ; deletions 1 ; identity 66.67 ; similarity 92.86
scf_49352_	exonerate:protein2genome:local	similarity	24374	25842	465	+	.	transcript_id "correspressors-similar1142.t1"; gene_id "correspressors-similar1142"; alignment_id 1 ; Query sp|Q62504|MINT_MOUSE ; Align 24374 3482 111 ; Align 24485 3522 81 ; Align 25161 3549 159 ; Align 25717 3602 99 ; Align 25816 3636 27
scf_41967_	exonerate:protein2genome:local	gene	19050	42920	316.0	+	.	gene_id "correspressors-similar1351"; sequence Q62504 ; gene_orientation + ; identity 60.19 ; similarity 74.76
scf_41967_	exonerate:protein2genome:local	cds	19050	19132	.	+	.	transcript_id "correspressors-similar1351.t1"; gene_id "correspressors-similar1351"; .
scf_41967_	exonerate:protein2genome:local	exon	19050	19132	.	+	.	transcript_id "correspressors-similar1351.t1"; gene_id "correspressors-similar1351"; insertions 0 ; deletions 0 ; identity 92.59 ; similarity 96.30
scf_41967_	exonerate:protein2genome:local	splice5	19133	19134	.	+	.	transcript_id "correspressors-similar1351.t1"; gene_id "correspressors-similar1351"; intron_id 1 ; splice_site "GT"
scf_41967_	exonerate:protein2genome:local	intron	19133	42691	.	+	.	transcript_id "correspressors-similar1351.t1"; gene_id "correspressors-similar1351"; intron_id 1
scf_41967_	exonerate:protein2genome:local	splice3	42690	42691	.	+	.	transcript_id "correspressors-similar1351.t1"; gene_id "correspressors-similar1351"; intron_id 0 ; splice_site "AG"
scf_41967_	exonerate:protein2genome:local	cds	42692	42920	.	+	.	transcript_id "correspressors-similar1351.t1"; gene_id "correspressors-similar1351"; .
scf_41967_	exonerate:protein2genome:local	exon	42692	42920	.	+	.	transcript_id "correspressors-similar1351.t1"; gene_id "correspressors-similar1351"; insertions 0 ; deletions 0 ; identity 48.68 ; similarity 67.11
scf_41967_	exonerate:protein2genome:local	similarity	19050	42920	316	+	.	transcript_id "correspressors-similar1351.t1"; gene_id "correspressors-similar1351"; alignment_id 1 ; Query sp|Q62504|MINT_MOUSE ; Align 19050 1 81 ; Align 42693 29 228
scf_37562_	exonerate:protein2genome:local	gene	4607	23600	940.0	+	.	gene_id "correspressors-similar1466"; sequence O09106 ; gene_orientation + ; identity 79.48 ; similarity 88.65
scf_37562_	exonerate:protein2genome:local	cds	4607	4738	.	+	.	transcript_id "correspressors-similar1466.t1"; gene_id "correspressors-similar1466"; .
scf_37562_	exonerate:protein2genome:local	exon	4607	4738	.	+	.	transcript_id "correspressors-similar1466.t1"; gene_id "correspressors-similar1466"; insertions 0 ; deletions 0 ; identity 46.67 ; similarity 62.22
scf_37562_	exonerate:protein2genome:local	splice5	4739	4740	.	+	.	transcript_id "correspressors-similar1466.t1"; gene_id "correspressors-similar1466"; intron_id 1 ; splice_site "GT"
scf_37562_	exonerate:protein2genome:local	intron	4739	8180	.	+	.	transcript_id "correspressors-similar1466.t1"; gene_id "correspressors-similar1466"; intron_id 1
scf_37562_	exonerate:protein2genome:local	splice3	8179	8180	.	+	.	transcript_id "correspressors-similar1466.t1"; gene_id "correspressors-similar1466"; intron_id 0 ; splice_site "AG"
scf_37562_	exonerate:protein2genome:local	cds	8181	8298	.	+	.	transcript_id "correspressors-similar1466.t1"; gene_id "correspressors-similar1466"; .
scf_37562_	exonerate:protein2genome:local	exon	8181	8298	.	+	.	transcript_id "correspressors-similar1466.t1"; gene_id "correspressors-similar1466"; insertions 0 ; deletions 0 ; identity 87.18 ; similarity 94.87
scf_37562_	exonerate:protein2genome:local	splice5	8299	8300	.	+	.	transcript_id "correspressors-similar1466.t1"; gene_id "correspressors-similar1466"; intron_id 2 ; splice_site "GT"
scf_37562_	exonerate:protein2genome:local	intron	8299	21266	.	+	.	transcript_id "correspressors-similar1466.t1"; gene_id "correspressors-similar1466"; intron_id 2
scf_37562_	exonerate:protein2genome:local	splice3	21265	21266	.	+	.	transcript_id "correspressors-similar1466.t1"; gene_id "correspressors-similar1466"; intron_id 1 ; splice_site "AG"
scf_37562_	exonerate:protein2genome:local	cds	21267	21480	.	+	.	transcript_id "correspressors-similar1466.t1"; gene_id "correspressors-similar1466"; .
scf_37562_	exonerate:protein2genome:local	exon	21267	21480	.	+	.	transcript_id "correspressors-similar1466.t1"; gene_id "correspressors-similar1466"; insertions 0 ; deletions 0 ; identity 92.86 ; similarity 97.14
scf_37562_	exonerate:protein2genome:local	splice5	21481	21482	.	+	.	transcript_id "correspressors-similar1466.t1"; gene_id "correspressors-similar1466"; intron_id 3 ; splice_site "GT"
scf_37562_	exonerate:protein2genome:local	intron	21481	21868	.	+	.	transcript_id "correspressors-similar1466.t1"; gene_id "correspressors-similar1466"; intron_id 3
scf_37562_	exonerate:protein2genome:local	splice3	21867	21868	.	+	.	transcript_id "correspressors-similar1466.t1"; gene_id "correspressors-similar1466"; intron_id 2 ; splice_site "AG"
scf_37562_	exonerate:protein2genome:local	cds	21869	22010	.	+	.	transcript_id "correspressors-similar1466.t1"; gene_id "correspressors-similar1466"; .
scf_37562_	exonerate:protein2genome:local	exon	21869	22010	.	+	.	transcript_id "correspressors-similar1466.t1"; gene_id "correspressors-similar1466"; insertions 0 ; deletions 0 ; identity 93.75 ; similarity 97.92
scf_37562_	exonerate:protein2genome:local	splice5	22011	22012	.	+	.	transcript_id "correspressors-similar1466.t1"; gene_id "correspressors-similar1466"; intron_id 4 ; splice_site "GT"
scf_37562_	exonerate:protein2genome:local	intron	22011	23513	.	+	.	transcript_id "correspressors-similar1466.t1"; gene_id "correspressors-similar1466"; intron_id 4
scf_37562_	exonerate:protein2genome:local	splice3	23512	23513	.	+	.	transcript_id "correspressors-similar1466.t1"; gene_id "correspressors-similar1466"; intron_id 3 ; splice_site "AC"
scf_37562_	exonerate:protein2genome:local	cds	23514	23600	.	+	.	transcript_id "correspressors-similar1466.t1"; gene_id "correspressors-similar1466"; .
scf_37562_	exonerate:protein2genome:local	exon	23514	23600	.	+	.	transcript_id "correspressors-similar1466.t1"; gene_id "correspressors-similar1466"; insertions 0 ; deletions 0 ; identity 62.07 ; similarity 82.76
scf_37562_	exonerate:protein2genome:local	similarity	4607	23600	940	+	.	transcript_id "correspressors-similar1466.t1"; gene_id "correspressors-similar1466"; alignment_id 1 ; Query sp|O09106|HDAC1_MOUSE ; Align 4607 11 132 ; Align 8181 55 117 ; Align 21269 95 210 ; Align 21870 166 141 ; Align 23514 213 87
scf_1768_	exonerate:protein2genome:local	gene	34878	88249	882.0	+	.	gene_id "correspressors-similar3356"; sequence Q9WU42 ; gene_orientation + ; identity 64.49 ; similarity 83.49
scf_1768_	exonerate:protein2genome:local	cds	34878	34982	.	+	.	transcript_id "correspressors-similar3356.t1"; gene_id "correspressors-similar3356"; .
scf_1768_	exonerate:protein2genome:local	exon	34878	34982	.	+	.	transcript_id "correspressors-similar3356.t1"; gene_id "correspressors-similar3356"; insertions 0 ; deletions 0 ; identity 72.22 ; similarity 88.89
scf_1768_	exonerate:protein2genome:local	splice5	34983	34984	.	+	.	transcript_id "correspressors-similar3356.t1"; gene_id "correspressors-similar3356"; intron_id 1 ; splice_site "GT"
scf_1768_	exonerate:protein2genome:local	intron	34983	35938	.	+	.	transcript_id "correspressors-similar3356.t1"; gene_id "correspressors-similar3356"; intron_id 1
scf_1768_	exonerate:protein2genome:local	splice3	35937	35938	.	+	.	transcript_id "correspressors-similar3356.t1"; gene_id "correspressors-similar3356"; intron_id 0 ; splice_site "AG"
scf_1768_	exonerate:protein2genome:local	cds	35939	36058	.	+	.	transcript_id "correspressors-similar3356.t1"; gene_id "correspressors-similar3356"; .
scf_1768_	exonerate:protein2genome:local	exon	35939	36058	.	+	.	transcript_id "correspressors-similar3356.t1"; gene_id "correspressors-similar3356"; insertions 6 ; deletions 0 ; identity 66.67 ; similarity 79.49
scf_1768_	exonerate:protein2genome:local	splice5	36059	36060	.	+	.	transcript_id "correspressors-similar3356.t1"; gene_id "correspressors-similar3356"; intron_id 2 ; splice_site "GT"
scf_1768_	exonerate:protein2genome:local	intron	36059	40793	.	+	.	transcript_id "correspressors-similar3356.t1"; gene_id "correspressors-similar3356"; intron_id 2
scf_1768_	exonerate:protein2genome:local	splice3	40792	40793	.	+	.	transcript_id "correspressors-similar3356.t1"; gene_id "correspressors-similar3356"; intron_id 1 ; splice_site "AG"
scf_1768_	exonerate:protein2genome:local	cds	40794	40850	.	+	.	transcript_id "correspressors-similar3356.t1"; gene_id "correspressors-similar3356"; .
scf_1768_	exonerate:protein2genome:local	exon	40794	40850	.	+	.	transcript_id "correspressors-similar3356.t1"; gene_id "correspressors-similar3356"; insertions 0 ; deletions 0 ; identity 60.00 ; similarity 80.00
scf_1768_	exonerate:protein2genome:local	splice5	40851	40852	.	+	.	transcript_id "correspressors-similar3356.t1"; gene_id "correspressors-similar3356"; intron_id 3 ; splice_site "GT"
scf_1768_	exonerate:protein2genome:local	intron	40851	69905	.	+	.	transcript_id "correspressors-similar3356.t1"; gene_id "correspressors-similar3356"; intron_id 3
scf_1768_	exonerate:protein2genome:local	splice3	69904	69905	.	+	.	transcript_id "correspressors-similar3356.t1"; gene_id "correspressors-similar3356"; intron_id 2 ; splice_site "AG"
scf_1768_	exonerate:protein2genome:local	cds	69906	69958	.	+	.	transcript_id "correspressors-similar3356.t1"; gene_id "correspressors-similar3356"; .
scf_1768_	exonerate:protein2genome:local	exon	69906	69958	.	+	.	transcript_id "correspressors-similar3356.t1"; gene_id "correspressors-similar3356"; insertions 0 ; deletions 0 ; identity 76.47 ; similarity 88.24
scf_1768_	exonerate:protein2genome:local	splice5	69959	69960	.	+	.	transcript_id "correspressors-similar3356.t1"; gene_id "correspressors-similar3356"; intron_id 4 ; splice_site "GT"
scf_1768_	exonerate:protein2genome:local	intron	69959	70270	.	+	.	transcript_id "correspressors-similar3356.t1"; gene_id "correspressors-similar3356"; intron_id 4
scf_1768_	exonerate:protein2genome:local	splice3	70269	70270	.	+	.	transcript_id "correspressors-similar3356.t1"; gene_id "correspressors-similar3356"; intron_id 3 ; splice_site "AG"
scf_1768_	exonerate:protein2genome:local	cds	70271	70336	.	+	.	transcript_id "correspressors-similar3356.t1"; gene_id "correspressors-similar3356"; .
scf_1768_	exonerate:protein2genome:local	exon	70271	70336	.	+	.	transcript_id "correspressors-similar3356.t1"; gene_id "correspressors-similar3356"; insertions 0 ; deletions 1 ; identity 68.18 ; similarity 81.82 ; frameshifts 2
scf_1768_	exonerate:protein2genome:local	splice5	70337	70338	.	+	.	transcript_id "correspressors-similar3356.t1"; gene_id "correspressors-similar3356"; intron_id 5 ; splice_site "GT"
scf_1768_	exonerate:protein2genome:local	intron	70337	78917	.	+	.	transcript_id "correspressors-similar3356.t1"; gene_id "correspressors-similar3356"; intron_id 5
scf_1768_	exonerate:protein2genome:local	splice3	78916	78917	.	+	.	transcript_id "correspressors-similar3356.t1"; gene_id "correspressors-similar3356"; intron_id 4 ; splice_site "AG"
scf_1768_	exonerate:protein2genome:local	cds	78918	79004	.	+	.	transcript_id "correspressors-similar3356.t1"; gene_id "correspressors-similar3356"; .
scf_1768_	exonerate:protein2genome:local	exon	78918	79004	.	+	.	transcript_id "correspressors-similar3356.t1"; gene_id "correspressors-similar3356"; insertions 0 ; deletions 0 ; identity 71.43 ; similarity 85.71 ; frameshifts 1
scf_1768_	exonerate:protein2genome:local	splice5	79005	79006	.	+	.	transcript_id "correspressors-similar3356.t1"; gene_id "correspressors-similar3356"; intron_id 6 ; splice_site "GT"
scf_1768_	exonerate:protein2genome:local	intron	79005	81239	.	+	.	transcript_id "correspressors-similar3356.t1"; gene_id "correspressors-similar3356"; intron_id 6
scf_1768_	exonerate:protein2genome:local	splice3	81238	81239	.	+	.	transcript_id "correspressors-similar3356.t1"; gene_id "correspressors-similar3356"; intron_id 5 ; splice_site "AG"
scf_1768_	exonerate:protein2genome:local	cds	81240	81326	.	+	.	transcript_id "correspressors-similar3356.t1"; gene_id "correspressors-similar3356"; .
scf_1768_	exonerate:protein2genome:local	exon	81240	81326	.	+	.	transcript_id "correspressors-similar3356.t1"; gene_id "correspressors-similar3356"; insertions 0 ; deletions 0 ; identity 71.43 ; similarity 85.71
scf_1768_	exonerate:protein2genome:local	splice5	81327	81328	.	+	.	transcript_id "correspressors-similar3356.t1"; gene_id "correspressors-similar3356"; intron_id 7 ; splice_site "GT"
scf_1768_	exonerate:protein2genome:local	intron	81327	81907	.	+	.	transcript_id "correspressors-similar3356.t1"; gene_id "correspressors-similar3356"; intron_id 7
scf_1768_	exonerate:protein2genome:local	splice3	81906	81907	.	+	.	transcript_id "correspressors-similar3356.t1"; gene_id "correspressors-similar3356"; intron_id 6 ; splice_site "AA"
scf_1768_	exonerate:protein2genome:local	cds	81908	82086	.	+	.	transcript_id "correspressors-similar3356.t1"; gene_id "correspressors-similar3356"; .
scf_1768_	exonerate:protein2genome:local	exon	81908	82086	.	+	.	transcript_id "correspressors-similar3356.t1"; gene_id "correspressors-similar3356"; insertions 0 ; deletions 2 ; identity 52.54 ; similarity 81.36
scf_1768_	exonerate:protein2genome:local	splice5	82087	82088	.	+	.	transcript_id "correspressors-similar3356.t1"; gene_id "correspressors-similar3356"; intron_id 8 ; splice_site "GT"
scf_1768_	exonerate:protein2genome:local	intron	82087	82986	.	+	.	transcript_id "correspressors-similar3356.t1"; gene_id "correspressors-similar3356"; intron_id 8
scf_1768_	exonerate:protein2genome:local	splice3	82985	82986	.	+	.	transcript_id "correspressors-similar3356.t1"; gene_id "correspressors-similar3356"; intron_id 7 ; splice_site "AG"
scf_1768_	exonerate:protein2genome:local	cds	82987	83129	.	+	.	transcript_id "correspressors-similar3356.t1"; gene_id "correspressors-similar3356"; .
scf_1768_	exonerate:protein2genome:local	exon	82987	83129	.	+	.	transcript_id "correspressors-similar3356.t1"; gene_id "correspressors-similar3356"; insertions 0 ; deletions 0 ; identity 60.42 ; similarity 83.33
scf_1768_	exonerate:protein2genome:local	splice5	83130	83131	.	+	.	transcript_id "correspressors-similar3356.t1"; gene_id "correspressors-similar3356"; intron_id 9 ; splice_site "GT"
scf_1768_	exonerate:protein2genome:local	intron	83130	88162	.	+	.	transcript_id "correspressors-similar3356.t1"; gene_id "correspressors-similar3356"; intron_id 9
scf_1768_	exonerate:protein2genome:local	splice3	88161	88162	.	+	.	transcript_id "correspressors-similar3356.t1"; gene_id "correspressors-similar3356"; intron_id 8 ; splice_site "AG"
scf_1768_	exonerate:protein2genome:local	cds	88163	88249	.	+	.	transcript_id "correspressors-similar3356.t1"; gene_id "correspressors-similar3356"; .
scf_1768_	exonerate:protein2genome:local	exon	88163	88249	.	+	.	transcript_id "correspressors-similar3356.t1"; gene_id "correspressors-similar3356"; insertions 0 ; deletions 0 ; identity 62.07 ; similarity 82.76
scf_1768_	exonerate:protein2genome:local	similarity	34878	88249	882	+	.	transcript_id "correspressors-similar3356.t1"; gene_id "correspressors-similar3356"; alignment_id 1 ; Query sp|Q9WU42|NCOR2_MOUSE ; Align 34878 163 105 ; Align 35939 198 57 ; Align 36002 217 57 ; Align 40794 236 57 ; Align 69906 255 51 ; Align 70272 273 30 ; Align 70304 284 33 ; Align 78918 295 51 ; Align 78970 312 33 ; Align 81241 324 84 ; Align 81909 353 33 ; Align 81942 366 144 ; Align 82989 4…
scf_47577_	exonerate:protein2genome:local	gene	8680	16698	357.0	-	.	gene_id "gamma-secretase-similar1"; sequence XP_030834040.1 ; gene_orientation + ; identity 63.48 ; similarity 75.65
scf_47577_	exonerate:protein2genome:local	cds	16588	16698	.	-	.	transcript_id "gamma-secretase-similar1.t1"; gene_id "gamma-secretase-similar1"; .
scf_47577_	exonerate:protein2genome:local	exon	16588	16698	.	-	.	transcript_id "gamma-secretase-similar1.t1"; gene_id "gamma-secretase-similar1"; insertions 0 ; deletions 0 ; identity 57.89 ; similarity 76.32
scf_47577_	exonerate:protein2genome:local	splice5	16586	16587	.	-	.	transcript_id "gamma-secretase-similar1.t1"; gene_id "gamma-secretase-similar1"; intron_id 1 ; splice_site "GT"
scf_47577_	exonerate:protein2genome:local	intron	10017	16587	.	-	.	transcript_id "gamma-secretase-similar1.t1"; gene_id "gamma-secretase-similar1"; intron_id 1
scf_47577_	exonerate:protein2genome:local	splice3	10017	10018	.	-	.	transcript_id "gamma-secretase-similar1.t1"; gene_id "gamma-secretase-similar1"; intron_id 0 ; splice_site "AG"
scf_47577_	exonerate:protein2genome:local	cds	9855	10016	.	-	.	transcript_id "gamma-secretase-similar1.t1"; gene_id "gamma-secretase-similar1"; .
scf_47577_	exonerate:protein2genome:local	exon	9855	10016	.	-	.	transcript_id "gamma-secretase-similar1.t1"; gene_id "gamma-secretase-similar1"; insertions 0 ; deletions 0 ; identity 65.45 ; similarity 72.73
scf_47577_	exonerate:protein2genome:local	splice5	9853	9854	.	-	.	transcript_id "gamma-secretase-similar1.t1"; gene_id "gamma-secretase-similar1"; intron_id 2 ; splice_site "GT"
scf_47577_	exonerate:protein2genome:local	intron	8752	9854	.	-	.	transcript_id "gamma-secretase-similar1.t1"; gene_id "gamma-secretase-similar1"; intron_id 2
scf_47577_	exonerate:protein2genome:local	splice3	8752	8753	.	-	.	transcript_id "gamma-secretase-similar1.t1"; gene_id "gamma-secretase-similar1"; intron_id 1 ; splice_site "AG"
scf_47577_	exonerate:protein2genome:local	cds	8680	8751	.	-	.	transcript_id "gamma-secretase-similar1.t1"; gene_id "gamma-secretase-similar1"; .
scf_47577_	exonerate:protein2genome:local	exon	8680	8751	.	-	.	transcript_id "gamma-secretase-similar1.t1"; gene_id "gamma-secretase-similar1"; insertions 0 ; deletions 0 ; identity 70.83 ; similarity 83.33
scf_47577_	exonerate:protein2genome:local	similarity	8680	16698	357	-	.	transcript_id "gamma-secretase-similar1.t1"; gene_id "gamma-secretase-similar1"; alignment_id 1 ; Query XP_030834040.1 ; Align 16699 259 111 ; Align 10017 296 162 ; Align 8752 350 72
scf_15543_	exonerate:protein2genome:local	gene	66376	73501	357.0	-	.	gene_id "gamma-secretase-similar6"; sequence XP_030834040.1 ; gene_orientation + ; identity 56.83 ; similarity 73.38
scf_15543_	exonerate:protein2genome:local	cds	73383	73501	.	-	.	transcript_id "gamma-secretase-similar6.t1"; gene_id "gamma-secretase-similar6"; .
scf_15543_	exonerate:protein2genome:local	exon	73383	73501	.	-	.	transcript_id "gamma-secretase-similar6.t1"; gene_id "gamma-secretase-similar6"; insertions 0 ; deletions 0 ; identity 53.85 ; similarity 76.92 ; frameshifts 1
scf_15543_	exonerate:protein2genome:local	splice5	73381	73382	.	-	.	transcript_id "gamma-secretase-similar6.t1"; gene_id "gamma-secretase-similar6"; intron_id 1 ; splice_site "GT"
scf_15543_	exonerate:protein2genome:local	intron	72112	73382	.	-	.	transcript_id "gamma-secretase-similar6.t1"; gene_id "gamma-secretase-similar6"; intron_id 1
scf_15543_	exonerate:protein2genome:local	splice3	72112	72113	.	-	.	transcript_id "gamma-secretase-similar6.t1"; gene_id "gamma-secretase-similar6"; intron_id 0 ; splice_site "AG"
scf_15543_	exonerate:protein2genome:local	cds	72005	72111	.	-	.	transcript_id "gamma-secretase-similar6.t1"; gene_id "gamma-secretase-similar6"; .
scf_15543_	exonerate:protein2genome:local	exon	72005	72111	.	-	.	transcript_id "gamma-secretase-similar6.t1"; gene_id "gamma-secretase-similar6"; insertions 0 ; deletions 0 ; identity 55.56 ; similarity 75.00
scf_15543_	exonerate:protein2genome:local	splice5	72003	72004	.	-	.	transcript_id "gamma-secretase-similar6.t1"; gene_id "gamma-secretase-similar6"; intron_id 2 ; splice_site "GT"
scf_15543_	exonerate:protein2genome:local	intron	71197	72004	.	-	.	transcript_id "gamma-secretase-similar6.t1"; gene_id "gamma-secretase-similar6"; intron_id 2
scf_15543_	exonerate:protein2genome:local	splice3	71197	71198	.	-	.	transcript_id "gamma-secretase-similar6.t1"; gene_id "gamma-secretase-similar6"; intron_id 1 ; splice_site "AA"
scf_15543_	exonerate:protein2genome:local	cds	71036	71196	.	-	.	transcript_id "gamma-secretase-similar6.t1"; gene_id "gamma-secretase-similar6"; .
scf_15543_	exonerate:protein2genome:local	exon	71036	71196	.	-	.	transcript_id "gamma-secretase-similar6.t1"; gene_id "gamma-secretase-similar6"; insertions 0 ; deletions 0 ; identity 52.83 ; similarity 62.26
scf_15543_	exonerate:protein2genome:local	splice5	71034	71035	.	-	.	transcript_id "gamma-secretase-similar6.t1"; gene_id "gamma-secretase-similar6"; intron_id 3 ; splice_site "GT"
scf_15543_	exonerate:protein2genome:local	intron	66413	71035	.	-	.	transcript_id "gamma-secretase-similar6.t1"; gene_id "gamma-secretase-similar6"; intron_id 3
scf_15543_	exonerate:protein2genome:local	splice3	66413	66414	.	-	.	transcript_id "gamma-secretase-similar6.t1"; gene_id "gamma-secretase-similar6"; intron_id 2 ; splice_site "AG"
scf_15543_	exonerate:protein2genome:local	cds	66376	66412	.	-	.	transcript_id "gamma-secretase-similar6.t1"; gene_id "gamma-secretase-similar6"; .
scf_15543_	exonerate:protein2genome:local	exon	66376	66412	.	-	.	transcript_id "gamma-secretase-similar6.t1"; gene_id "gamma-secretase-similar6"; insertions 0 ; deletions 0 ; identity 83.33 ; similarity 100.00
scf_15543_	exonerate:protein2genome:local	similarity	66376	73501	357	-	.	transcript_id "gamma-secretase-similar6.t1"; gene_id "gamma-secretase-similar6"; alignment_id 1 ; Query XP_030834040.1 ; Align 73502 221 57 ; Align 73444 240 60 ; Align 72110 261 105 ; Align 71197 296 159 ; Align 66412 350 36
scf_73216_	exonerate:protein2genome:local	gene	38434	38895	354.0	-	.	gene_id "ligand-similar1461"; sequence P18168_D_melanogaster_Serrate ; gene_orientation . ; identity 47.37 ; similarity 57.89
scf_73216_	exonerate:protein2genome:local	cds	38434	38895	.	-	.	transcript_id "ligand-similar1461.t1"; gene_id "ligand-similar1461"; .
scf_73216_	exonerate:protein2genome:local	exon	38434	38895	.	-	.	transcript_id "ligand-similar1461.t1"; gene_id "ligand-similar1461"; insertions 6 ; deletions 2 ; identity 47.37 ; similarity 57.89
scf_73216_	exonerate:protein2genome:local	similarity	38434	38895	354	-	.	transcript_id "ligand-similar1461.t1"; gene_id "ligand-similar1461"; alignment_id 1 ; Query P18168_D_melanogaster_Serrate ; Align 38896 822 111 ; Align 38785 861 90 ; Align 38692 891 15 ; Align 38674 896 240
scf_43911_	exonerate:protein2genome:local	gene	29287	32712	675.0	-	.	gene_id "ligand-similar2998"; sequence Q9QXX0_JAG1_MOUSE ; gene_orientation + ; identity 40.18 ; similarity 57.14
scf_43911_	exonerate:protein2genome:local	cds	32583	32712	.	-	.	transcript_id "ligand-similar2998.t1"; gene_id "ligand-similar2998"; .
scf_43911_	exonerate:protein2genome:local	exon	32583	32712	.	-	.	transcript_id "ligand-similar2998.t1"; gene_id "ligand-similar2998"; insertions 0 ; deletions 0 ; identity 51.22 ; similarity 70.73 ; frameshifts 5
scf_43911_	exonerate:protein2genome:local	splice5	32581	32582	.	-	.	transcript_id "ligand-similar2998.t1"; gene_id "ligand-similar2998"; intron_id 1 ; splice_site "GT"
scf_43911_	exonerate:protein2genome:local	intron	31070	32582	.	-	.	transcript_id "ligand-similar2998.t1"; gene_id "ligand-similar2998"; intron_id 1
scf_43911_	exonerate:protein2genome:local	splice3	31070	31071	.	-	.	transcript_id "ligand-similar2998.t1"; gene_id "ligand-similar2998"; intron_id 0 ; splice_site "AT"
scf_43911_	exonerate:protein2genome:local	cds	30897	31069	.	-	.	transcript_id "ligand-similar2998.t1"; gene_id "ligand-similar2998"; .
scf_43911_	exonerate:protein2genome:local	exon	30897	31069	.	-	.	transcript_id "ligand-similar2998.t1"; gene_id "ligand-similar2998"; insertions 0 ; deletions 1 ; identity 31.58 ; similarity 52.63
scf_43911_	exonerate:protein2genome:local	splice5	30895	30896	.	-	.	transcript_id "ligand-similar2998.t1"; gene_id "ligand-similar2998"; intron_id 2 ; splice_site "GT"
scf_43911_	exonerate:protein2genome:local	intron	30271	30896	.	-	.	transcript_id "ligand-similar2998.t1"; gene_id "ligand-similar2998"; intron_id 2
scf_43911_	exonerate:protein2genome:local	splice3	30271	30272	.	-	.	transcript_id "ligand-similar2998.t1"; gene_id "ligand-similar2998"; intron_id 1 ; splice_site "CT"
scf_43911_	exonerate:protein2genome:local	cds	29660	30270	.	-	.	transcript_id "ligand-similar2998.t1"; gene_id "ligand-similar2998"; .
scf_43911_	exonerate:protein2genome:local	exon	29660	30270	.	-	.	transcript_id "ligand-similar2998.t1"; gene_id "ligand-similar2998"; insertions 6 ; deletions 1 ; identity 36.63 ; similarity 52.48
scf_43911_	exonerate:protein2genome:local	splice5	29658	29659	.	-	.	transcript_id "ligand-similar2998.t1"; gene_id "ligand-similar2998"; intron_id 3 ; splice_site "GT"
scf_43911_	exonerate:protein2genome:local	intron	29398	29659	.	-	.	transcript_id "ligand-similar2998.t1"; gene_id "ligand-similar2998"; intron_id 3
scf_43911_	exonerate:protein2genome:local	splice3	29398	29399	.	-	.	transcript_id "ligand-similar2998.t1"; gene_id "ligand-similar2998"; intron_id 2 ; splice_site "AG"
scf_43911_	exonerate:protein2genome:local	cds	29287	29397	.	-	.	transcript_id "ligand-similar2998.t1"; gene_id "ligand-similar2998"; .
scf_43911_	exonerate:protein2genome:local	exon	29287	29397	.	-	.	transcript_id "ligand-similar2998.t1"; gene_id "ligand-similar2998"; insertions 0 ; deletions 0 ; identity 59.46 ; similarity 72.97
scf_43911_	exonerate:protein2genome:local	similarity	29287	32712	675	-	.	transcript_id "ligand-similar2998.t1"; gene_id "ligand-similar2998"; alignment_id 1 ; Query Q9QXX0_JAG1_MOUSE ; Align 32713 478 75 ; Align 32633 503 48 ; Align 31069 520 3 ; Align 31066 522 168 ; Align 30269 579 99 ; Align 30170 613 384 ; Align 29780 741 120 ; Align 29398 781 111
scf_30421_	exonerate:protein2genome:local	gene	9073	22275	346.0	-	.	gene_id "ligand-similar4156"; sequence Q9JI71_DLL4_MOUSE ; gene_orientation + ; identity 40.45 ; similarity 57.30
scf_30421_	exonerate:protein2genome:local	cds	21998	22275	.	-	.	transcript_id "ligand-similar4156.t1"; gene_id "ligand-similar4156"; .
scf_30421_	exonerate:protein2genome:local	exon	21998	22275	.	-	.	transcript_id "ligand-similar4156.t1"; gene_id "ligand-similar4156"; insertions 0 ; deletions 0 ; identity 45.65 ; similarity 59.78
scf_30421_	exonerate:protein2genome:local	splice5	21996	21997	.	-	.	transcript_id "ligand-similar4156.t1"; gene_id "ligand-similar4156"; intron_id 1 ; splice_site "CT"
scf_30421_	exonerate:protein2genome:local	intron	9338	21997	.	-	.	transcript_id "ligand-similar4156.t1"; gene_id "ligand-similar4156"; intron_id 1
scf_30421_	exonerate:protein2genome:local	splice3	9338	9339	.	-	.	transcript_id "ligand-similar4156.t1"; gene_id "ligand-similar4156"; intron_id 0 ; splice_site "AG"
scf_30421_	exonerate:protein2genome:local	cds	9073	9337	.	-	.	transcript_id "ligand-similar4156.t1"; gene_id "ligand-similar4156"; .
scf_30421_	exonerate:protein2genome:local	exon	9073	9337	.	-	.	transcript_id "ligand-similar4156.t1"; gene_id "ligand-similar4156"; insertions 6 ; deletions 0 ; identity 34.88 ; similarity 54.65
scf_30421_	exonerate:protein2genome:local	similarity	9073	22275	346	-	.	transcript_id "ligand-similar4156.t1"; gene_id "ligand-similar4156"; alignment_id 1 ; Query Q9JI71_DLL4_MOUSE ; Align 22276 389 276 ; Align 9337 482 117 ; Align 9214 521 141
scf_26358_	exonerate:protein2genome:local	gene	68317	84129	906.0	-	.	gene_id "ligand-similar4687"; sequence XP_022103223.1 ; gene_orientation + ; identity 38.64 ; similarity 53.31
scf_26358_	exonerate:protein2genome:local	cds	83697	84129	.	-	.	transcript_id "ligand-similar4687.t1"; gene_id "ligand-similar4687"; .
scf_26358_	exonerate:protein2genome:local	exon	83697	84129	.	-	.	transcript_id "ligand-similar4687.t1"; gene_id "ligand-similar4687"; insertions 9 ; deletions 3 ; identity 31.91 ; similarity 47.52
scf_26358_	exonerate:protein2genome:local	splice5	83695	83696	.	-	.	transcript_id "ligand-similar4687.t1"; gene_id "ligand-similar4687"; intron_id 1 ; splice_site "GT"
scf_26358_	exonerate:protein2genome:local	intron	82892	83696	.	-	.	transcript_id "ligand-similar4687.t1"; gene_id "ligand-similar4687"; intron_id 1
scf_26358_	exonerate:protein2genome:local	splice3	82892	82893	.	-	.	transcript_id "ligand-similar4687.t1"; gene_id "ligand-similar4687"; intron_id 0 ; splice_site "AG"
scf_26358_	exonerate:protein2genome:local	cds	82654	82891	.	-	.	transcript_id "ligand-similar4687.t1"; gene_id "ligand-similar4687"; .
scf_26358_	exonerate:protein2genome:local	exon	82654	82891	.	-	.	transcript_id "ligand-similar4687.t1"; gene_id "ligand-similar4687"; insertions 9 ; deletions 0 ; identity 48.00 ; similarity 64.00
scf_26358_	exonerate:protein2genome:local	splice5	82652	82653	.	-	.	transcript_id "ligand-similar4687.t1"; gene_id "ligand-similar4687"; intron_id 2 ; splice_site "GT"
scf_26358_	exonerate:protein2genome:local	intron	79923	82653	.	-	.	transcript_id "ligand-similar4687.t1"; gene_id "ligand-similar4687"; intron_id 2
scf_26358_	exonerate:protein2genome:local	splice3	79923	79924	.	-	.	transcript_id "ligand-similar4687.t1"; gene_id "ligand-similar4687"; intron_id 1 ; splice_site "AG"
scf_26358_	exonerate:protein2genome:local	cds	79695	79922	.	-	.	transcript_id "ligand-similar4687.t1"; gene_id "ligand-similar4687"; .
scf_26358_	exonerate:protein2genome:local	exon	79695	79922	.	-	.	transcript_id "ligand-similar4687.t1"; gene_id "ligand-similar4687"; insertions 0 ; deletions 0 ; identity 32.00 ; similarity 53.33
scf_26358_	exonerate:protein2genome:local	splice5	79693	79694	.	-	.	transcript_id "ligand-similar4687.t1"; gene_id "ligand-similar4687"; intron_id 3 ; splice_site "GT"
scf_26358_	exonerate:protein2genome:local	intron	73278	79694	.	-	.	transcript_id "ligand-similar4687.t1"; gene_id "ligand-similar4687"; intron_id 3
scf_26358_	exonerate:protein2genome:local	splice3	73278	73279	.	-	.	transcript_id "ligand-similar4687.t1"; gene_id "ligand-similar4687"; intron_id 2 ; splice_site "GG"
scf_26358_	exonerate:protein2genome:local	cds	73108	73277	.	-	.	transcript_id "ligand-similar4687.t1"; gene_id "ligand-similar4687"; .
scf_26358_	exonerate:protein2genome:local	exon	73108	73277	.	-	.	transcript_id "ligand-similar4687.t1"; gene_id "ligand-similar4687"; insertions 0 ; deletions 1 ; identity 32.14 ; similarity 44.64
scf_26358_	exonerate:protein2genome:local	splice5	73106	73107	.	-	.	transcript_id "ligand-similar4687.t1"; gene_id "ligand-similar4687"; intron_id 4 ; splice_site "GC"
scf_26358_	exonerate:protein2genome:local	intron	72922	73107	.	-	.	transcript_id "ligand-similar4687.t1"; gene_id "ligand-similar4687"; intron_id 4
scf_26358_	exonerate:protein2genome:local	splice3	72922	72923	.	-	.	transcript_id "ligand-similar4687.t1"; gene_id "ligand-similar4687"; intron_id 3 ; splice_site "GG"
scf_26358_	exonerate:protein2genome:local	cds	72586	72921	.	-	.	transcript_id "ligand-similar4687.t1"; gene_id "ligand-similar4687"; .
scf_26358_	exonerate:protein2genome:local	exon	72586	72921	.	-	.	transcript_id "ligand-similar4687.t1"; gene_id "ligand-similar4687"; insertions 21 ; deletions 0 ; identity 46.15 ; similarity 57.69
scf_26358_	exonerate:protein2genome:local	splice5	72584	72585	.	-	.	transcript_id "ligand-similar4687.t1"; gene_id "ligand-similar4687"; intron_id 5 ; splice_site "CT"
scf_26358_	exonerate:protein2genome:local	intron	68646	72585	.	-	.	transcript_id "ligand-similar4687.t1"; gene_id "ligand-similar4687"; intron_id 5
scf_26358_	exonerate:protein2genome:local	splice3	68646	68647	.	-	.	transcript_id "ligand-similar4687.t1"; gene_id "ligand-similar4687"; intron_id 4 ; splice_site "AG"
scf_26358_	exonerate:protein2genome:local	cds	68317	68645	.	-	.	transcript_id "ligand-similar4687.t1"; gene_id "ligand-similar4687"; .
scf_26358_	exonerate:protein2genome:local	exon	68317	68645	.	-	.	transcript_id "ligand-similar4687.t1"; gene_id "ligand-similar4687"; insertions 3 ; deletions 0 ; identity 41.67 ; similarity 53.70
scf_26358_	exonerate:protein2genome:local	similarity	68317	84129	906	-	.	transcript_id "ligand-similar4687.t1"; gene_id "ligand-similar4687"; alignment_id 1 ; Query XP_022103223.1 ; Align 84130 295 51 ; Align 84079 313 21 ; Align 84058 321 81 ; Align 83974 348 42 ; Align 83926 362 210 ; Align 83716 433 18 ; Align 82890 440 66 ; Align 82821 462 33 ; Align 82782 473 126 ; Align 79922 516 225 ; Align 73277 592 81 ; Align 73196 620 87 ; Align 72920 650 213 ; Align 72704 7…
scf_26358_	exonerate:protein2genome:local	gene	48642	73021	631.0	-	.	gene_id "ligand-similar4741"; sequence Q9QXX0_JAG1_MOUSE ; gene_orientation + ; identity 38.67 ; similarity 57.10
scf_26358_	exonerate:protein2genome:local	cds	72715	73021	.	-	.	transcript_id "ligand-similar4741.t1"; gene_id "ligand-similar4741"; .
scf_26358_	exonerate:protein2genome:local	exon	72715	73021	.	-	.	transcript_id "ligand-similar4741.t1"; gene_id "ligand-similar4741"; insertions 0 ; deletions 0 ; identity 39.22 ; similarity 63.73
scf_26358_	exonerate:protein2genome:local	splice5	72713	72714	.	-	.	transcript_id "ligand-similar4741.t1"; gene_id "ligand-similar4741"; intron_id 1 ; splice_site "AT"
scf_26358_	exonerate:protein2genome:local	intron	68634	72714	.	-	.	transcript_id "ligand-similar4741.t1"; gene_id "ligand-similar4741"; intron_id 1
scf_26358_	exonerate:protein2genome:local	splice3	68634	68635	.	-	.	transcript_id "ligand-similar4741.t1"; gene_id "ligand-similar4741"; intron_id 0 ; splice_site "AA"
scf_26358_	exonerate:protein2genome:local	cds	68226	68633	.	-	.	transcript_id "ligand-similar4741.t1"; gene_id "ligand-similar4741"; .
scf_26358_	exonerate:protein2genome:local	exon	68226	68633	.	-	.	transcript_id "ligand-similar4741.t1"; gene_id "ligand-similar4741"; insertions 3 ; deletions 0 ; identity 38.81 ; similarity 51.49
scf_26358_	exonerate:protein2genome:local	splice5	68224	68225	.	-	.	transcript_id "ligand-similar4741.t1"; gene_id "ligand-similar4741"; intron_id 2 ; splice_site "GT"
scf_26358_	exonerate:protein2genome:local	intron	66610	68225	.	-	.	transcript_id "ligand-similar4741.t1"; gene_id "ligand-similar4741"; intron_id 2
scf_26358_	exonerate:protein2genome:local	splice3	66610	66611	.	-	.	transcript_id "ligand-similar4741.t1"; gene_id "ligand-similar4741"; intron_id 1 ; splice_site "GA"
scf_26358_	exonerate:protein2genome:local	cds	66475	66609	.	-	.	transcript_id "ligand-similar4741.t1"; gene_id "ligand-similar4741"; .
scf_26358_	exonerate:protein2genome:local	exon	66475	66609	.	-	.	transcript_id "ligand-similar4741.t1"; gene_id "ligand-similar4741"; insertions 3 ; deletions 0 ; identity 34.88 ; similarity 51.16
scf_26358_	exonerate:protein2genome:local	splice5	66473	66474	.	-	.	transcript_id "ligand-similar4741.t1"; gene_id "ligand-similar4741"; intron_id 3 ; splice_site "GT"
scf_26358_	exonerate:protein2genome:local	intron	48800	66474	.	-	.	transcript_id "ligand-similar4741.t1"; gene_id "ligand-similar4741"; intron_id 3
scf_26358_	exonerate:protein2genome:local	splice3	48800	48801	.	-	.	transcript_id "ligand-similar4741.t1"; gene_id "ligand-similar4741"; intron_id 2 ; splice_site "TG"
scf_26358_	exonerate:protein2genome:local	cds	48642	48799	.	-	.	transcript_id "ligand-similar4741.t1"; gene_id "ligand-similar4741"; .
scf_26358_	exonerate:protein2genome:local	exon	48642	48799	.	-	.	transcript_id "ligand-similar4741.t1"; gene_id "ligand-similar4741"; insertions 0 ; deletions 1 ; identity 40.38 ; similarity 63.46
scf_26358_	exonerate:protein2genome:local	similarity	48642	73021	631	-	.	transcript_id "ligand-similar4741.t1"; gene_id "ligand-similar4741"; alignment_id 1 ; Query Q9QXX0_JAG1_MOUSE ; Align 73022 354 306 ; Align 68632 457 246 ; Align 68383 539 156 ; Align 66608 592 57 ; Align 66548 611 72 ; Align 48798 636 96 ; Align 48702 669 60
scf_26358_	exonerate:protein2genome:local	gene	65511	84069	593.0	-	.	gene_id "ligand-similar4751"; sequence Q9QYE5_JAG2_MOUSE ; gene_orientation + ; identity 40.35 ; similarity 56.14
scf_26358_	exonerate:protein2genome:local	cds	83922	84069	.	-	.	transcript_id "ligand-similar4751.t1"; gene_id "ligand-similar4751"; .
scf_26358_	exonerate:protein2genome:local	exon	83922	84069	.	-	.	transcript_id "ligand-similar4751.t1"; gene_id "ligand-similar4751"; insertions 0 ; deletions 0 ; identity 28.57 ; similarity 36.73
scf_26358_	exonerate:protein2genome:local	splice5	83920	83921	.	-	.	transcript_id "ligand-similar4751.t1"; gene_id "ligand-similar4751"; intron_id 1 ; splice_site "GT"
scf_26358_	exonerate:protein2genome:local	intron	73012	83921	.	-	.	transcript_id "ligand-similar4751.t1"; gene_id "ligand-similar4751"; intron_id 1
scf_26358_	exonerate:protein2genome:local	splice3	73012	73013	.	-	.	transcript_id "ligand-similar4751.t1"; gene_id "ligand-similar4751"; intron_id 0 ; splice_site "TG"
scf_26358_	exonerate:protein2genome:local	cds	72735	73011	.	-	.	transcript_id "ligand-similar4751.t1"; gene_id "ligand-similar4751"; .
scf_26358_	exonerate:protein2genome:local	exon	72735	73011	.	-	.	transcript_id "ligand-similar4751.t1"; gene_id "ligand-similar4751"; insertions 0 ; deletions 0 ; identity 48.35 ; similarity 61.54
scf_26358_	exonerate:protein2genome:local	splice5	72733	72734	.	-	.	transcript_id "ligand-similar4751.t1"; gene_id "ligand-similar4751"; intron_id 2 ; splice_site "CT"
scf_26358_	exonerate:protein2genome:local	intron	68657	72734	.	-	.	transcript_id "ligand-similar4751.t1"; gene_id "ligand-similar4751"; intron_id 2
scf_26358_	exonerate:protein2genome:local	splice3	68657	68658	.	-	.	transcript_id "ligand-similar4751.t1"; gene_id "ligand-similar4751"; intron_id 1 ; splice_site "AC"
scf_26358_	exonerate:protein2genome:local	cds	68337	68656	.	-	.	transcript_id "ligand-similar4751.t1"; gene_id "ligand-similar4751"; .
scf_26358_	exonerate:protein2genome:local	exon	68337	68656	.	-	.	transcript_id "ligand-similar4751.t1"; gene_id "ligand-similar4751"; insertions 6 ; deletions 0 ; identity 39.42 ; similarity 61.54
scf_26358_	exonerate:protein2genome:local	splice5	68335	68336	.	-	.	transcript_id "ligand-similar4751.t1"; gene_id "ligand-similar4751"; intron_id 3 ; splice_site "AT"
scf_26358_	exonerate:protein2genome:local	intron	65636	68336	.	-	.	transcript_id "ligand-similar4751.t1"; gene_id "ligand-similar4751"; intron_id 3
scf_26358_	exonerate:protein2genome:local	splice3	65636	65637	.	-	.	transcript_id "ligand-similar4751.t1"; gene_id "ligand-similar4751"; intron_id 2 ; splice_site "AG"
scf_26358_	exonerate:protein2genome:local	cds	65511	65635	.	-	.	transcript_id "ligand-similar4751.t1"; gene_id "ligand-similar4751"; .
scf_26358_	exonerate:protein2genome:local	exon	65511	65635	.	-	.	transcript_id "ligand-similar4751.t1"; gene_id "ligand-similar4751"; insertions 0 ; deletions 0 ; identity 39.02 ; similarity 53.66
scf_26358_	exonerate:protein2genome:local	similarity	65511	84069	593	-	.	transcript_id "ligand-similar4751.t1"; gene_id "ligand-similar4751"; alignment_id 1 ; Query Q9QYE5_JAG2_MOUSE ; Align 84070 281 147 ; Align 73010 331 273 ; Align 68656 423 129 ; Align 68524 466 141 ; Align 68380 513 42 ; Align 65634 528 123
scf_26358_	exonerate:protein2genome:local	gene	68302	82886	417.0	-	.	gene_id "ligand-similar4774"; sequence Q9JI71_DLL4_MOUSE ; gene_orientation + ; identity 40.19 ; similarity 58.37
scf_26358_	exonerate:protein2genome:local	cds	82604	82886	.	-	.	transcript_id "ligand-similar4774.t1"; gene_id "ligand-similar4774"; .
scf_26358_	exonerate:protein2genome:local	exon	82604	82886	.	-	.	transcript_id "ligand-similar4774.t1"; gene_id "ligand-similar4774"; insertions 3 ; deletions 1 ; identity 38.71 ; similarity 56.99
scf_26358_	exonerate:protein2genome:local	splice5	82602	82603	.	-	.	transcript_id "ligand-similar4774.t1"; gene_id "ligand-similar4774"; intron_id 1 ; splice_site "TA"
scf_26358_	exonerate:protein2genome:local	intron	68655	82603	.	-	.	transcript_id "ligand-similar4774.t1"; gene_id "ligand-similar4774"; intron_id 1
scf_26358_	exonerate:protein2genome:local	splice3	68655	68656	.	-	.	transcript_id "ligand-similar4774.t1"; gene_id "ligand-similar4774"; intron_id 0 ; splice_site "GG"
scf_26358_	exonerate:protein2genome:local	cds	68302	68654	.	-	.	transcript_id "ligand-similar4774.t1"; gene_id "ligand-similar4774"; .
scf_26358_	exonerate:protein2genome:local	exon	68302	68654	.	-	.	transcript_id "ligand-similar4774.t1"; gene_id "ligand-similar4774"; insertions 3 ; deletions 2 ; identity 41.38 ; similarity 59.48
scf_26358_	exonerate:protein2genome:local	similarity	68302	82886	417	-	.	transcript_id "ligand-similar4774.t1"; gene_id "ligand-similar4774"; alignment_id 1 ; Query Q9JI71_DLL4_MOUSE ; Align 82887 269 63 ; Align 82824 291 33 ; Align 82788 302 183 ; Align 68653 364 51 ; Align 68602 383 216 ; Align 68383 455 81
scf_26105_	exonerate:protein2genome:local	gene	57163	61071	1386.0	-	.	gene_id "ligand-similar4887"; sequence Q9QXX0_JAG1_MOUSE ; gene_orientation + ; identity 44.29 ; similarity 59.23
scf_26105_	exonerate:protein2genome:local	cds	60576	61071	.	-	.	transcript_id "ligand-similar4887.t1"; gene_id "ligand-similar4887"; .
scf_26105_	exonerate:protein2genome:local	exon	60576	61071	.	-	.	transcript_id "ligand-similar4887.t1"; gene_id "ligand-similar4887"; insertions 0 ; deletions 2 ; identity 41.82 ; similarity 60.00
scf_26105_	exonerate:protein2genome:local	splice5	60574	60575	.	-	.	transcript_id "ligand-similar4887.t1"; gene_id "ligand-similar4887"; intron_id 1 ; splice_site "GT"
scf_26105_	exonerate:protein2genome:local	intron	59897	60575	.	-	.	transcript_id "ligand-similar4887.t1"; gene_id "ligand-similar4887"; intron_id 1
scf_26105_	exonerate:protein2genome:local	splice3	59897	59898	.	-	.	transcript_id "ligand-similar4887.t1"; gene_id "ligand-similar4887"; intron_id 0 ; splice_site "AT"
scf_26105_	exonerate:protein2genome:local	cds	59517	59896	.	-	.	transcript_id "ligand-similar4887.t1"; gene_id "ligand-similar4887"; .
scf_26105_	exonerate:protein2genome:local	exon	59517	59896	.	-	.	transcript_id "ligand-similar4887.t1"; gene_id "ligand-similar4887"; insertions 3 ; deletions 0 ; identity 47.62 ; similarity 61.11
scf_26105_	exonerate:protein2genome:local	splice5	59515	59516	.	-	.	transcript_id "ligand-similar4887.t1"; gene_id "ligand-similar4887"; intron_id 2 ; splice_site "GT"
scf_26105_	exonerate:protein2genome:local	intron	59146	59516	.	-	.	transcript_id "ligand-similar4887.t1"; gene_id "ligand-similar4887"; intron_id 2
scf_26105_	exonerate:protein2genome:local	splice3	59146	59147	.	-	.	transcript_id "ligand-similar4887.t1"; gene_id "ligand-similar4887"; intron_id 1 ; splice_site "AT"
scf_26105_	exonerate:protein2genome:local	cds	58998	59145	.	-	.	transcript_id "ligand-similar4887.t1"; gene_id "ligand-similar4887"; .
scf_26105_	exonerate:protein2genome:local	exon	58998	59145	.	-	.	transcript_id "ligand-similar4887.t1"; gene_id "ligand-similar4887"; insertions 0 ; deletions 1 ; identity 26.53 ; similarity 36.73
scf_26105_	exonerate:protein2genome:local	splice5	58996	58997	.	-	.	transcript_id "ligand-similar4887.t1"; gene_id "ligand-similar4887"; intron_id 3 ; splice_site "GA"
scf_26105_	exonerate:protein2genome:local	intron	58086	58997	.	-	.	transcript_id "ligand-similar4887.t1"; gene_id "ligand-similar4887"; intron_id 3
scf_26105_	exonerate:protein2genome:local	splice3	58086	58087	.	-	.	transcript_id "ligand-similar4887.t1"; gene_id "ligand-similar4887"; intron_id 2 ; splice_site "AG"
scf_26105_	exonerate:protein2genome:local	cds	57630	58085	.	-	.	transcript_id "ligand-similar4887.t1"; gene_id "ligand-similar4887"; .
scf_26105_	exonerate:protein2genome:local	exon	57630	58085	.	-	.	transcript_id "ligand-similar4887.t1"; gene_id "ligand-similar4887"; insertions 0 ; deletions 1 ; identity 44.37 ; similarity 59.60
scf_26105_	exonerate:protein2genome:local	splice5	57628	57629	.	-	.	transcript_id "ligand-similar4887.t1"; gene_id "ligand-similar4887"; intron_id 4 ; splice_site "GT"
scf_26105_	exonerate:protein2genome:local	intron	57402	57629	.	-	.	transcript_id "ligand-similar4887.t1"; gene_id "ligand-similar4887"; intron_id 4
scf_26105_	exonerate:protein2genome:local	splice3	57402	57403	.	-	.	transcript_id "ligand-similar4887.t1"; gene_id "ligand-similar4887"; intron_id 3 ; splice_site "AG"
scf_26105_	exonerate:protein2genome:local	cds	57163	57401	.	-	.	transcript_id "ligand-similar4887.t1"; gene_id "ligand-similar4887"; .
scf_26105_	exonerate:protein2genome:local	exon	57163	57401	.	-	.	transcript_id "ligand-similar4887.t1"; gene_id "ligand-similar4887"; insertions 0 ; deletions 0 ; identity 54.43 ; similarity 67.09
scf_26105_	exonerate:protein2genome:local	similarity	57163	61071	1386	-	.	transcript_id "ligand-similar4887.t1"; gene_id "ligand-similar4887"; alignment_id 1 ; Query Q9QXX0_JAG1_MOUSE ; Align 61072 280 63 ; Align 61009 302 39 ; Align 60970 316 393 ; Align 59895 448 21 ; Align 59871 455 354 ; Align 59146 573 117 ; Align 59029 613 30 ; Align 58084 624 366 ; Align 57718 747 87 ; Align 57400 777 237
scf_26105_	exonerate:protein2genome:local	gene	35316	60840	1327.0	-	.	gene_id "ligand-similar4905"; sequence Q9QYE5_JAG2_MOUSE ; gene_orientation + ; identity 42.62 ; similarity 60.07
scf_26105_	exonerate:protein2genome:local	cds	60799	60840	.	-	.	transcript_id "ligand-similar4905.t1"; gene_id "ligand-similar4905"; .
scf_26105_	exonerate:protein2genome:local	exon	60799	60840	.	-	.	transcript_id "ligand-similar4905.t1"; gene_id "ligand-similar4905"; insertions 0 ; deletions 0 ; identity 60.00 ; similarity 73.33
scf_26105_	exonerate:protein2genome:local	splice5	60797	60798	.	-	.	transcript_id "ligand-similar4905.t1"; gene_id "ligand-similar4905"; intron_id 1 ; splice_site "GT"
scf_26105_	exonerate:protein2genome:local	intron	59538	60798	.	-	.	transcript_id "ligand-similar4905.t1"; gene_id "ligand-similar4905"; intron_id 1
scf_26105_	exonerate:protein2genome:local	splice3	59538	59539	.	-	.	transcript_id "ligand-similar4905.t1"; gene_id "ligand-similar4905"; intron_id 0 ; splice_site "AC"
scf_26105_	exonerate:protein2genome:local	cds	59495	59537	.	-	.	transcript_id "ligand-similar4905.t1"; gene_id "ligand-similar4905"; .
scf_26105_	exonerate:protein2genome:local	exon	59495	59537	.	-	.	transcript_id "ligand-similar4905.t1"; gene_id "ligand-similar4905"; insertions 0 ; deletions 1 ; identity 50.00 ; similarity 71.43
scf_26105_	exonerate:protein2genome:local	splice5	59493	59494	.	-	.	transcript_id "ligand-similar4905.t1"; gene_id "ligand-similar4905"; intron_id 2 ; splice_site "GT"
scf_26105_	exonerate:protein2genome:local	intron	59259	59494	.	-	.	transcript_id "ligand-similar4905.t1"; gene_id "ligand-similar4905"; intron_id 2
scf_26105_	exonerate:protein2genome:local	splice3	59259	59260	.	-	.	transcript_id "ligand-similar4905.t1"; gene_id "ligand-similar4905"; intron_id 1 ; splice_site "AC"
scf_26105_	exonerate:protein2genome:local	cds	58656	59258	.	-	.	transcript_id "ligand-similar4905.t1"; gene_id "ligand-similar4905"; .
scf_26105_	exonerate:protein2genome:local	exon	58656	59258	.	-	.	transcript_id "ligand-similar4905.t1"; gene_id "ligand-similar4905"; insertions 3 ; deletions 2 ; identity 42.21 ; similarity 63.82
scf_26105_	exonerate:protein2genome:local	splice5	58654	58655	.	-	.	transcript_id "ligand-similar4905.t1"; gene_id "ligand-similar4905"; intron_id 3 ; splice_site "GC"
scf_26105_	exonerate:protein2genome:local	intron	58086	58655	.	-	.	transcript_id "ligand-similar4905.t1"; gene_id "ligand-similar4905"; intron_id 3
scf_26105_	exonerate:protein2genome:local	splice3	58086	58087	.	-	.	transcript_id "ligand-similar4905.t1"; gene_id "ligand-similar4905"; intron_id 2 ; splice_site "AG"
scf_26105_	exonerate:protein2genome:local	cds	57807	58085	.	-	.	transcript_id "ligand-similar4905.t1"; gene_id "ligand-similar4905"; .
scf_26105_	exonerate:protein2genome:local	exon	57807	58085	.	-	.	transcript_id "ligand-similar4905.t1"; gene_id "ligand-similar4905"; insertions 0 ; deletions 0 ; identity 46.74 ; similarity 60.87
scf_26105_	exonerate:protein2genome:local	splice5	57805	57806	.	-	.	transcript_id "ligand-similar4905.t1"; gene_id "ligand-similar4905"; intron_id 4 ; splice_site "AT"
scf_26105_	exonerate:protein2genome:local	intron	57420	57806	.	-	.	transcript_id "ligand-similar4905.t1"; gene_id "ligand-similar4905"; intron_id 4
scf_26105_	exonerate:protein2genome:local	splice3	57420	57421	.	-	.	transcript_id "ligand-similar4905.t1"; gene_id "ligand-similar4905"; intron_id 3 ; splice_site "AT"
scf_26105_	exonerate:protein2genome:local	cds	57288	57419	.	-	.	transcript_id "ligand-similar4905.t1"; gene_id "ligand-similar4905"; .
scf_26105_	exonerate:protein2genome:local	exon	57288	57419	.	-	.	transcript_id "ligand-similar4905.t1"; gene_id "ligand-similar4905"; insertions 0 ; deletions 1 ; identity 25.58 ; similarity 32.56
scf_26105_	exonerate:protein2genome:local	splice5	57286	57287	.	-	.	transcript_id "ligand-similar4905.t1"; gene_id "ligand-similar4905"; intron_id 5 ; splice_site "GT"
scf_26105_	exonerate:protein2genome:local	intron	46868	57287	.	-	.	transcript_id "ligand-similar4905.t1"; gene_id "ligand-similar4905"; intron_id 5
scf_26105_	exonerate:protein2genome:local	splice3	46868	46869	.	-	.	transcript_id "ligand-similar4905.t1"; gene_id "ligand-similar4905"; intron_id 4 ; splice_site "AG"
scf_26105_	exonerate:protein2genome:local	cds	46640	46867	.	-	.	transcript_id "ligand-similar4905.t1"; gene_id "ligand-similar4905"; .
scf_26105_	exonerate:protein2genome:local	exon	46640	46867	.	-	.	transcript_id "ligand-similar4905.t1"; gene_id "ligand-similar4905"; insertions 0 ; deletions 0 ; identity 40.00 ; similarity 61.33
scf_26105_	exonerate:protein2genome:local	splice5	46638	46639	.	-	.	transcript_id "ligand-similar4905.t1"; gene_id "ligand-similar4905"; intron_id 6 ; splice_site "GT"
scf_26105_	exonerate:protein2genome:local	intron	42679	46639	.	-	.	transcript_id "ligand-similar4905.t1"; gene_id "ligand-similar4905"; intron_id 6
scf_26105_	exonerate:protein2genome:local	splice3	42679	42680	.	-	.	transcript_id "ligand-similar4905.t1"; gene_id "ligand-similar4905"; intron_id 5 ; splice_site "AG"
scf_26105_	exonerate:protein2genome:local	cds	42537	42678	.	-	.	transcript_id "ligand-similar4905.t1"; gene_id "ligand-similar4905"; .
scf_26105_	exonerate:protein2genome:local	exon	42537	42678	.	-	.	transcript_id "ligand-similar4905.t1"; gene_id "ligand-similar4905"; insertions 0 ; deletions 0 ; identity 36.96 ; similarity 52.17
scf_26105_	exonerate:protein2genome:local	splice5	42535	42536	.	-	.	transcript_id "ligand-similar4905.t1"; gene_id "ligand-similar4905"; intron_id 7 ; splice_site "GT"
scf_26105_	exonerate:protein2genome:local	intron	37304	42536	.	-	.	transcript_id "ligand-similar4905.t1"; gene_id "ligand-similar4905"; intron_id 7
scf_26105_	exonerate:protein2genome:local	splice3	37304	37305	.	-	.	transcript_id "ligand-similar4905.t1"; gene_id "ligand-similar4905"; intron_id 6 ; splice_site "AA"
scf_26105_	exonerate:protein2genome:local	cds	37223	37303	.	-	.	transcript_id "ligand-similar4905.t1"; gene_id "ligand-similar4905"; .
scf_26105_	exonerate:protein2genome:local	exon	37223	37303	.	-	.	transcript_id "ligand-similar4905.t1"; gene_id "ligand-similar4905"; insertions 0 ; deletions 0 ; identity 50.00 ; similarity 65.38
scf_26105_	exonerate:protein2genome:local	splice5	37221	37222	.	-	.	transcript_id "ligand-similar4905.t1"; gene_id "ligand-similar4905"; intron_id 8 ; splice_site "GT"
scf_26105_	exonerate:protein2genome:local	intron	36406	37222	.	-	.	transcript_id "ligand-similar4905.t1"; gene_id "ligand-similar4905"; intron_id 8
scf_26105_	exonerate:protein2genome:local	splice3	36406	36407	.	-	.	transcript_id "ligand-similar4905.t1"; gene_id "ligand-similar4905"; intron_id 7 ; splice_site "AG"
scf_26105_	exonerate:protein2genome:local	cds	36231	36405	.	-	.	transcript_id "ligand-similar4905.t1"; gene_id "ligand-similar4905"; .
scf_26105_	exonerate:protein2genome:local	exon	36231	36405	.	-	.	transcript_id "ligand-similar4905.t1"; gene_id "ligand-similar4905"; insertions 0 ; deletions 0 ; identity 47.46 ; similarity 62.71
scf_26105_	exonerate:protein2genome:local	splice5	36229	36230	.	-	.	transcript_id "ligand-similar4905.t1"; gene_id "ligand-similar4905"; intron_id 9 ; splice_site "GT"
scf_26105_	exonerate:protein2genome:local	intron	35403	36230	.	-	.	transcript_id "ligand-similar4905.t1"; gene_id "ligand-similar4905"; intron_id 9
scf_26105_	exonerate:protein2genome:local	splice3	35403	35404	.	-	.	transcript_id "ligand-similar4905.t1"; gene_id "ligand-similar4905"; intron_id 8 ; splice_site "AG"
scf_26105_	exonerate:protein2genome:local	cds	35316	35402	.	-	.	transcript_id "ligand-similar4905.t1"; gene_id "ligand-similar4905"; .
scf_26105_	exonerate:protein2genome:local	exon	35316	35402	.	-	.	transcript_id "ligand-similar4905.t1"; gene_id "ligand-similar4905"; insertions 0 ; deletions 0 ; identity 48.28 ; similarity 62.07
scf_26105_	exonerate:protein2genome:local	similarity	35316	60840	1327	-	.	transcript_id "ligand-similar4905.t1"; gene_id "ligand-similar4905"; alignment_id 1 ; Query Q9QYE5_JAG2_MOUSE ; Align 60841 261 42 ; Align 59538 275 18 ; Align 59520 282 24 ; Align 59257 291 69 ; Align 59188 315 36 ; Align 59152 328 423 ; Align 58726 469 69 ; Align 58084 493 276 ; Align 57418 586 99 ; Align 57319 620 30 ; Align 46866 631 225 ; Align 42677 707 138 ; Align 37303 754 78 ; Align 3640…
scf_26105_	exonerate:protein2genome:local	gene	37222	59151	1279.0	-	.	gene_id "ligand-similar4955"; sequence XP_011675859.2 ; gene_orientation + ; identity 42.31 ; similarity 60.15
scf_26105_	exonerate:protein2genome:local	cds	58734	59151	.	-	.	transcript_id "ligand-similar4955.t1"; gene_id "ligand-similar4955"; .
scf_26105_	exonerate:protein2genome:local	exon	58734	59151	.	-	.	transcript_id "ligand-similar4955.t1"; gene_id "ligand-similar4955"; insertions 0 ; deletions 0 ; identity 36.69 ; similarity 58.99
scf_26105_	exonerate:protein2genome:local	splice5	58732	58733	.	-	.	transcript_id "ligand-similar4955.t1"; gene_id "ligand-similar4955"; intron_id 1 ; splice_site "GT"
scf_26105_	exonerate:protein2genome:local	intron	58161	58733	.	-	.	transcript_id "ligand-similar4955.t1"; gene_id "ligand-similar4955"; intron_id 1
scf_26105_	exonerate:protein2genome:local	splice3	58161	58162	.	-	.	transcript_id "ligand-similar4955.t1"; gene_id "ligand-similar4955"; intron_id 0 ; splice_site "TG"
scf_26105_	exonerate:protein2genome:local	cds	57789	58160	.	-	.	transcript_id "ligand-similar4955.t1"; gene_id "ligand-similar4955"; .
scf_26105_	exonerate:protein2genome:local	exon	57789	58160	.	-	.	transcript_id "ligand-similar4955.t1"; gene_id "ligand-similar4955"; insertions 0 ; deletions 0 ; identity 47.97 ; similarity 62.60
scf_26105_	exonerate:protein2genome:local	splice5	57787	57788	.	-	.	transcript_id "ligand-similar4955.t1"; gene_id "ligand-similar4955"; intron_id 2 ; splice_site "AT"
scf_26105_	exonerate:protein2genome:local	intron	57183	57788	.	-	.	transcript_id "ligand-similar4955.t1"; gene_id "ligand-similar4955"; intron_id 2
scf_26105_	exonerate:protein2genome:local	splice3	57183	57184	.	-	.	transcript_id "ligand-similar4955.t1"; gene_id "ligand-similar4955"; intron_id 1 ; splice_site "TG"
scf_26105_	exonerate:protein2genome:local	cds	56550	57182	.	-	.	transcript_id "ligand-similar4955.t1"; gene_id "ligand-similar4955"; .
scf_26105_	exonerate:protein2genome:local	exon	56550	57182	.	-	.	transcript_id "ligand-similar4955.t1"; gene_id "ligand-similar4955"; insertions 0 ; deletions 3 ; identity 38.10 ; similarity 54.76
scf_26105_	exonerate:protein2genome:local	splice5	56548	56549	.	-	.	transcript_id "ligand-similar4955.t1"; gene_id "ligand-similar4955"; intron_id 3 ; splice_site "GT"
scf_26105_	exonerate:protein2genome:local	intron	37389	56549	.	-	.	transcript_id "ligand-similar4955.t1"; gene_id "ligand-similar4955"; intron_id 3
scf_26105_	exonerate:protein2genome:local	splice3	37389	37390	.	-	.	transcript_id "ligand-similar4955.t1"; gene_id "ligand-similar4955"; intron_id 2 ; splice_site "CG"
scf_26105_	exonerate:protein2genome:local	cds	37222	37388	.	-	.	transcript_id "ligand-similar4955.t1"; gene_id "ligand-similar4955"; .
scf_26105_	exonerate:protein2genome:local	exon	37222	37388	.	-	.	transcript_id "ligand-similar4955.t1"; gene_id "ligand-similar4955"; insertions 0 ; deletions 0 ; identity 60.00 ; similarity 78.18
scf_26105_	exonerate:protein2genome:local	similarity	37222	59151	1279	-	.	transcript_id "ligand-similar4955.t1"; gene_id "ligand-similar4955"; alignment_id 1 ; Query XP_011675859.2 ; Align 59152 344 417 ; Align 58159 484 369 ; Align 57181 608 87 ; Align 57094 639 405 ; Align 56689 775 138 ; Align 37387 822 165
scf_26105_	exonerate:protein2genome:local	gene	18477	41452	452.0	-	.	gene_id "ligand-similar4998"; sequence Q9JI71_DLL4_MOUSE ; gene_orientation + ; identity 42.80 ; similarity 55.56
scf_26105_	exonerate:protein2genome:local	cds	41308	41452	.	-	.	transcript_id "ligand-similar4998.t1"; gene_id "ligand-similar4998"; .
scf_26105_	exonerate:protein2genome:local	exon	41308	41452	.	-	.	transcript_id "ligand-similar4998.t1"; gene_id "ligand-similar4998"; insertions 0 ; deletions 2 ; identity 47.92 ; similarity 70.83
scf_26105_	exonerate:protein2genome:local	splice5	41306	41307	.	-	.	transcript_id "ligand-similar4998.t1"; gene_id "ligand-similar4998"; intron_id 1 ; splice_site "GT"
scf_26105_	exonerate:protein2genome:local	intron	19064	41307	.	-	.	transcript_id "ligand-similar4998.t1"; gene_id "ligand-similar4998"; intron_id 1
scf_26105_	exonerate:protein2genome:local	splice3	19064	19065	.	-	.	transcript_id "ligand-similar4998.t1"; gene_id "ligand-similar4998"; intron_id 0 ; splice_site "AG"
scf_26105_	exonerate:protein2genome:local	cds	18477	19063	.	-	.	transcript_id "ligand-similar4998.t1"; gene_id "ligand-similar4998"; .
scf_26105_	exonerate:protein2genome:local	exon	18477	19063	.	-	.	transcript_id "ligand-similar4998.t1"; gene_id "ligand-similar4998"; insertions 0 ; deletions 8 ; identity 41.54 ; similarity 51.79
scf_26105_	exonerate:protein2genome:local	similarity	18477	41452	452	-	.	transcript_id "ligand-similar4998.t1"; gene_id "ligand-similar4998"; alignment_id 12 ; Query Q9JI71_DLL4_MOUSE ; Align 41453 269 66 ; Align 41387 292 42 ; Align 41345 307 36 ; Align 19062 320 21 ; Align 19041 328 21 ; Align 19020 336 129 ; Align 18891 381 216 ; Align 18675 454 84 ; Align 18591 484 30 ; Align 18561 495 84
scf_17156_	exonerate:protein2genome:local	gene	46059	48023	1155.0	-	.	gene_id "ligand-similar6658"; sequence Q9QXX0_JAG1_MOUSE ; gene_orientation + ; identity 38.68 ; similarity 54.90
scf_17156_	exonerate:protein2genome:local	cds	47147	48023	.	-	.	transcript_id "ligand-similar6658.t1"; gene_id "ligand-similar6658"; .
scf_17156_	exonerate:protein2genome:local	exon	47147	48023	.	-	.	transcript_id "ligand-similar6658.t1"; gene_id "ligand-similar6658"; insertions 18 ; deletions 2 ; identity 38.46 ; similarity 54.90
scf_17156_	exonerate:protein2genome:local	splice5	47145	47146	.	-	.	transcript_id "ligand-similar6658.t1"; gene_id "ligand-similar6658"; intron_id 1 ; splice_site "GT"
scf_17156_	exonerate:protein2genome:local	intron	46886	47146	.	-	.	transcript_id "ligand-similar6658.t1"; gene_id "ligand-similar6658"; intron_id 1
scf_17156_	exonerate:protein2genome:local	splice3	46886	46887	.	-	.	transcript_id "ligand-similar6658.t1"; gene_id "ligand-similar6658"; intron_id 0 ; splice_site "TT"
scf_17156_	exonerate:protein2genome:local	cds	46059	46885	.	-	.	transcript_id "ligand-similar6658.t1"; gene_id "ligand-similar6658"; .
scf_17156_	exonerate:protein2genome:local	exon	46059	46885	.	-	.	transcript_id "ligand-similar6658.t1"; gene_id "ligand-similar6658"; insertions 0 ; deletions 2 ; identity 38.91 ; similarity 54.91
scf_17156_	exonerate:protein2genome:local	similarity	46059	48023	1155	-	.	transcript_id "ligand-similar6658.t1"; gene_id "ligand-similar6658"; alignment_id 1 ; Query Q9QXX0_JAG1_MOUSE ; Align 48024 290 33 ; Align 47991 302 42 ; Align 47949 317 345 ; Align 47598 432 78 ; Align 47517 458 258 ; Align 47250 544 102 ; Align 46884 579 99 ; Align 46785 613 387 ; Align 46398 743 339
scf_17041_	exonerate:protein2genome:local	gene	102200	113561	219.0	+	.	gene_id "ligand-similar6817"; sequence P10041_D_melanogaster_Delta ; gene_orientation + ; identity 38.46 ; similarity 53.15
scf_17041_	exonerate:protein2genome:local	cds	102200	102235	.	+	.	transcript_id "ligand-similar6817.t1"; gene_id "ligand-similar6817"; .
scf_17041_	exonerate:protein2genome:local	exon	102200	102235	.	+	.	transcript_id "ligand-similar6817.t1"; gene_id "ligand-similar6817"; insertions 0 ; deletions 0 ; identity 53.85 ; similarity 76.92
scf_17041_	exonerate:protein2genome:local	splice5	102236	102237	.	+	.	transcript_id "ligand-similar6817.t1"; gene_id "ligand-similar6817"; intron_id 1 ; splice_site "GT"
scf_17041_	exonerate:protein2genome:local	intron	102236	103164	.	+	.	transcript_id "ligand-similar6817.t1"; gene_id "ligand-similar6817"; intron_id 1
scf_17041_	exonerate:protein2genome:local	splice3	103163	103164	.	+	.	transcript_id "ligand-similar6817.t1"; gene_id "ligand-similar6817"; intron_id 0 ; splice_site "CG"
scf_17041_	exonerate:protein2genome:local	cds	103165	103471	.	+	.	transcript_id "ligand-similar6817.t1"; gene_id "ligand-similar6817"; .
scf_17041_	exonerate:protein2genome:local	exon	103165	103471	.	+	.	transcript_id "ligand-similar6817.t1"; gene_id "ligand-similar6817"; insertions 21 ; deletions 0 ; identity 34.74 ; similarity 48.42
scf_17041_	exonerate:protein2genome:local	splice5	103472	103473	.	+	.	transcript_id "ligand-similar6817.t1"; gene_id "ligand-similar6817"; intron_id 2 ; splice_site "GT"
scf_17041_	exonerate:protein2genome:local	intron	103472	113451	.	+	.	transcript_id "ligand-similar6817.t1"; gene_id "ligand-similar6817"; intron_id 2
scf_17041_	exonerate:protein2genome:local	splice3	113450	113451	.	+	.	transcript_id "ligand-similar6817.t1"; gene_id "ligand-similar6817"; intron_id 1 ; splice_site "AG"
scf_17041_	exonerate:protein2genome:local	cds	113452	113561	.	+	.	transcript_id "ligand-similar6817.t1"; gene_id "ligand-similar6817"; .
scf_17041_	exonerate:protein2genome:local	exon	113452	113561	.	+	.	transcript_id "ligand-similar6817.t1"; gene_id "ligand-similar6817"; insertions 0 ; deletions 0 ; identity 41.67 ; similarity 55.56
scf_17041_	exonerate:protein2genome:local	similarity	102200	113561	219	+	.	transcript_id "ligand-similar6817.t1"; gene_id "ligand-similar6817"; alignment_id 1 ; Query P10041_D_melanogaster_Delta ; Align 102200 422 36 ; Align 103165 434 105 ; Align 103279 469 129 ; Align 103420 512 51 ; Align 113454 530 108
scf_13933_	exonerate:protein2genome:local	gene	14765	36437	818.0	-	.	gene_id "ligand-similar7203"; sequence XP_011675859.2 ; gene_orientation + ; identity 39.00 ; similarity 51.66
scf_13933_	exonerate:protein2genome:local	cds	36301	36437	.	-	.	transcript_id "ligand-similar7203.t1"; gene_id "ligand-similar7203"; .
scf_13933_	exonerate:protein2genome:local	exon	36301	36437	.	-	.	transcript_id "ligand-similar7203.t1"; gene_id "ligand-similar7203"; insertions 0 ; deletions 0 ; identity 52.27 ; similarity 65.91 ; frameshifts 4
scf_13933_	exonerate:protein2genome:local	splice5	36299	36300	.	-	.	transcript_id "ligand-similar7203.t1"; gene_id "ligand-similar7203"; intron_id 1 ; splice_site "GT"
scf_13933_	exonerate:protein2genome:local	intron	32536	36300	.	-	.	transcript_id "ligand-similar7203.t1"; gene_id "ligand-similar7203"; intron_id 1
scf_13933_	exonerate:protein2genome:local	splice3	32536	32537	.	-	.	transcript_id "ligand-similar7203.t1"; gene_id "ligand-similar7203"; intron_id 0 ; splice_site "TG"
scf_13933_	exonerate:protein2genome:local	cds	32002	32535	.	-	.	transcript_id "ligand-similar7203.t1"; gene_id "ligand-similar7203"; .
scf_13933_	exonerate:protein2genome:local	exon	32002	32535	.	-	.	transcript_id "ligand-similar7203.t1"; gene_id "ligand-similar7203"; insertions 21 ; deletions 0 ; identity 33.53 ; similarity 48.82
scf_13933_	exonerate:protein2genome:local	splice5	32000	32001	.	-	.	transcript_id "ligand-similar7203.t1"; gene_id "ligand-similar7203"; intron_id 2 ; splice_site "GT"
scf_13933_	exonerate:protein2genome:local	intron	31960	32001	.	-	.	transcript_id "ligand-similar7203.t1"; gene_id "ligand-similar7203"; intron_id 2
scf_13933_	exonerate:protein2genome:local	splice3	31960	31961	.	-	.	transcript_id "ligand-similar7203.t1"; gene_id "ligand-similar7203"; intron_id 1 ; splice_site "AG"
scf_13933_	exonerate:protein2genome:local	cds	31708	31959	.	-	.	transcript_id "ligand-similar7203.t1"; gene_id "ligand-similar7203"; .
scf_13933_	exonerate:protein2genome:local	exon	31708	31959	.	-	.	transcript_id "ligand-similar7203.t1"; gene_id "ligand-similar7203"; insertions 0 ; deletions 0 ; identity 34.94 ; similarity 43.37
scf_13933_	exonerate:protein2genome:local	splice5	31706	31707	.	-	.	transcript_id "ligand-similar7203.t1"; gene_id "ligand-similar7203"; intron_id 3 ; splice_site "GT"
scf_13933_	exonerate:protein2genome:local	intron	30525	31707	.	-	.	transcript_id "ligand-similar7203.t1"; gene_id "ligand-similar7203"; intron_id 3
scf_13933_	exonerate:protein2genome:local	splice3	30525	30526	.	-	.	transcript_id "ligand-similar7203.t1"; gene_id "ligand-similar7203"; intron_id 2 ; splice_site "AG"
scf_13933_	exonerate:protein2genome:local	cds	30291	30524	.	-	.	transcript_id "ligand-similar7203.t1"; gene_id "ligand-similar7203"; .
scf_13933_	exonerate:protein2genome:local	exon	30291	30524	.	-	.	transcript_id "ligand-similar7203.t1"; gene_id "ligand-similar7203"; insertions 6 ; deletions 0 ; identity 36.00 ; similarity 48.00
scf_13933_	exonerate:protein2genome:local	splice5	30289	30290	.	-	.	transcript_id "ligand-similar7203.t1"; gene_id "ligand-similar7203"; intron_id 4 ; splice_site "GT"
scf_13933_	exonerate:protein2genome:local	intron	18452	30290	.	-	.	transcript_id "ligand-similar7203.t1"; gene_id "ligand-similar7203"; intron_id 4
scf_13933_	exonerate:protein2genome:local	splice3	18452	18453	.	-	.	transcript_id "ligand-similar7203.t1"; gene_id "ligand-similar7203"; intron_id 3 ; splice_site "AG"
scf_13933_	exonerate:protein2genome:local	cds	18440	18451	.	-	.	transcript_id "ligand-similar7203.t1"; gene_id "ligand-similar7203"; .
scf_13933_	exonerate:protein2genome:local	exon	18440	18451	.	-	.	transcript_id "ligand-similar7203.t1"; gene_id "ligand-similar7203"; insertions 0 ; deletions 0 ; identity 66.67 ; similarity 100.00
scf_13933_	exonerate:protein2genome:local	splice5	18438	18439	.	-	.	transcript_id "ligand-similar7203.t1"; gene_id "ligand-similar7203"; intron_id 5 ; splice_site "GT"
scf_13933_	exonerate:protein2genome:local	intron	15632	18439	.	-	.	transcript_id "ligand-similar7203.t1"; gene_id "ligand-similar7203"; intron_id 5
scf_13933_	exonerate:protein2genome:local	splice3	15632	15633	.	-	.	transcript_id "ligand-similar7203.t1"; gene_id "ligand-similar7203"; intron_id 4 ; splice_site "TG"
scf_13933_	exonerate:protein2genome:local	cds	15407	15631	.	-	.	transcript_id "ligand-similar7203.t1"; gene_id "ligand-similar7203"; .
scf_13933_	exonerate:protein2genome:local	exon	15407	15631	.	-	.	transcript_id "ligand-similar7203.t1"; gene_id "ligand-similar7203"; insertions 6 ; deletions 0 ; identity 44.44 ; similarity 58.33
scf_13933_	exonerate:protein2genome:local	splice5	15405	15406	.	-	.	transcript_id "ligand-similar7203.t1"; gene_id "ligand-similar7203"; intron_id 6 ; splice_site "GT"
scf_13933_	exonerate:protein2genome:local	intron	14872	15406	.	-	.	transcript_id "ligand-similar7203.t1"; gene_id "ligand-similar7203"; intron_id 6
scf_13933_	exonerate:protein2genome:local	splice3	14872	14873	.	-	.	transcript_id "ligand-similar7203.t1"; gene_id "ligand-similar7203"; intron_id 5 ; splice_site "ag"
scf_13933_	exonerate:protein2genome:local	cds	14765	14871	.	-	.	transcript_id "ligand-similar7203.t1"; gene_id "ligand-similar7203"; .
scf_13933_	exonerate:protein2genome:local	exon	14765	14871	.	-	.	transcript_id "ligand-similar7203.t1"; gene_id "ligand-similar7203"; insertions 0 ; deletions 0 ; identity 51.43 ; similarity 57.14
scf_13933_	exonerate:protein2genome:local	similarity	14765	36437	818	-	.	transcript_id "ligand-similar7203.t1"; gene_id "ligand-similar7203"; alignment_id 1 ; Query XP_011675859.2 ; Align 36438 395 63 ; Align 36371 416 69 ; Align 32534 440 135 ; Align 32396 485 39 ; Align 32351 498 105 ; Align 32240 533 120 ; Align 32114 573 111 ; Align 31958 611 249 ; Align 30523 695 57 ; Align 30460 714 168 ; Align 18450 771 9 ; Align 15630 775 42 ; Align 15582 789 174 ; Align 14870…
scf_13424_	exonerate:protein2genome:local	gene	4924	52113	860.0	+	.	gene_id "ligand-similar7304"; sequence Q9QXX0_JAG1_MOUSE ; gene_orientation + ; identity 37.94 ; similarity 52.37
scf_13424_	exonerate:protein2genome:local	cds	4924	4945	.	+	.	transcript_id "ligand-similar7304.t1"; gene_id "ligand-similar7304"; .
scf_13424_	exonerate:protein2genome:local	exon	4924	4945	.	+	.	transcript_id "ligand-similar7304.t1"; gene_id "ligand-similar7304"; insertions 0 ; deletions 0 ; identity 71.43 ; similarity 71.43
scf_13424_	exonerate:protein2genome:local	splice5	4946	4947	.	+	.	transcript_id "ligand-similar7304.t1"; gene_id "ligand-similar7304"; intron_id 1 ; splice_site "GT"
scf_13424_	exonerate:protein2genome:local	intron	4946	26299	.	+	.	transcript_id "ligand-similar7304.t1"; gene_id "ligand-similar7304"; intron_id 1
scf_13424_	exonerate:protein2genome:local	splice3	26298	26299	.	+	.	transcript_id "ligand-similar7304.t1"; gene_id "ligand-similar7304"; intron_id 0 ; splice_site "AG"
scf_13424_	exonerate:protein2genome:local	cds	26300	26527	.	+	.	transcript_id "ligand-similar7304.t1"; gene_id "ligand-similar7304"; .
scf_13424_	exonerate:protein2genome:local	exon	26300	26527	.	+	.	transcript_id "ligand-similar7304.t1"; gene_id "ligand-similar7304"; insertions 0 ; deletions 0 ; identity 42.67 ; similarity 54.67
scf_13424_	exonerate:protein2genome:local	splice5	26528	26529	.	+	.	transcript_id "ligand-similar7304.t1"; gene_id "ligand-similar7304"; intron_id 2 ; splice_site "GT"
scf_13424_	exonerate:protein2genome:local	intron	26528	30807	.	+	.	transcript_id "ligand-similar7304.t1"; gene_id "ligand-similar7304"; intron_id 2
scf_13424_	exonerate:protein2genome:local	splice3	30806	30807	.	+	.	transcript_id "ligand-similar7304.t1"; gene_id "ligand-similar7304"; intron_id 1 ; splice_site "AG"
scf_13424_	exonerate:protein2genome:local	cds	30808	31352	.	+	.	transcript_id "ligand-similar7304.t1"; gene_id "ligand-similar7304"; .
scf_13424_	exonerate:protein2genome:local	exon	30808	31352	.	+	.	transcript_id "ligand-similar7304.t1"; gene_id "ligand-similar7304"; insertions 18 ; deletions 1 ; identity 34.09 ; similarity 50.57
scf_13424_	exonerate:protein2genome:local	splice5	31353	31354	.	+	.	transcript_id "ligand-similar7304.t1"; gene_id "ligand-similar7304"; intron_id 3 ; splice_site "GA"
scf_13424_	exonerate:protein2genome:local	intron	31353	31658	.	+	.	transcript_id "ligand-similar7304.t1"; gene_id "ligand-similar7304"; intron_id 3
scf_13424_	exonerate:protein2genome:local	splice3	31657	31658	.	+	.	transcript_id "ligand-similar7304.t1"; gene_id "ligand-similar7304"; intron_id 2 ; splice_site "AG"
scf_13424_	exonerate:protein2genome:local	cds	31659	31902	.	+	.	transcript_id "ligand-similar7304.t1"; gene_id "ligand-similar7304"; .
scf_13424_	exonerate:protein2genome:local	exon	31659	31902	.	+	.	transcript_id "ligand-similar7304.t1"; gene_id "ligand-similar7304"; insertions 0 ; deletions 0 ; identity 28.40 ; similarity 43.21
scf_13424_	exonerate:protein2genome:local	splice5	31903	31904	.	+	.	transcript_id "ligand-similar7304.t1"; gene_id "ligand-similar7304"; intron_id 4 ; splice_site "GT"
scf_13424_	exonerate:protein2genome:local	intron	31903	34773	.	+	.	transcript_id "ligand-similar7304.t1"; gene_id "ligand-similar7304"; intron_id 4
scf_13424_	exonerate:protein2genome:local	splice3	34772	34773	.	+	.	transcript_id "ligand-similar7304.t1"; gene_id "ligand-similar7304"; intron_id 3 ; splice_site "AG"
scf_13424_	exonerate:protein2genome:local	cds	34774	34887	.	+	.	transcript_id "ligand-similar7304.t1"; gene_id "ligand-similar7304"; .
scf_13424_	exonerate:protein2genome:local	exon	34774	34887	.	+	.	transcript_id "ligand-similar7304.t1"; gene_id "ligand-similar7304"; insertions 0 ; deletions 0 ; identity 45.95 ; similarity 67.57
scf_13424_	exonerate:protein2genome:local	splice5	34888	34889	.	+	.	transcript_id "ligand-similar7304.t1"; gene_id "ligand-similar7304"; intron_id 5 ; splice_site "GT"
scf_13424_	exonerate:protein2genome:local	intron	34888	41114	.	+	.	transcript_id "ligand-similar7304.t1"; gene_id "ligand-similar7304"; intron_id 5
scf_13424_	exonerate:protein2genome:local	splice3	41113	41114	.	+	.	transcript_id "ligand-similar7304.t1"; gene_id "ligand-similar7304"; intron_id 4 ; splice_site "AG"
scf_13424_	exonerate:protein2genome:local	cds	41115	41294	.	+	.	transcript_id "ligand-similar7304.t1"; gene_id "ligand-similar7304"; .
scf_13424_	exonerate:protein2genome:local	exon	41115	41294	.	+	.	transcript_id "ligand-similar7304.t1"; gene_id "ligand-similar7304"; insertions 0 ; deletions 1 ; identity 37.29 ; similarity 42.37
scf_13424_	exonerate:protein2genome:local	splice5	41295	41296	.	+	.	transcript_id "ligand-similar7304.t1"; gene_id "ligand-similar7304"; intron_id 6 ; splice_site "TT"
scf_13424_	exonerate:protein2genome:local	intron	41295	51958	.	+	.	transcript_id "ligand-similar7304.t1"; gene_id "ligand-similar7304"; intron_id 6
scf_13424_	exonerate:protein2genome:local	splice3	51957	51958	.	+	.	transcript_id "ligand-similar7304.t1"; gene_id "ligand-similar7304"; intron_id 5 ; splice_site "AG"
scf_13424_	exonerate:protein2genome:local	cds	51959	52113	.	+	.	transcript_id "ligand-similar7304.t1"; gene_id "ligand-similar7304"; .
scf_13424_	exonerate:protein2genome:local	exon	51959	52113	.	+	.	transcript_id "ligand-similar7304.t1"; gene_id "ligand-similar7304"; insertions 0 ; deletions 0 ; identity 49.02 ; similarity 66.67
scf_13424_	exonerate:protein2genome:local	similarity	4924	52113	860	+	.	transcript_id "ligand-similar7304.t1"; gene_id "ligand-similar7304"; alignment_id 1 ; Query Q9QXX0_JAG1_MOUSE ; Align 4924 320 21 ; Align 26302 328 225 ; Align 30810 404 54 ; Align 30864 423 63 ; Align 30933 444 78 ; Align 31017 470 78 ; Align 31101 496 252 ; Align 31659 580 243 ; Align 34776 662 111 ; Align 41117 700 126 ; Align 41243 743 51 ; Align 51961 761 153
scf_7879_	exonerate:protein2genome:local	gene	11060	29502	1072.0	-	.	gene_id "ligand-similar8724"; sequence XP_022103223.1 ; gene_orientation + ; identity 39.17 ; similarity 55.46
scf_7879_	exonerate:protein2genome:local	cds	28953	29502	.	-	.	transcript_id "ligand-similar8724.t1"; gene_id "ligand-similar8724"; .
scf_7879_	exonerate:protein2genome:local	exon	28953	29502	.	-	.	transcript_id "ligand-similar8724.t1"; gene_id "ligand-similar8724"; insertions 15 ; deletions 1 ; identity 37.64 ; similarity 53.37
scf_7879_	exonerate:protein2genome:local	splice5	28951	28952	.	-	.	transcript_id "ligand-similar8724.t1"; gene_id "ligand-similar8724"; intron_id 1 ; splice_site "GT"
scf_7879_	exonerate:protein2genome:local	intron	26126	28952	.	-	.	transcript_id "ligand-similar8724.t1"; gene_id "ligand-similar8724"; intron_id 1
scf_7879_	exonerate:protein2genome:local	splice3	26126	26127	.	-	.	transcript_id "ligand-similar8724.t1"; gene_id "ligand-similar8724"; intron_id 0 ; splice_site "AG"
scf_7879_	exonerate:protein2genome:local	cds	26012	26125	.	-	.	transcript_id "ligand-similar8724.t1"; gene_id "ligand-similar8724"; .
scf_7879_	exonerate:protein2genome:local	exon	26012	26125	.	-	.	transcript_id "ligand-similar8724.t1"; gene_id "ligand-similar8724"; insertions 3 ; deletions 0 ; identity 50.00 ; similarity 66.67
scf_7879_	exonerate:protein2genome:local	splice5	26010	26011	.	-	.	transcript_id "ligand-similar8724.t1"; gene_id "ligand-similar8724"; intron_id 2 ; splice_site "GT"
scf_7879_	exonerate:protein2genome:local	intron	25148	26011	.	-	.	transcript_id "ligand-similar8724.t1"; gene_id "ligand-similar8724"; intron_id 2
scf_7879_	exonerate:protein2genome:local	splice3	25148	25149	.	-	.	transcript_id "ligand-similar8724.t1"; gene_id "ligand-similar8724"; intron_id 1 ; splice_site "AG"
scf_7879_	exonerate:protein2genome:local	cds	25088	25147	.	-	.	transcript_id "ligand-similar8724.t1"; gene_id "ligand-similar8724"; .
scf_7879_	exonerate:protein2genome:local	exon	25088	25147	.	-	.	transcript_id "ligand-similar8724.t1"; gene_id "ligand-similar8724"; insertions 0 ; deletions 0 ; identity 47.37 ; similarity 57.89
scf_7879_	exonerate:protein2genome:local	splice5	25086	25087	.	-	.	transcript_id "ligand-similar8724.t1"; gene_id "ligand-similar8724"; intron_id 3 ; splice_site "GT"
scf_7879_	exonerate:protein2genome:local	intron	22480	25087	.	-	.	transcript_id "ligand-similar8724.t1"; gene_id "ligand-similar8724"; intron_id 3
scf_7879_	exonerate:protein2genome:local	splice3	22480	22481	.	-	.	transcript_id "ligand-similar8724.t1"; gene_id "ligand-similar8724"; intron_id 2 ; splice_site "AG"
scf_7879_	exonerate:protein2genome:local	cds	22312	22479	.	-	.	transcript_id "ligand-similar8724.t1"; gene_id "ligand-similar8724"; .
scf_7879_	exonerate:protein2genome:local	exon	22312	22479	.	-	.	transcript_id "ligand-similar8724.t1"; gene_id "ligand-similar8724"; insertions 0 ; deletions 0 ; identity 41.82 ; similarity 60.00
scf_7879_	exonerate:protein2genome:local	splice5	22310	22311	.	-	.	transcript_id "ligand-similar8724.t1"; gene_id "ligand-similar8724"; intron_id 4 ; splice_site "GT"
scf_7879_	exonerate:protein2genome:local	intron	14580	22311	.	-	.	transcript_id "ligand-similar8724.t1"; gene_id "ligand-similar8724"; intron_id 4
scf_7879_	exonerate:protein2genome:local	splice3	14580	14581	.	-	.	transcript_id "ligand-similar8724.t1"; gene_id "ligand-similar8724"; intron_id 3 ; splice_site "AA"
scf_7879_	exonerate:protein2genome:local	cds	14193	14579	.	-	.	transcript_id "ligand-similar8724.t1"; gene_id "ligand-similar8724"; .
scf_7879_	exonerate:protein2genome:local	exon	14193	14579	.	-	.	transcript_id "ligand-similar8724.t1"; gene_id "ligand-similar8724"; insertions 15 ; deletions 0 ; identity 34.96 ; similarity 49.59
scf_7879_	exonerate:protein2genome:local	splice5	14191	14192	.	-	.	transcript_id "ligand-similar8724.t1"; gene_id "ligand-similar8724"; intron_id 5 ; splice_site "GT"
scf_7879_	exonerate:protein2genome:local	intron	14067	14192	.	-	.	transcript_id "ligand-similar8724.t1"; gene_id "ligand-similar8724"; intron_id 5
scf_7879_	exonerate:protein2genome:local	splice3	14067	14068	.	-	.	transcript_id "ligand-similar8724.t1"; gene_id "ligand-similar8724"; intron_id 4 ; splice_site "AG"
scf_7879_	exonerate:protein2genome:local	cds	13659	14066	.	-	.	transcript_id "ligand-similar8724.t1"; gene_id "ligand-similar8724"; .
scf_7879_	exonerate:protein2genome:local	exon	13659	14066	.	-	.	transcript_id "ligand-similar8724.t1"; gene_id "ligand-similar8724"; insertions 12 ; deletions 1 ; identity 38.93 ; similarity 58.78
scf_7879_	exonerate:protein2genome:local	splice5	13657	13658	.	-	.	transcript_id "ligand-similar8724.t1"; gene_id "ligand-similar8724"; intron_id 6 ; splice_site "GT"
scf_7879_	exonerate:protein2genome:local	intron	11167	13658	.	-	.	transcript_id "ligand-similar8724.t1"; gene_id "ligand-similar8724"; intron_id 6
scf_7879_	exonerate:protein2genome:local	splice3	11167	11168	.	-	.	transcript_id "ligand-similar8724.t1"; gene_id "ligand-similar8724"; intron_id 5 ; splice_site "AG"
scf_7879_	exonerate:protein2genome:local	cds	11060	11166	.	-	.	transcript_id "ligand-similar8724.t1"; gene_id "ligand-similar8724"; .
scf_7879_	exonerate:protein2genome:local	exon	11060	11166	.	-	.	transcript_id "ligand-similar8724.t1"; gene_id "ligand-similar8724"; insertions 0 ; deletions 0 ; identity 42.86 ; similarity 54.29
scf_7879_	exonerate:protein2genome:local	similarity	11060	29502	1072	-	.	transcript_id "ligand-similar8724.t1"; gene_id "ligand-similar8724"; alignment_id 1 ; Query XP_022103223.1 ; Align 29503 278 93 ; Align 29410 310 30 ; Align 29377 320 126 ; Align 29245 362 111 ; Align 29128 399 174 ; Align 26124 458 18 ; Align 26103 464 90 ; Align 25146 495 57 ; Align 22478 515 165 ; Align 14578 571 24 ; Align 14548 579 108 ; Align 14437 615 117 ; Align 14314 654 120 ; Align 1406…
scf_7879_	exonerate:protein2genome:local	gene	20521	112044	1013.0	-	.	gene_id "ligand-similar8745"; sequence Q9QYE5_JAG2_MOUSE ; gene_orientation + ; identity 40.52 ; similarity 55.58
scf_7879_	exonerate:protein2genome:local	cds	111954	112044	.	-	.	transcript_id "ligand-similar8745.t1"; gene_id "ligand-similar8745"; .
scf_7879_	exonerate:protein2genome:local	exon	111954	112044	.	-	.	transcript_id "ligand-similar8745.t1"; gene_id "ligand-similar8745"; insertions 0 ; deletions 1 ; identity 50.00 ; similarity 63.33
scf_7879_	exonerate:protein2genome:local	splice5	111952	111953	.	-	.	transcript_id "ligand-similar8745.t1"; gene_id "ligand-similar8745"; intron_id 1 ; splice_site "GT"
scf_7879_	exonerate:protein2genome:local	intron	109289	111953	.	-	.	transcript_id "ligand-similar8745.t1"; gene_id "ligand-similar8745"; intron_id 1
scf_7879_	exonerate:protein2genome:local	splice3	109289	109290	.	-	.	transcript_id "ligand-similar8745.t1"; gene_id "ligand-similar8745"; intron_id 0 ; splice_site "AG"
scf_7879_	exonerate:protein2genome:local	cds	109175	109288	.	-	.	transcript_id "ligand-similar8745.t1"; gene_id "ligand-similar8745"; .
scf_7879_	exonerate:protein2genome:local	exon	109175	109288	.	-	.	transcript_id "ligand-similar8745.t1"; gene_id "ligand-similar8745"; insertions 0 ; deletions 0 ; identity 51.35 ; similarity 67.57
scf_7879_	exonerate:protein2genome:local	splice5	109173	109174	.	-	.	transcript_id "ligand-similar8745.t1"; gene_id "ligand-similar8745"; intron_id 2 ; splice_site "GT"
scf_7879_	exonerate:protein2genome:local	intron	99192	109174	.	-	.	transcript_id "ligand-similar8745.t1"; gene_id "ligand-similar8745"; intron_id 2
scf_7879_	exonerate:protein2genome:local	splice3	99192	99193	.	-	.	transcript_id "ligand-similar8745.t1"; gene_id "ligand-similar8745"; intron_id 1 ; splice_site "AG"
scf_7879_	exonerate:protein2genome:local	cds	99078	99191	.	-	.	transcript_id "ligand-similar8745.t1"; gene_id "ligand-similar8745"; .
scf_7879_	exonerate:protein2genome:local	exon	99078	99191	.	-	.	transcript_id "ligand-similar8745.t1"; gene_id "ligand-similar8745"; insertions 0 ; deletions 0 ; identity 54.05 ; similarity 62.16
scf_7879_	exonerate:protein2genome:local	splice5	99076	99077	.	-	.	transcript_id "ligand-similar8745.t1"; gene_id "ligand-similar8745"; intron_id 3 ; splice_site "GT"
scf_7879_	exonerate:protein2genome:local	intron	70451	99077	.	-	.	transcript_id "ligand-similar8745.t1"; gene_id "ligand-similar8745"; intron_id 3
scf_7879_	exonerate:protein2genome:local	splice3	70451	70452	.	-	.	transcript_id "ligand-similar8745.t1"; gene_id "ligand-similar8745"; intron_id 2 ; splice_site "AG"
scf_7879_	exonerate:protein2genome:local	cds	70255	70450	.	-	.	transcript_id "ligand-similar8745.t1"; gene_id "ligand-similar8745"; .
scf_7879_	exonerate:protein2genome:local	exon	70255	70450	.	-	.	transcript_id "ligand-similar8745.t1"; gene_id "ligand-similar8745"; insertions 9 ; deletions 0 ; identity 39.34 ; similarity 54.10
scf_7879_	exonerate:protein2genome:local	splice5	70253	70254	.	-	.	transcript_id "ligand-similar8745.t1"; gene_id "ligand-similar8745"; intron_id 4 ; splice_site "GT"
scf_7879_	exonerate:protein2genome:local	intron	55336	70254	.	-	.	transcript_id "ligand-similar8745.t1"; gene_id "ligand-similar8745"; intron_id 4
scf_7879_	exonerate:protein2genome:local	splice3	55336	55337	.	-	.	transcript_id "ligand-similar8745.t1"; gene_id "ligand-similar8745"; intron_id 3 ; splice_site "CT"
scf_7879_	exonerate:protein2genome:local	cds	55222	55335	.	-	.	transcript_id "ligand-similar8745.t1"; gene_id "ligand-similar8745"; .
scf_7879_	exonerate:protein2genome:local	exon	55222	55335	.	-	.	transcript_id "ligand-similar8745.t1"; gene_id "ligand-similar8745"; insertions 0 ; deletions 0 ; identity 45.95 ; similarity 62.16
scf_7879_	exonerate:protein2genome:local	splice5	55220	55221	.	-	.	transcript_id "ligand-similar8745.t1"; gene_id "ligand-similar8745"; intron_id 5 ; splice_site "AT"
scf_7879_	exonerate:protein2genome:local	intron	29345	55221	.	-	.	transcript_id "ligand-similar8745.t1"; gene_id "ligand-similar8745"; intron_id 5
scf_7879_	exonerate:protein2genome:local	splice3	29345	29346	.	-	.	transcript_id "ligand-similar8745.t1"; gene_id "ligand-similar8745"; intron_id 4 ; splice_site "AG"
scf_7879_	exonerate:protein2genome:local	cds	29118	29344	.	-	.	transcript_id "ligand-similar8745.t1"; gene_id "ligand-similar8745"; .
scf_7879_	exonerate:protein2genome:local	exon	29118	29344	.	-	.	transcript_id "ligand-similar8745.t1"; gene_id "ligand-similar8745"; insertions 6 ; deletions 0 ; identity 38.36 ; similarity 50.68
scf_7879_	exonerate:protein2genome:local	splice5	29116	29117	.	-	.	transcript_id "ligand-similar8745.t1"; gene_id "ligand-similar8745"; intron_id 6 ; splice_site "GC"
scf_7879_	exonerate:protein2genome:local	intron	25508	29117	.	-	.	transcript_id "ligand-similar8745.t1"; gene_id "ligand-similar8745"; intron_id 6
scf_7879_	exonerate:protein2genome:local	splice3	25508	25509	.	-	.	transcript_id "ligand-similar8745.t1"; gene_id "ligand-similar8745"; intron_id 5 ; splice_site "AG"
scf_7879_	exonerate:protein2genome:local	cds	25328	25507	.	-	.	transcript_id "ligand-similar8745.t1"; gene_id "ligand-similar8745"; .
scf_7879_	exonerate:protein2genome:local	exon	25328	25507	.	-	.	transcript_id "ligand-similar8745.t1"; gene_id "ligand-similar8745"; insertions 3 ; deletions 0 ; identity 32.76 ; similarity 44.83
scf_7879_	exonerate:protein2genome:local	splice5	25326	25327	.	-	.	transcript_id "ligand-similar8745.t1"; gene_id "ligand-similar8745"; intron_id 7 ; splice_site "GT"
scf_7879_	exonerate:protein2genome:local	intron	25202	25327	.	-	.	transcript_id "ligand-similar8745.t1"; gene_id "ligand-similar8745"; intron_id 7
scf_7879_	exonerate:protein2genome:local	splice3	25202	25203	.	-	.	transcript_id "ligand-similar8745.t1"; gene_id "ligand-similar8745"; intron_id 6 ; splice_site "AG"
scf_7879_	exonerate:protein2genome:local	cds	24674	25201	.	-	.	transcript_id "ligand-similar8745.t1"; gene_id "ligand-similar8745"; .
scf_7879_	exonerate:protein2genome:local	exon	24674	25201	.	-	.	transcript_id "ligand-similar8745.t1"; gene_id "ligand-similar8745"; insertions 18 ; deletions 1 ; identity 33.73 ; similarity 53.85
scf_7879_	exonerate:protein2genome:local	splice5	24672	24673	.	-	.	transcript_id "ligand-similar8745.t1"; gene_id "ligand-similar8745"; intron_id 8 ; splice_site "GT"
scf_7879_	exonerate:protein2genome:local	intron	20631	24673	.	-	.	transcript_id "ligand-similar8745.t1"; gene_id "ligand-similar8745"; intron_id 8
scf_7879_	exonerate:protein2genome:local	splice3	20631	20632	.	-	.	transcript_id "ligand-similar8745.t1"; gene_id "ligand-similar8745"; intron_id 7 ; splice_site "AG"
scf_7879_	exonerate:protein2genome:local	cds	20521	20630	.	-	.	transcript_id "ligand-similar8745.t1"; gene_id "ligand-similar8745"; .
scf_7879_	exonerate:protein2genome:local	exon	20521	20630	.	-	.	transcript_id "ligand-similar8745.t1"; gene_id "ligand-similar8745"; insertions 0 ; deletions 0 ; identity 52.78 ; similarity 61.11
scf_7879_	exonerate:protein2genome:local	similarity	20521	112044	1013	-	.	transcript_id "ligand-similar8745.t1"; gene_id "ligand-similar8745"; alignment_id 2 ; Query Q9QYE5_JAG2_MOUSE ; Align 112045 316 36 ; Align 112009 329 54 ; Align 109287 348 111 ; Align 99190 386 111 ; Align 70449 424 45 ; Align 70398 439 81 ; Align 70314 466 57 ; Align 55335 486 111 ; Align 29344 524 102 ; Align 29236 558 117 ; Align 25506 598 51 ; Align 25452 615 123 ; Align 25200 657 108 ; Alig…
scf_4017_	exonerate:protein2genome:local	gene	29614	29853	196.0	-	.	gene_id "ligand-similar9688"; sequence Q9JI71_DLL4_MOUSE ; gene_orientation . ; identity 41.25 ; similarity 56.25
scf_4017_	exonerate:protein2genome:local	cds	29614	29853	.	-	.	transcript_id "ligand-similar9688.t1"; gene_id "ligand-similar9688"; .
scf_4017_	exonerate:protein2genome:local	exon	29614	29853	.	-	.	transcript_id "ligand-similar9688.t1"; gene_id "ligand-similar9688"; insertions 0 ; deletions 0 ; identity 41.25 ; similarity 56.25
scf_4017_	exonerate:protein2genome:local	similarity	29614	29853	196	-	.	transcript_id "ligand-similar9688.t1"; gene_id "ligand-similar9688"; alignment_id 2 ; Query Q9JI71_DLL4_MOUSE ; Align 29854 140 240
scf_2486_	exonerate:protein2genome:local	gene	55912	58685	1265.0	-	.	gene_id "ligand-similar10021"; sequence Q9QXX0_JAG1_MOUSE ; gene_orientation + ; identity 40.00 ; similarity 56.17
scf_2486_	exonerate:protein2genome:local	cds	57677	58685	.	-	.	transcript_id "ligand-similar10021.t1"; gene_id "ligand-similar10021"; .
scf_2486_	exonerate:protein2genome:local	exon	57677	58685	.	-	.	transcript_id "ligand-similar10021.t1"; gene_id "ligand-similar10021"; insertions 24 ; deletions 2 ; identity 39.02 ; similarity 56.40
scf_2486_	exonerate:protein2genome:local	splice5	57675	57676	.	-	.	transcript_id "ligand-similar10021.t1"; gene_id "ligand-similar10021"; intron_id 1 ; splice_site "AT"
scf_2486_	exonerate:protein2genome:local	intron	56846	57676	.	-	.	transcript_id "ligand-similar10021.t1"; gene_id "ligand-similar10021"; intron_id 1
scf_2486_	exonerate:protein2genome:local	splice3	56846	56847	.	-	.	transcript_id "ligand-similar10021.t1"; gene_id "ligand-similar10021"; intron_id 0 ; splice_site "AC"
scf_2486_	exonerate:protein2genome:local	cds	56398	56845	.	-	.	transcript_id "ligand-similar10021.t1"; gene_id "ligand-similar10021"; .
scf_2486_	exonerate:protein2genome:local	exon	56398	56845	.	-	.	transcript_id "ligand-similar10021.t1"; gene_id "ligand-similar10021"; insertions 0 ; deletions 1 ; identity 37.16 ; similarity 52.70
scf_2486_	exonerate:protein2genome:local	splice5	56396	56397	.	-	.	transcript_id "ligand-similar10021.t1"; gene_id "ligand-similar10021"; intron_id 2 ; splice_site "GT"
scf_2486_	exonerate:protein2genome:local	intron	56285	56397	.	-	.	transcript_id "ligand-similar10021.t1"; gene_id "ligand-similar10021"; intron_id 2
scf_2486_	exonerate:protein2genome:local	splice3	56285	56286	.	-	.	transcript_id "ligand-similar10021.t1"; gene_id "ligand-similar10021"; intron_id 1 ; splice_site "AC"
scf_2486_	exonerate:protein2genome:local	cds	55912	56284	.	-	.	transcript_id "ligand-similar10021.t1"; gene_id "ligand-similar10021"; .
scf_2486_	exonerate:protein2genome:local	exon	55912	56284	.	-	.	transcript_id "ligand-similar10021.t1"; gene_id "ligand-similar10021"; insertions 0 ; deletions 1 ; identity 45.97 ; similarity 59.68
scf_2486_	exonerate:protein2genome:local	similarity	55912	58685	1265	-	.	transcript_id "ligand-similar10021.t1"; gene_id "ligand-similar10021"; alignment_id 1 ; Query Q9QXX0_JAG1_MOUSE ; Align 58686 250 39 ; Align 58635 263 51 ; Align 58575 280 69 ; Align 58506 304 42 ; Align 58464 319 417 ; Align 58044 458 366 ; Align 56844 581 93 ; Align 56751 613 351 ; Align 56284 731 45 ; Align 56239 747 327
scf_2486_	exonerate:protein2genome:local	gene	56128	58229	1222.0	-	.	gene_id "ligand-similar10082"; sequence XP_022103223.1 ; gene_orientation + ; identity 38.92 ; similarity 57.42
scf_2486_	exonerate:protein2genome:local	cds	57335	58229	.	-	.	transcript_id "ligand-similar10082.t1"; gene_id "ligand-similar10082"; .
scf_2486_	exonerate:protein2genome:local	exon	57335	58229	.	-	.	transcript_id "ligand-similar10082.t1"; gene_id "ligand-similar10082"; insertions 3 ; deletions 2 ; identity 38.05 ; similarity 55.56
scf_2486_	exonerate:protein2genome:local	splice5	57333	57334	.	-	.	transcript_id "ligand-similar10082.t1"; gene_id "ligand-similar10082"; intron_id 1 ; splice_site "AC"
scf_2486_	exonerate:protein2genome:local	intron	56960	57334	.	-	.	transcript_id "ligand-similar10082.t1"; gene_id "ligand-similar10082"; intron_id 1
scf_2486_	exonerate:protein2genome:local	splice3	56960	56961	.	-	.	transcript_id "ligand-similar10082.t1"; gene_id "ligand-similar10082"; intron_id 0 ; splice_site "AA"
scf_2486_	exonerate:protein2genome:local	cds	56128	56959	.	-	.	transcript_id "ligand-similar10082.t1"; gene_id "ligand-similar10082"; .
scf_2486_	exonerate:protein2genome:local	exon	56128	56959	.	-	.	transcript_id "ligand-similar10082.t1"; gene_id "ligand-similar10082"; insertions 0 ; deletions 3 ; identity 39.86 ; similarity 59.42 ; frameshifts 2
scf_2486_	exonerate:protein2genome:local	similarity	56128	58229	1222	-	.	transcript_id "ligand-similar10082.t1"; gene_id "ligand-similar10082"; alignment_id 2 ; Query XP_022103223.1 ; Align 58230 288 63 ; Align 58167 310 39 ; Align 58128 324 420 ; Align 57705 464 369 ; Align 56958 588 93 ; Align 56865 620 387 ; Align 56478 750 174 ; Align 56302 808 12 ; Align 56290 813 162
scf_2486_	exonerate:protein2genome:local	gene	56697	58811	1157.0	-	.	gene_id "ligand-similar10119"; sequence XP_011675859.2 ; gene_orientation + ; identity 39.70 ; similarity 52.69
scf_2486_	exonerate:protein2genome:local	cds	58019	58811	.	-	.	transcript_id "ligand-similar10119.t1"; gene_id "ligand-similar10119"; .
scf_2486_	exonerate:protein2genome:local	exon	58019	58811	.	-	.	transcript_id "ligand-similar10119.t1"; gene_id "ligand-similar10119"; insertions 3 ; deletions 0 ; identity 36.50 ; similarity 52.09
scf_2486_	exonerate:protein2genome:local	splice5	58017	58018	.	-	.	transcript_id "ligand-similar10119.t1"; gene_id "ligand-similar10119"; intron_id 1 ; splice_site "AT"
scf_2486_	exonerate:protein2genome:local	intron	57527	58018	.	-	.	transcript_id "ligand-similar10119.t1"; gene_id "ligand-similar10119"; intron_id 1
scf_2486_	exonerate:protein2genome:local	splice3	57527	57528	.	-	.	transcript_id "ligand-similar10119.t1"; gene_id "ligand-similar10119"; intron_id 0 ; splice_site "GG"
scf_2486_	exonerate:protein2genome:local	cds	56697	57526	.	-	.	transcript_id "ligand-similar10119.t1"; gene_id "ligand-similar10119"; .
scf_2486_	exonerate:protein2genome:local	exon	56697	57526	.	-	.	transcript_id "ligand-similar10119.t1"; gene_id "ligand-similar10119"; insertions 0 ; deletions 3 ; identity 42.75 ; similarity 53.26
scf_2486_	exonerate:protein2genome:local	similarity	56697	58811	1157	-	.	transcript_id "ligand-similar10119.t1"; gene_id "ligand-similar10119"; alignment_id 1 ; Query XP_011675859.2 ; Align 58812 344 423 ; Align 58386 485 366 ; Align 57525 608 75 ; Align 57450 635 417 ; Align 57033 775 336
scf_2486_	exonerate:protein2genome:local	gene	55909	59234	553.0	-	.	gene_id "ligand-similar10133"; sequence P10041_D_melanogaster_Delta ; gene_orientation + ; identity 41.61 ; similarity 56.93
scf_2486_	exonerate:protein2genome:local	cds	58910	59234	.	-	.	transcript_id "ligand-similar10133.t1"; gene_id "ligand-similar10133"; .
scf_2486_	exonerate:protein2genome:local	exon	58910	59234	.	-	.	transcript_id "ligand-similar10133.t1"; gene_id "ligand-similar10133"; insertions 3 ; deletions 7 ; identity 42.06 ; similarity 57.01
scf_2486_	exonerate:protein2genome:local	splice5	58908	58909	.	-	.	transcript_id "ligand-similar10133.t1"; gene_id "ligand-similar10133"; intron_id 1 ; splice_site "GT"
scf_2486_	exonerate:protein2genome:local	intron	58019	58909	.	-	.	transcript_id "ligand-similar10133.t1"; gene_id "ligand-similar10133"; intron_id 1
scf_2486_	exonerate:protein2genome:local	splice3	58019	58020	.	-	.	transcript_id "ligand-similar10133.t1"; gene_id "ligand-similar10133"; intron_id 0 ; splice_site "AG"
scf_2486_	exonerate:protein2genome:local	cds	57913	58018	.	-	.	transcript_id "ligand-similar10133.t1"; gene_id "ligand-similar10133"; .
scf_2486_	exonerate:protein2genome:local	exon	57913	58018	.	-	.	transcript_id "ligand-similar10133.t1"; gene_id "ligand-similar10133"; insertions 0 ; deletions 0 ; identity 41.18 ; similarity 58.82
scf_2486_	exonerate:protein2genome:local	splice5	57911	57912	.	-	.	transcript_id "ligand-similar10133.t1"; gene_id "ligand-similar10133"; intron_id 2 ; splice_site "GT"
scf_2486_	exonerate:protein2genome:local	intron	56309	57912	.	-	.	transcript_id "ligand-similar10133.t1"; gene_id "ligand-similar10133"; intron_id 2
scf_2486_	exonerate:protein2genome:local	splice3	56309	56310	.	-	.	transcript_id "ligand-similar10133.t1"; gene_id "ligand-similar10133"; intron_id 1 ; splice_site "AG"
scf_2486_	exonerate:protein2genome:local	cds	55909	56308	.	-	.	transcript_id "ligand-similar10133.t1"; gene_id "ligand-similar10133"; .
scf_2486_	exonerate:protein2genome:local	exon	55909	56308	.	-	.	transcript_id "ligand-similar10133.t1"; gene_id "ligand-similar10133"; insertions 0 ; deletions 0 ; identity 41.35 ; similarity 56.39
scf_2486_	exonerate:protein2genome:local	similarity	55909	59234	553	-	.	transcript_id "ligand-similar10133.t1"; gene_id "ligand-similar10133"; alignment_id 1 ; Query P10041_D_melanogaster_Delta ; Align 59235 283 48 ; Align 59187 300 42 ; Align 59145 315 69 ; Align 59076 340 33 ; Align 59043 353 12 ; Align 59031 358 78 ; Align 58950 384 39 ; Align 58017 398 102 ; Align 56308 433 399
scf_1857_	exonerate:protein2genome:local	gene	25483	27816	1262.0	-	.	gene_id "ligand-similar10285"; sequence XP_022103223.1 ; gene_orientation + ; identity 38.26 ; similarity 56.00
scf_1857_	exonerate:protein2genome:local	cds	26892	27816	.	-	.	transcript_id "ligand-similar10285.t1"; gene_id "ligand-similar10285"; .
scf_1857_	exonerate:protein2genome:local	exon	26892	27816	.	-	.	transcript_id "ligand-similar10285.t1"; gene_id "ligand-similar10285"; insertions 3 ; deletions 2 ; identity 36.48 ; similarity 54.07
scf_1857_	exonerate:protein2genome:local	splice5	26890	26891	.	-	.	transcript_id "ligand-similar10285.t1"; gene_id "ligand-similar10285"; intron_id 1 ; splice_site "GT"
scf_1857_	exonerate:protein2genome:local	intron	26289	26891	.	-	.	transcript_id "ligand-similar10285.t1"; gene_id "ligand-similar10285"; intron_id 1
scf_1857_	exonerate:protein2genome:local	splice3	26289	26290	.	-	.	transcript_id "ligand-similar10285.t1"; gene_id "ligand-similar10285"; intron_id 0 ; splice_site "AG"
scf_1857_	exonerate:protein2genome:local	cds	25483	26288	.	-	.	transcript_id "ligand-similar10285.t1"; gene_id "ligand-similar10285"; .
scf_1857_	exonerate:protein2genome:local	exon	25483	26288	.	-	.	transcript_id "ligand-similar10285.t1"; gene_id "ligand-similar10285"; insertions 0 ; deletions 2 ; identity 40.30 ; similarity 58.21
scf_1857_	exonerate:protein2genome:local	similarity	25483	27816	1262	-	.	transcript_id "ligand-similar10285.t1"; gene_id "ligand-similar10285"; alignment_id 1 ; Query XP_022103223.1 ; Align 27817 287 66 ; Align 27751 310 36 ; Align 27715 323 426 ; Align 27286 465 393 ; Align 26287 597 66 ; Align 26221 620 396 ; Align 25825 753 342
scf_1857_	exonerate:protein2genome:local	gene	25483	27588	1139.0	-	.	gene_id "ligand-similar10336"; sequence XP_011675859.2 ; gene_orientation + ; identity 38.88 ; similarity 54.95
scf_1857_	exonerate:protein2genome:local	cds	26805	27588	.	-	.	transcript_id "ligand-similar10336.t1"; gene_id "ligand-similar10336"; .
scf_1857_	exonerate:protein2genome:local	exon	26805	27588	.	-	.	transcript_id "ligand-similar10336.t1"; gene_id "ligand-similar10336"; insertions 3 ; deletions 0 ; identity 36.92 ; similarity 52.31
scf_1857_	exonerate:protein2genome:local	splice5	26803	26804	.	-	.	transcript_id "ligand-similar10336.t1"; gene_id "ligand-similar10336"; intron_id 1 ; splice_site "AT"
scf_1857_	exonerate:protein2genome:local	intron	26541	26804	.	-	.	transcript_id "ligand-similar10336.t1"; gene_id "ligand-similar10336"; intron_id 1
scf_1857_	exonerate:protein2genome:local	splice3	26541	26542	.	-	.	transcript_id "ligand-similar10336.t1"; gene_id "ligand-similar10336"; intron_id 0 ; splice_site "CG"
scf_1857_	exonerate:protein2genome:local	cds	26223	26540	.	-	.	transcript_id "ligand-similar10336.t1"; gene_id "ligand-similar10336"; .
scf_1857_	exonerate:protein2genome:local	exon	26223	26540	.	-	.	transcript_id "ligand-similar10336.t1"; gene_id "ligand-similar10336"; insertions 0 ; deletions 2 ; identity 42.86 ; similarity 56.19
scf_1857_	exonerate:protein2genome:local	splice5	26221	26222	.	-	.	transcript_id "ligand-similar10336.t1"; gene_id "ligand-similar10336"; intron_id 2 ; splice_site "GT"
scf_1857_	exonerate:protein2genome:local	intron	25995	26222	.	-	.	transcript_id "ligand-similar10336.t1"; gene_id "ligand-similar10336"; intron_id 2
scf_1857_	exonerate:protein2genome:local	splice3	25995	25996	.	-	.	transcript_id "ligand-similar10336.t1"; gene_id "ligand-similar10336"; intron_id 1 ; splice_site "AA"
scf_1857_	exonerate:protein2genome:local	cds	25483	25994	.	-	.	transcript_id "ligand-similar10336.t1"; gene_id "ligand-similar10336"; .
scf_1857_	exonerate:protein2genome:local	exon	25483	25994	.	-	.	transcript_id "ligand-similar10336.t1"; gene_id "ligand-similar10336"; insertions 0 ; deletions 1 ; identity 39.41 ; similarity 58.24
scf_1857_	exonerate:protein2genome:local	similarity	25483	27588	1139	-	.	transcript_id "ligand-similar10336.t1"; gene_id "ligand-similar10336"; alignment_id 1 ; Query XP_011675859.2 ; Align 27589 347 414 ; Align 27172 485 366 ; Align 26539 608 75 ; Align 26464 635 240 ; Align 25993 716 159 ; Align 25834 770 351
scf_1857_	exonerate:protein2genome:local	gene	26749	30922	553.0	-	.	gene_id "ligand-similar10383"; sequence NP_001027542.1 ; gene_orientation + ; identity 44.32 ; similarity 56.41
scf_1857_	exonerate:protein2genome:local	cds	30820	30922	.	-	.	transcript_id "ligand-similar10383.t1"; gene_id "ligand-similar10383"; .
scf_1857_	exonerate:protein2genome:local	exon	30820	30922	.	-	.	transcript_id "ligand-similar10383.t1"; gene_id "ligand-similar10383"; insertions 0 ; deletions 1 ; identity 55.88 ; similarity 70.59
scf_1857_	exonerate:protein2genome:local	splice5	30818	30819	.	-	.	transcript_id "ligand-similar10383.t1"; gene_id "ligand-similar10383"; intron_id 1 ; splice_site "GT"
scf_1857_	exonerate:protein2genome:local	intron	27603	30819	.	-	.	transcript_id "ligand-similar10383.t1"; gene_id "ligand-similar10383"; intron_id 1
scf_1857_	exonerate:protein2genome:local	splice3	27603	27604	.	-	.	transcript_id "ligand-similar10383.t1"; gene_id "ligand-similar10383"; intron_id 0 ; splice_site "GG"
scf_1857_	exonerate:protein2genome:local	cds	27544	27602	.	-	.	transcript_id "ligand-similar10383.t1"; gene_id "ligand-similar10383"; .
scf_1857_	exonerate:protein2genome:local	exon	27544	27602	.	-	.	transcript_id "ligand-similar10383.t1"; gene_id "ligand-similar10383"; insertions 0 ; deletions 0 ; identity 45.00 ; similarity 45.00
scf_1857_	exonerate:protein2genome:local	splice5	27542	27543	.	-	.	transcript_id "ligand-similar10383.t1"; gene_id "ligand-similar10383"; intron_id 2 ; splice_site "GA"
scf_1857_	exonerate:protein2genome:local	intron	27418	27543	.	-	.	transcript_id "ligand-similar10383.t1"; gene_id "ligand-similar10383"; intron_id 2
scf_1857_	exonerate:protein2genome:local	splice3	27418	27419	.	-	.	transcript_id "ligand-similar10383.t1"; gene_id "ligand-similar10383"; intron_id 1 ; splice_site "AC"
scf_1857_	exonerate:protein2genome:local	cds	26749	27417	.	-	.	transcript_id "ligand-similar10383.t1"; gene_id "ligand-similar10383"; .
scf_1857_	exonerate:protein2genome:local	exon	26749	27417	.	-	.	transcript_id "ligand-similar10383.t1"; gene_id "ligand-similar10383"; insertions 9 ; deletions 2 ; identity 42.27 ; similarity 55.00
scf_1857_	exonerate:protein2genome:local	similarity	26749	30922	553	-	.	transcript_id "ligand-similar10383.t1"; gene_id "ligand-similar10383"; alignment_id 1 ; Query NP_001027542.1 ; Align 30923 275 69 ; Align 30854 299 33 ; Align 27601 311 57 ; Align 27418 330 222 ; Align 27193 404 114 ; Align 27073 442 234 ; Align 26839 521 30 ; Align 26809 532 60
scf_1212_	exonerate:protein2genome:local	gene	451	37904	771.0	+	.	gene_id "ligand-similar10587"; sequence Q9QXX0_JAG1_MOUSE ; gene_orientation + ; identity 39.08 ; similarity 53.33
scf_1212_	exonerate:protein2genome:local	cds	451	652	.	+	.	transcript_id "ligand-similar10587.t1"; gene_id "ligand-similar10587"; .
scf_1212_	exonerate:protein2genome:local	exon	451	652	.	+	.	transcript_id "ligand-similar10587.t1"; gene_id "ligand-similar10587"; insertions 6 ; deletions 1 ; identity 43.08 ; similarity 56.92
scf_1212_	exonerate:protein2genome:local	splice5	653	654	.	+	.	transcript_id "ligand-similar10587.t1"; gene_id "ligand-similar10587"; intron_id 1 ; splice_site "GT"
scf_1212_	exonerate:protein2genome:local	intron	653	2122	.	+	.	transcript_id "ligand-similar10587.t1"; gene_id "ligand-similar10587"; intron_id 1
scf_1212_	exonerate:protein2genome:local	splice3	2121	2122	.	+	.	transcript_id "ligand-similar10587.t1"; gene_id "ligand-similar10587"; intron_id 0 ; splice_site "AG"
scf_1212_	exonerate:protein2genome:local	cds	2123	2679	.	+	.	transcript_id "ligand-similar10587.t1"; gene_id "ligand-similar10587"; .
scf_1212_	exonerate:protein2genome:local	exon	2123	2679	.	+	.	transcript_id "ligand-similar10587.t1"; gene_id "ligand-similar10587"; insertions 12 ; deletions 0 ; identity 41.11 ; similarity 53.33 ; frameshifts 2
scf_1212_	exonerate:protein2genome:local	splice5	2680	2681	.	+	.	transcript_id "ligand-similar10587.t1"; gene_id "ligand-similar10587"; intron_id 2 ; splice_site "GT"
scf_1212_	exonerate:protein2genome:local	intron	2680	2712	.	+	.	transcript_id "ligand-similar10587.t1"; gene_id "ligand-similar10587"; intron_id 2
scf_1212_	exonerate:protein2genome:local	splice3	2711	2712	.	+	.	transcript_id "ligand-similar10587.t1"; gene_id "ligand-similar10587"; intron_id 1 ; splice_site "AT"
scf_1212_	exonerate:protein2genome:local	cds	2713	3190	.	+	.	transcript_id "ligand-similar10587.t1"; gene_id "ligand-similar10587"; .
scf_1212_	exonerate:protein2genome:local	exon	2713	3190	.	+	.	transcript_id "ligand-similar10587.t1"; gene_id "ligand-similar10587"; insertions 0 ; deletions 1 ; identity 34.18 ; similarity 50.63 ; frameshifts 1
scf_1212_	exonerate:protein2genome:local	splice5	3191	3192	.	+	.	transcript_id "ligand-similar10587.t1"; gene_id "ligand-similar10587"; intron_id 3 ; splice_site "AT"
scf_1212_	exonerate:protein2genome:local	intron	3191	37803	.	+	.	transcript_id "ligand-similar10587.t1"; gene_id "ligand-similar10587"; intron_id 3
scf_1212_	exonerate:protein2genome:local	splice3	37802	37803	.	+	.	transcript_id "ligand-similar10587.t1"; gene_id "ligand-similar10587"; intron_id 2 ; splice_site "TG"
scf_1212_	exonerate:protein2genome:local	cds	37804	37904	.	+	.	transcript_id "ligand-similar10587.t1"; gene_id "ligand-similar10587"; .
scf_1212_	exonerate:protein2genome:local	exon	37804	37904	.	+	.	transcript_id "ligand-similar10587.t1"; gene_id "ligand-similar10587"; insertions 3 ; deletions 0 ; identity 43.75 ; similarity 59.38
scf_1212_	exonerate:protein2genome:local	similarity	451	37904	771	+	.	transcript_id "ligand-similar10587.t1"; gene_id "ligand-similar10587"; alignment_id 1 ; Query Q9QXX0_JAG1_MOUSE ; Align 451 340 24 ; Align 475 349 84 ; Align 565 377 87 ; Align 2125 407 42 ; Align 2173 421 102 ; Align 2277 455 135 ; Align 2418 500 261 ; Align 2715 588 72 ; Align 2787 613 234 ; Align 3022 691 168 ; Align 37806 748 39 ; Align 37848 761 57
scf_71260_	exonerate:protein2genome:local	gene	1929	21328	436.0	-	.	gene_id "mastermind-similar2824"; sequence XP_030830181.1 ; gene_orientation + ; identity 55.07 ; similarity 69.57
scf_71260_	exonerate:protein2genome:local	cds	21165	21328	.	-	.	transcript_id "mastermind-similar2824.t1"; gene_id "mastermind-similar2824"; .
scf_71260_	exonerate:protein2genome:local	exon	21165	21328	.	-	.	transcript_id "mastermind-similar2824.t1"; gene_id "mastermind-similar2824"; insertions 0 ; deletions 0 ; identity 59.26 ; similarity 70.37
scf_71260_	exonerate:protein2genome:local	splice5	21163	21164	.	-	.	transcript_id "mastermind-similar2824.t1"; gene_id "mastermind-similar2824"; intron_id 1 ; splice_site "CT"
scf_71260_	exonerate:protein2genome:local	intron	17874	21164	.	-	.	transcript_id "mastermind-similar2824.t1"; gene_id "mastermind-similar2824"; intron_id 1
scf_71260_	exonerate:protein2genome:local	splice3	17874	17875	.	-	.	transcript_id "mastermind-similar2824.t1"; gene_id "mastermind-similar2824"; intron_id 0 ; splice_site "AG"
scf_71260_	exonerate:protein2genome:local	cds	17789	17873	.	-	.	transcript_id "mastermind-similar2824.t1"; gene_id "mastermind-similar2824"; .
scf_71260_	exonerate:protein2genome:local	exon	17789	17873	.	-	.	transcript_id "mastermind-similar2824.t1"; gene_id "mastermind-similar2824"; insertions 0 ; deletions 2 ; identity 58.62 ; similarity 68.97
scf_71260_	exonerate:protein2genome:local	splice5	17787	17788	.	-	.	transcript_id "mastermind-similar2824.t1"; gene_id "mastermind-similar2824"; intron_id 2 ; splice_site "GT"
scf_71260_	exonerate:protein2genome:local	intron	11659	17788	.	-	.	transcript_id "mastermind-similar2824.t1"; gene_id "mastermind-similar2824"; intron_id 2
scf_71260_	exonerate:protein2genome:local	splice3	11659	11660	.	-	.	transcript_id "mastermind-similar2824.t1"; gene_id "mastermind-similar2824"; intron_id 1 ; splice_site "AG"
scf_71260_	exonerate:protein2genome:local	cds	11569	11658	.	-	.	transcript_id "mastermind-similar2824.t1"; gene_id "mastermind-similar2824"; .
scf_71260_	exonerate:protein2genome:local	exon	11569	11658	.	-	.	transcript_id "mastermind-similar2824.t1"; gene_id "mastermind-similar2824"; insertions 0 ; deletions 0 ; identity 70.97 ; similarity 90.32
scf_71260_	exonerate:protein2genome:local	splice5	11567	11568	.	-	.	transcript_id "mastermind-similar2824.t1"; gene_id "mastermind-similar2824"; intron_id 3 ; splice_site "GT"
scf_71260_	exonerate:protein2genome:local	intron	5193	11568	.	-	.	transcript_id "mastermind-similar2824.t1"; gene_id "mastermind-similar2824"; intron_id 3
scf_71260_	exonerate:protein2genome:local	splice3	5193	5194	.	-	.	transcript_id "mastermind-similar2824.t1"; gene_id "mastermind-similar2824"; intron_id 2 ; splice_site "AG"
scf_71260_	exonerate:protein2genome:local	cds	5105	5192	.	-	.	transcript_id "mastermind-similar2824.t1"; gene_id "mastermind-similar2824"; .
scf_71260_	exonerate:protein2genome:local	exon	5105	5192	.	-	.	transcript_id "mastermind-similar2824.t1"; gene_id "mastermind-similar2824"; insertions 0 ; deletions 0 ; identity 58.62 ; similarity 65.52
scf_71260_	exonerate:protein2genome:local	splice5	5103	5104	.	-	.	transcript_id "mastermind-similar2824.t1"; gene_id "mastermind-similar2824"; intron_id 4 ; splice_site "GT"
scf_71260_	exonerate:protein2genome:local	intron	2129	5104	.	-	.	transcript_id "mastermind-similar2824.t1"; gene_id "mastermind-similar2824"; intron_id 4
scf_71260_	exonerate:protein2genome:local	splice3	2129	2130	.	-	.	transcript_id "mastermind-similar2824.t1"; gene_id "mastermind-similar2824"; intron_id 3 ; splice_site "TC"
scf_71260_	exonerate:protein2genome:local	cds	1929	2128	.	-	.	transcript_id "mastermind-similar2824.t1"; gene_id "mastermind-similar2824"; .
scf_71260_	exonerate:protein2genome:local	exon	1929	2128	.	-	.	transcript_id "mastermind-similar2824.t1"; gene_id "mastermind-similar2824"; insertions 0 ; deletions 1 ; identity 40.91 ; similarity 60.61
scf_71260_	exonerate:protein2genome:local	similarity	1929	21328	436	-	.	transcript_id "mastermind-similar2824.t1"; gene_id "mastermind-similar2824"; alignment_id 1 ; Query XP_030830181.1 ; Align 21329 22 162 ; Align 17873 77 45 ; Align 17828 93 15 ; Align 17813 99 24 ; Align 11659 107 90 ; Align 5193 137 87 ; Align 2127 167 39 ; Align 2088 181 159
scf_41223_	exonerate:protein2genome:local	gene	23954	25608	161.0	+	.	gene_id "mastermind-similar8020"; sequence XP_030830181.1 ; gene_orientation + ; identity 48.86 ; similarity 57.95
scf_41223_	exonerate:protein2genome:local	cds	23954	24070	.	+	.	transcript_id "mastermind-similar8020.t1"; gene_id "mastermind-similar8020"; .
scf_41223_	exonerate:protein2genome:local	exon	23954	24070	.	+	.	transcript_id "mastermind-similar8020.t1"; gene_id "mastermind-similar8020"; insertions 0 ; deletions 1 ; identity 45.00 ; similarity 60.00
scf_41223_	exonerate:protein2genome:local	splice5	24071	24072	.	+	.	transcript_id "mastermind-similar8020.t1"; gene_id "mastermind-similar8020"; intron_id 1 ; splice_site "GT"
scf_41223_	exonerate:protein2genome:local	intron	24071	25461	.	+	.	transcript_id "mastermind-similar8020.t1"; gene_id "mastermind-similar8020"; intron_id 1
scf_41223_	exonerate:protein2genome:local	splice3	25460	25461	.	+	.	transcript_id "mastermind-similar8020.t1"; gene_id "mastermind-similar8020"; intron_id 0 ; splice_site "AG"
scf_41223_	exonerate:protein2genome:local	cds	25462	25608	.	+	.	transcript_id "mastermind-similar8020.t1"; gene_id "mastermind-similar8020"; .
scf_41223_	exonerate:protein2genome:local	exon	25462	25608	.	+	.	transcript_id "mastermind-similar8020.t1"; gene_id "mastermind-similar8020"; insertions 0 ; deletions 0 ; identity 51.02 ; similarity 57.14
scf_41223_	exonerate:protein2genome:local	similarity	23954	25608	161	+	.	transcript_id "mastermind-similar8020.t1"; gene_id "mastermind-similar8020"; alignment_id 1 ; Query XP_030830181.1 ; Align 23954 1887 45 ; Align 23999 1903 72 ; Align 25462 1927 147
scf_41223_	exonerate:protein2genome:local	gene	7977	9914	145.0	+	.	gene_id "mastermind-similar8021"; sequence XP_030830181.1 ; gene_orientation + ; identity 48.57 ; similarity 68.57
scf_41223_	exonerate:protein2genome:local	cds	7977	8101	.	+	.	transcript_id "mastermind-similar8021.t1"; gene_id "mastermind-similar8021"; .
scf_41223_	exonerate:protein2genome:local	exon	7977	8101	.	+	.	transcript_id "mastermind-similar8021.t1"; gene_id "mastermind-similar8021"; insertions 0 ; deletions 0 ; identity 63.41 ; similarity 87.80
scf_41223_	exonerate:protein2genome:local	splice5	8102	8103	.	+	.	transcript_id "mastermind-similar8021.t1"; gene_id "mastermind-similar8021"; intron_id 1 ; splice_site "GA"
scf_41223_	exonerate:protein2genome:local	intron	8102	9826	.	+	.	transcript_id "mastermind-similar8021.t1"; gene_id "mastermind-similar8021"; intron_id 1
scf_41223_	exonerate:protein2genome:local	splice3	9825	9826	.	+	.	transcript_id "mastermind-similar8021.t1"; gene_id "mastermind-similar8021"; intron_id 0 ; splice_site "ag"
scf_41223_	exonerate:protein2genome:local	cds	9827	9914	.	+	.	transcript_id "mastermind-similar8021.t1"; gene_id "mastermind-similar8021"; .
scf_41223_	exonerate:protein2genome:local	exon	9827	9914	.	+	.	transcript_id "mastermind-similar8021.t1"; gene_id "mastermind-similar8021"; insertions 0 ; deletions 0 ; identity 27.59 ; similarity 41.38
scf_41223_	exonerate:protein2genome:local	similarity	7977	9914	145	+	.	transcript_id "mastermind-similar8021.t1"; gene_id "mastermind-similar8021"; alignment_id 2 ; Query XP_030830181.1 ; Align 7977 749 123 ; Align 9828 791 87
scf_41223_	exonerate:protein2genome:local	gene	4488	4742	102.0	+	.	gene_id "mastermind-similar8023"; sequence XP_030830181.1 ; gene_orientation . ; identity 38.55 ; similarity 46.99
scf_41223_	exonerate:protein2genome:local	cds	4488	4742	.	+	.	transcript_id "mastermind-similar8023.t1"; gene_id "mastermind-similar8023"; .
scf_41223_	exonerate:protein2genome:local	exon	4488	4742	.	+	.	transcript_id "mastermind-similar8023.t1"; gene_id "mastermind-similar8023"; insertions 6 ; deletions 0 ; identity 38.55 ; similarity 46.99
scf_41223_	exonerate:protein2genome:local	similarity	4488	4742	102	+	.	transcript_id "mastermind-similar8023.t1"; gene_id "mastermind-similar8023"; alignment_id 4 ; Query XP_030830181.1 ; Align 4488 602 84 ; Align 4578 630 165
scf_84784_	exonerate:protein2genome:local	gene	28161	46819	849.0	+	.	gene_id "mindbomb-similar26"; sequence XP_022097091.1 ; gene_orientation + ; identity 78.84 ; similarity 86.31
scf_84784_	exonerate:protein2genome:local	cds	28161	28295	.	+	.	transcript_id "mindbomb-similar26.t1"; gene_id "mindbomb-similar26"; .
scf_84784_	exonerate:protein2genome:local	exon	28161	28295	.	+	.	transcript_id "mindbomb-similar26.t1"; gene_id "mindbomb-similar26"; insertions 0 ; deletions 0 ; identity 91.30 ; similarity 97.83
scf_84784_	exonerate:protein2genome:local	splice5	28296	28297	.	+	.	transcript_id "mindbomb-similar26.t1"; gene_id "mindbomb-similar26"; intron_id 1 ; splice_site "GT"
scf_84784_	exonerate:protein2genome:local	intron	28296	37419	.	+	.	transcript_id "mindbomb-similar26.t1"; gene_id "mindbomb-similar26"; intron_id 1
scf_84784_	exonerate:protein2genome:local	splice3	37418	37419	.	+	.	transcript_id "mindbomb-similar26.t1"; gene_id "mindbomb-similar26"; intron_id 0 ; splice_site "AG"
scf_84784_	exonerate:protein2genome:local	cds	37420	37506	.	+	.	transcript_id "mindbomb-similar26.t1"; gene_id "mindbomb-similar26"; .
scf_84784_	exonerate:protein2genome:local	exon	37420	37506	.	+	.	transcript_id "mindbomb-similar26.t1"; gene_id "mindbomb-similar26"; insertions 0 ; deletions 0 ; identity 100.00 ; similarity 100.00
scf_84784_	exonerate:protein2genome:local	splice5	37507	37508	.	+	.	transcript_id "mindbomb-similar26.t1"; gene_id "mindbomb-similar26"; intron_id 2 ; splice_site "GT"
scf_84784_	exonerate:protein2genome:local	intron	37507	39670	.	+	.	transcript_id "mindbomb-similar26.t1"; gene_id "mindbomb-similar26"; intron_id 2
scf_84784_	exonerate:protein2genome:local	splice3	39669	39670	.	+	.	transcript_id "mindbomb-similar26.t1"; gene_id "mindbomb-similar26"; intron_id 1 ; splice_site "AG"
scf_84784_	exonerate:protein2genome:local	cds	39671	39799	.	+	.	transcript_id "mindbomb-similar26.t1"; gene_id "mindbomb-similar26"; .
scf_84784_	exonerate:protein2genome:local	exon	39671	39799	.	+	.	transcript_id "mindbomb-similar26.t1"; gene_id "mindbomb-similar26"; insertions 0 ; deletions 0 ; identity 93.18 ; similarity 97.73
scf_84784_	exonerate:protein2genome:local	splice5	39800	39801	.	+	.	transcript_id "mindbomb-similar26.t1"; gene_id "mindbomb-similar26"; intron_id 3 ; splice_site "GT"
scf_84784_	exonerate:protein2genome:local	intron	39800	42288	.	+	.	transcript_id "mindbomb-similar26.t1"; gene_id "mindbomb-similar26"; intron_id 3
scf_84784_	exonerate:protein2genome:local	splice3	42287	42288	.	+	.	transcript_id "mindbomb-similar26.t1"; gene_id "mindbomb-similar26"; intron_id 2 ; splice_site "AA"
scf_84784_	exonerate:protein2genome:local	cds	42289	42473	.	+	.	transcript_id "mindbomb-similar26.t1"; gene_id "mindbomb-similar26"; .
scf_84784_	exonerate:protein2genome:local	exon	42289	42473	.	+	.	transcript_id "mindbomb-similar26.t1"; gene_id "mindbomb-similar26"; insertions 3 ; deletions 1 ; identity 49.18 ; similarity 60.66 ; frameshifts 2
scf_84784_	exonerate:protein2genome:local	splice5	42474	42475	.	+	.	transcript_id "mindbomb-similar26.t1"; gene_id "mindbomb-similar26"; intron_id 4 ; splice_site "GT"
scf_84784_	exonerate:protein2genome:local	intron	42474	46627	.	+	.	transcript_id "mindbomb-similar26.t1"; gene_id "mindbomb-similar26"; intron_id 4
scf_84784_	exonerate:protein2genome:local	splice3	46626	46627	.	+	.	transcript_id "mindbomb-similar26.t1"; gene_id "mindbomb-similar26"; intron_id 3 ; splice_site "AC"
scf_84784_	exonerate:protein2genome:local	cds	46628	46819	.	+	.	transcript_id "mindbomb-similar26.t1"; gene_id "mindbomb-similar26"; .
scf_84784_	exonerate:protein2genome:local	exon	46628	46819	.	+	.	transcript_id "mindbomb-similar26.t1"; gene_id "mindbomb-similar26"; insertions 0 ; deletions 0 ; identity 76.56 ; similarity 85.94
scf_84784_	exonerate:protein2genome:local	similarity	28161	46819	849	+	.	transcript_id "mindbomb-similar26.t1"; gene_id "mindbomb-similar26"; alignment_id 1 ; Query XP_022097091.1 ; Align 28161 620 135 ; Align 37420 665 87 ; Align 39671 694 129 ; Align 42289 737 66 ; Align 42355 760 15 ; Align 42372 765 51 ; Align 42426 782 48 ; Align 46628 798 192
scf_45264_	exonerate:protein2genome:local	gene	11468	12118	530.0	-	.	gene_id "mindbomb-similar58"; sequence XP_030831591.1 ; gene_orientation + ; identity 59.79 ; similarity 77.32
scf_45264_	exonerate:protein2genome:local	cds	11869	12118	.	-	.	transcript_id "mindbomb-similar58.t1"; gene_id "mindbomb-similar58"; .
scf_45264_	exonerate:protein2genome:local	exon	11869	12118	.	-	.	transcript_id "mindbomb-similar58.t1"; gene_id "mindbomb-similar58"; insertions 0 ; deletions 0 ; identity 71.08 ; similarity 81.93
scf_45264_	exonerate:protein2genome:local	splice5	11867	11868	.	-	.	transcript_id "mindbomb-similar58.t1"; gene_id "mindbomb-similar58"; intron_id 1 ; splice_site "GT"
scf_45264_	exonerate:protein2genome:local	intron	11839	11868	.	-	.	transcript_id "mindbomb-similar58.t1"; gene_id "mindbomb-similar58"; intron_id 1
scf_45264_	exonerate:protein2genome:local	splice3	11839	11840	.	-	.	transcript_id "mindbomb-similar58.t1"; gene_id "mindbomb-similar58"; intron_id 0 ; splice_site "GG"
scf_45264_	exonerate:protein2genome:local	cds	11563	11838	.	-	.	transcript_id "mindbomb-similar58.t1"; gene_id "mindbomb-similar58"; .
scf_45264_	exonerate:protein2genome:local	exon	11563	11838	.	-	.	transcript_id "mindbomb-similar58.t1"; gene_id "mindbomb-similar58"; insertions 3 ; deletions 0 ; identity 50.00 ; similarity 72.22
scf_45264_	exonerate:protein2genome:local	splice5	11561	11562	.	-	.	transcript_id "mindbomb-similar58.t1"; gene_id "mindbomb-similar58"; intron_id 2 ; splice_site "GT"
scf_45264_	exonerate:protein2genome:local	intron	11533	11562	.	-	.	transcript_id "mindbomb-similar58.t1"; gene_id "mindbomb-similar58"; intron_id 2
scf_45264_	exonerate:protein2genome:local	splice3	11533	11534	.	-	.	transcript_id "mindbomb-similar58.t1"; gene_id "mindbomb-similar58"; intron_id 1 ; splice_site "AA"
scf_45264_	exonerate:protein2genome:local	cds	11468	11532	.	-	.	transcript_id "mindbomb-similar58.t1"; gene_id "mindbomb-similar58"; .
scf_45264_	exonerate:protein2genome:local	exon	11468	11532	.	-	.	transcript_id "mindbomb-similar58.t1"; gene_id "mindbomb-similar58"; insertions 0 ; deletions 0 ; identity 57.14 ; similarity 80.95
scf_45264_	exonerate:protein2genome:local	similarity	11468	12118	530	-	.	transcript_id "mindbomb-similar58.t1"; gene_id "mindbomb-similar58"; alignment_id 1 ; Query XP_030831591.1 ; Align 12119 1 249 ; Align 11837 85 111 ; Align 11723 122 159 ; Align 11531 176 63
scf_45264_	exonerate:protein2genome:local	gene	9759	11461	222.0	-	.	gene_id "mindbomb-similar59"; sequence XP_030831591.1 ; gene_orientation + ; identity 63.86 ; similarity 77.11
scf_45264_	exonerate:protein2genome:local	cds	11320	11461	.	-	.	transcript_id "mindbomb-similar59.t1"; gene_id "mindbomb-similar59"; .
scf_45264_	exonerate:protein2genome:local	exon	11320	11461	.	-	.	transcript_id "mindbomb-similar59.t1"; gene_id "mindbomb-similar59"; insertions 0 ; deletions 0 ; identity 74.47 ; similarity 85.11
scf_45264_	exonerate:protein2genome:local	splice5	11318	11319	.	-	.	transcript_id "mindbomb-similar59.t1"; gene_id "mindbomb-similar59"; intron_id 1 ; splice_site "gt"
scf_45264_	exonerate:protein2genome:local	intron	9874	11319	.	-	.	transcript_id "mindbomb-similar59.t1"; gene_id "mindbomb-similar59"; intron_id 1
scf_45264_	exonerate:protein2genome:local	splice3	9874	9875	.	-	.	transcript_id "mindbomb-similar59.t1"; gene_id "mindbomb-similar59"; intron_id 0 ; splice_site "AG"
scf_45264_	exonerate:protein2genome:local	cds	9759	9873	.	-	.	transcript_id "mindbomb-similar59.t1"; gene_id "mindbomb-similar59"; .
scf_45264_	exonerate:protein2genome:local	exon	9759	9873	.	-	.	transcript_id "mindbomb-similar59.t1"; gene_id "mindbomb-similar59"; insertions 3 ; deletions 0 ; identity 50.00 ; similarity 66.67 ; frameshifts 2
scf_45264_	exonerate:protein2genome:local	similarity	9759	11461	222	-	.	transcript_id "mindbomb-similar59.t1"; gene_id "mindbomb-similar59"; alignment_id 2 ; Query XP_030831591.1 ; Align 11462 204 141 ; Align 9872 252 9 ; Align 9861 255 48 ; Align 9810 271 51
scf_36305_	exonerate:protein2genome:local	gene	7503	8342	250.0	-	.	gene_id "mindbomb-similar83"; sequence XP_022104152.1 ; gene_orientation . ; identity 28.88 ; similarity 50.90
scf_36305_	exonerate:protein2genome:local	cds	7503	8342	.	-	.	transcript_id "mindbomb-similar83.t1"; gene_id "mindbomb-similar83"; .
scf_36305_	exonerate:protein2genome:local	exon	7503	8342	.	-	.	transcript_id "mindbomb-similar83.t1"; gene_id "mindbomb-similar83"; insertions 9 ; deletions 1 ; identity 28.88 ; similarity 50.90
scf_36305_	exonerate:protein2genome:local	similarity	7503	8342	250	-	.	transcript_id "mindbomb-similar83.t1"; gene_id "mindbomb-similar83"; alignment_id 1 ; Query XP_022104152.1 ; Align 8343 425 480 ; Align 7860 585 81 ; Align 7773 612 111 ; Align 7662 650 159
scf_23742_	exonerate:protein2genome:local	gene	14808	17318	225.0	-	.	gene_id "mindbomb-similar203"; sequence XP_022104152.1 ; gene_orientation + ; identity 44.95 ; similarity 69.72
scf_23742_	exonerate:protein2genome:local	cds	17190	17318	.	-	.	transcript_id "mindbomb-similar203.t1"; gene_id "mindbomb-similar203"; .
scf_23742_	exonerate:protein2genome:local	exon	17190	17318	.	-	.	transcript_id "mindbomb-similar203.t1"; gene_id "mindbomb-similar203"; insertions 3 ; deletions 0 ; identity 46.51 ; similarity 69.77
scf_23742_	exonerate:protein2genome:local	splice5	17188	17189	.	-	.	transcript_id "mindbomb-similar203.t1"; gene_id "mindbomb-similar203"; intron_id 1 ; splice_site "GT"
scf_23742_	exonerate:protein2genome:local	intron	15009	17189	.	-	.	transcript_id "mindbomb-similar203.t1"; gene_id "mindbomb-similar203"; intron_id 1
scf_23742_	exonerate:protein2genome:local	splice3	15009	15010	.	-	.	transcript_id "mindbomb-similar203.t1"; gene_id "mindbomb-similar203"; intron_id 0 ; splice_site "AG"
scf_23742_	exonerate:protein2genome:local	cds	14808	15008	.	-	.	transcript_id "mindbomb-similar203.t1"; gene_id "mindbomb-similar203"; .
scf_23742_	exonerate:protein2genome:local	exon	14808	15008	.	-	.	transcript_id "mindbomb-similar203.t1"; gene_id "mindbomb-similar203"; insertions 0 ; deletions 0 ; identity 44.78 ; similarity 70.15
scf_23742_	exonerate:protein2genome:local	similarity	14808	17318	225	-	.	transcript_id "mindbomb-similar203.t1"; gene_id "mindbomb-similar203"; alignment_id 1 ; Query XP_022104152.1 ; Align 17319 609 27 ; Align 17289 618 99 ; Align 15009 651 201
scf_12590_	exonerate:protein2genome:local	gene	24730	147569	1090.0	-	.	gene_id "mindbomb-similar248"; sequence XP_022097091.1 ; gene_orientation + ; identity 79.75 ; similarity 84.42
scf_12590_	exonerate:protein2genome:local	cds	147508	147569	.	-	.	transcript_id "mindbomb-similar248.t1"; gene_id "mindbomb-similar248"; .
scf_12590_	exonerate:protein2genome:local	exon	147508	147569	.	-	.	transcript_id "mindbomb-similar248.t1"; gene_id "mindbomb-similar248"; insertions 0 ; deletions 0 ; identity 75.00 ; similarity 80.00
scf_12590_	exonerate:protein2genome:local	splice5	147506	147507	.	-	.	transcript_id "mindbomb-similar248.t1"; gene_id "mindbomb-similar248"; intron_id 1 ; splice_site "GT"
scf_12590_	exonerate:protein2genome:local	intron	145598	147507	.	-	.	transcript_id "mindbomb-similar248.t1"; gene_id "mindbomb-similar248"; intron_id 1
scf_12590_	exonerate:protein2genome:local	splice3	145598	145599	.	-	.	transcript_id "mindbomb-similar248.t1"; gene_id "mindbomb-similar248"; intron_id 0 ; splice_site "AG"
scf_12590_	exonerate:protein2genome:local	cds	145419	145597	.	-	.	transcript_id "mindbomb-similar248.t1"; gene_id "mindbomb-similar248"; .
scf_12590_	exonerate:protein2genome:local	exon	145419	145597	.	-	.	transcript_id "mindbomb-similar248.t1"; gene_id "mindbomb-similar248"; insertions 0 ; deletions 2 ; identity 75.00 ; similarity 80.00 ; frameshifts 1
scf_12590_	exonerate:protein2genome:local	splice5	145417	145418	.	-	.	transcript_id "mindbomb-similar248.t1"; gene_id "mindbomb-similar248"; intron_id 2 ; splice_site "GT"
scf_12590_	exonerate:protein2genome:local	intron	142053	145418	.	-	.	transcript_id "mindbomb-similar248.t1"; gene_id "mindbomb-similar248"; intron_id 2
scf_12590_	exonerate:protein2genome:local	splice3	142053	142054	.	-	.	transcript_id "mindbomb-similar248.t1"; gene_id "mindbomb-similar248"; intron_id 1 ; splice_site "AG"
scf_12590_	exonerate:protein2genome:local	cds	141911	142052	.	-	.	transcript_id "mindbomb-similar248.t1"; gene_id "mindbomb-similar248"; .
scf_12590_	exonerate:protein2genome:local	exon	141911	142052	.	-	.	transcript_id "mindbomb-similar248.t1"; gene_id "mindbomb-similar248"; insertions 0 ; deletions 0 ; identity 91.49 ; similarity 93.62
scf_12590_	exonerate:protein2genome:local	splice5	141909	141910	.	-	.	transcript_id "mindbomb-similar248.t1"; gene_id "mindbomb-similar248"; intron_id 3 ; splice_site "GT"
scf_12590_	exonerate:protein2genome:local	intron	138605	141910	.	-	.	transcript_id "mindbomb-similar248.t1"; gene_id "mindbomb-similar248"; intron_id 3
scf_12590_	exonerate:protein2genome:local	splice3	138605	138606	.	-	.	transcript_id "mindbomb-similar248.t1"; gene_id "mindbomb-similar248"; intron_id 2 ; splice_site "AG"
scf_12590_	exonerate:protein2genome:local	cds	138471	138604	.	-	.	transcript_id "mindbomb-similar248.t1"; gene_id "mindbomb-similar248"; .
scf_12590_	exonerate:protein2genome:local	exon	138471	138604	.	-	.	transcript_id "mindbomb-similar248.t1"; gene_id "mindbomb-similar248"; insertions 0 ; deletions 0 ; identity 88.89 ; similarity 93.33
scf_12590_	exonerate:protein2genome:local	splice5	138469	138470	.	-	.	transcript_id "mindbomb-similar248.t1"; gene_id "mindbomb-similar248"; intron_id 4 ; splice_site "GT"
scf_12590_	exonerate:protein2genome:local	intron	132149	138470	.	-	.	transcript_id "mindbomb-similar248.t1"; gene_id "mindbomb-similar248"; intron_id 4
scf_12590_	exonerate:protein2genome:local	splice3	132149	132150	.	-	.	transcript_id "mindbomb-similar248.t1"; gene_id "mindbomb-similar248"; intron_id 3 ; splice_site "AG"
scf_12590_	exonerate:protein2genome:local	cds	132041	132148	.	-	.	transcript_id "mindbomb-similar248.t1"; gene_id "mindbomb-similar248"; .
scf_12590_	exonerate:protein2genome:local	exon	132041	132148	.	-	.	transcript_id "mindbomb-similar248.t1"; gene_id "mindbomb-similar248"; insertions 0 ; deletions 0 ; identity 81.08 ; similarity 91.89
scf_12590_	exonerate:protein2genome:local	splice5	132039	132040	.	-	.	transcript_id "mindbomb-similar248.t1"; gene_id "mindbomb-similar248"; intron_id 5 ; splice_site "GT"
scf_12590_	exonerate:protein2genome:local	intron	100179	132040	.	-	.	transcript_id "mindbomb-similar248.t1"; gene_id "mindbomb-similar248"; intron_id 5
scf_12590_	exonerate:protein2genome:local	splice3	100179	100180	.	-	.	transcript_id "mindbomb-similar248.t1"; gene_id "mindbomb-similar248"; intron_id 4 ; splice_site "AG"
scf_12590_	exonerate:protein2genome:local	cds	99983	100178	.	-	.	transcript_id "mindbomb-similar248.t1"; gene_id "mindbomb-similar248"; .
scf_12590_	exonerate:protein2genome:local	exon	99983	100178	.	-	.	transcript_id "mindbomb-similar248.t1"; gene_id "mindbomb-similar248"; insertions 0 ; deletions 1 ; identity 57.58 ; similarity 62.12 ; frameshifts 1
scf_12590_	exonerate:protein2genome:local	splice5	99981	99982	.	-	.	transcript_id "mindbomb-similar248.t1"; gene_id "mindbomb-similar248"; intron_id 6 ; splice_site "GT"
scf_12590_	exonerate:protein2genome:local	intron	24880	99982	.	-	.	transcript_id "mindbomb-similar248.t1"; gene_id "mindbomb-similar248"; intron_id 6
scf_12590_	exonerate:protein2genome:local	splice3	24880	24881	.	-	.	transcript_id "mindbomb-similar248.t1"; gene_id "mindbomb-similar248"; intron_id 5 ; splice_site "AG"
scf_12590_	exonerate:protein2genome:local	cds	24730	24879	.	-	.	transcript_id "mindbomb-similar248.t1"; gene_id "mindbomb-similar248"; .
scf_12590_	exonerate:protein2genome:local	exon	24730	24879	.	-	.	transcript_id "mindbomb-similar248.t1"; gene_id "mindbomb-similar248"; insertions 0 ; deletions 0 ; identity 98.00 ; similarity 100.00
scf_12590_	exonerate:protein2genome:local	similarity	24730	147569	1090	-	.	transcript_id "mindbomb-similar248.t1"; gene_id "mindbomb-similar248"; alignment_id 1 ; Query XP_022097091.1 ; Align 147570 294 60 ; Align 145597 315 36 ; Align 145561 328 48 ; Align 145512 345 93 ; Align 142053 376 141 ; Align 138603 424 132 ; Align 132149 468 108 ; Align 100179 504 54 ; Align 100125 523 3 ; Align 100121 524 138 ; Align 24880 570 150
scf_8820_	exonerate:protein2genome:local	gene	3106	33718	620.0	-	.	gene_id "mindbomb-similar256"; sequence XP_022104152.1 ; gene_orientation + ; identity 55.15 ; similarity 68.38
scf_8820_	exonerate:protein2genome:local	cds	33609	33718	.	-	.	transcript_id "mindbomb-similar256.t1"; gene_id "mindbomb-similar256"; .
scf_8820_	exonerate:protein2genome:local	exon	33609	33718	.	-	.	transcript_id "mindbomb-similar256.t1"; gene_id "mindbomb-similar256"; insertions 0 ; deletions 0 ; identity 44.44 ; similarity 58.33
scf_8820_	exonerate:protein2genome:local	splice5	33607	33608	.	-	.	transcript_id "mindbomb-similar256.t1"; gene_id "mindbomb-similar256"; intron_id 1 ; splice_site "GT"
scf_8820_	exonerate:protein2genome:local	intron	22662	33608	.	-	.	transcript_id "mindbomb-similar256.t1"; gene_id "mindbomb-similar256"; intron_id 1
scf_8820_	exonerate:protein2genome:local	splice3	22662	22663	.	-	.	transcript_id "mindbomb-similar256.t1"; gene_id "mindbomb-similar256"; intron_id 0 ; splice_site "CA"
scf_8820_	exonerate:protein2genome:local	cds	22485	22661	.	-	.	transcript_id "mindbomb-similar256.t1"; gene_id "mindbomb-similar256"; .
scf_8820_	exonerate:protein2genome:local	exon	22485	22661	.	-	.	transcript_id "mindbomb-similar256.t1"; gene_id "mindbomb-similar256"; insertions 6 ; deletions 1 ; identity 41.07 ; similarity 60.71
scf_8820_	exonerate:protein2genome:local	splice5	22483	22484	.	-	.	transcript_id "mindbomb-similar256.t1"; gene_id "mindbomb-similar256"; intron_id 2 ; splice_site "GT"
scf_8820_	exonerate:protein2genome:local	intron	18174	22484	.	-	.	transcript_id "mindbomb-similar256.t1"; gene_id "mindbomb-similar256"; intron_id 2
scf_8820_	exonerate:protein2genome:local	splice3	18174	18175	.	-	.	transcript_id "mindbomb-similar256.t1"; gene_id "mindbomb-similar256"; intron_id 1 ; splice_site "AG"
scf_8820_	exonerate:protein2genome:local	cds	18070	18173	.	-	.	transcript_id "mindbomb-similar256.t1"; gene_id "mindbomb-similar256"; .
scf_8820_	exonerate:protein2genome:local	exon	18070	18173	.	-	.	transcript_id "mindbomb-similar256.t1"; gene_id "mindbomb-similar256"; insertions 0 ; deletions 1 ; identity 44.12 ; similarity 61.76
scf_8820_	exonerate:protein2genome:local	splice5	18068	18069	.	-	.	transcript_id "mindbomb-similar256.t1"; gene_id "mindbomb-similar256"; intron_id 3 ; splice_site "GT"
scf_8820_	exonerate:protein2genome:local	intron	8475	18069	.	-	.	transcript_id "mindbomb-similar256.t1"; gene_id "mindbomb-similar256"; intron_id 3
scf_8820_	exonerate:protein2genome:local	splice3	8475	8476	.	-	.	transcript_id "mindbomb-similar256.t1"; gene_id "mindbomb-similar256"; intron_id 2 ; splice_site "AG"
scf_8820_	exonerate:protein2genome:local	cds	8280	8474	.	-	.	transcript_id "mindbomb-similar256.t1"; gene_id "mindbomb-similar256"; .
scf_8820_	exonerate:protein2genome:local	exon	8280	8474	.	-	.	transcript_id "mindbomb-similar256.t1"; gene_id "mindbomb-similar256"; insertions 0 ; deletions 0 ; identity 76.56 ; similarity 85.94
scf_8820_	exonerate:protein2genome:local	splice5	8278	8279	.	-	.	transcript_id "mindbomb-similar256.t1"; gene_id "mindbomb-similar256"; intron_id 4 ; splice_site "GT"
scf_8820_	exonerate:protein2genome:local	intron	5642	8279	.	-	.	transcript_id "mindbomb-similar256.t1"; gene_id "mindbomb-similar256"; intron_id 4
scf_8820_	exonerate:protein2genome:local	splice3	5642	5643	.	-	.	transcript_id "mindbomb-similar256.t1"; gene_id "mindbomb-similar256"; intron_id 3 ; splice_site "AG"
scf_8820_	exonerate:protein2genome:local	cds	5493	5641	.	-	.	transcript_id "mindbomb-similar256.t1"; gene_id "mindbomb-similar256"; .
scf_8820_	exonerate:protein2genome:local	exon	5493	5641	.	-	.	transcript_id "mindbomb-similar256.t1"; gene_id "mindbomb-similar256"; insertions 3 ; deletions 0 ; identity 57.14 ; similarity 67.35
scf_8820_	exonerate:protein2genome:local	splice5	5491	5492	.	-	.	transcript_id "mindbomb-similar256.t1"; gene_id "mindbomb-similar256"; intron_id 5 ; splice_site "GT"
scf_8820_	exonerate:protein2genome:local	intron	3209	5492	.	-	.	transcript_id "mindbomb-similar256.t1"; gene_id "mindbomb-similar256"; intron_id 5
scf_8820_	exonerate:protein2genome:local	splice3	3209	3210	.	-	.	transcript_id "mindbomb-similar256.t1"; gene_id "mindbomb-similar256"; intron_id 4 ; splice_site "AT"
scf_8820_	exonerate:protein2genome:local	cds	3106	3208	.	-	.	transcript_id "mindbomb-similar256.t1"; gene_id "mindbomb-similar256"; .
scf_8820_	exonerate:protein2genome:local	exon	3106	3208	.	-	.	transcript_id "mindbomb-similar256.t1"; gene_id "mindbomb-similar256"; insertions 0 ; deletions 0 ; identity 55.88 ; similarity 64.71 ; frameshifts 1
scf_8820_	exonerate:protein2genome:local	similarity	3106	33718	620	-	.	transcript_id "mindbomb-similar256.t1"; gene_id "mindbomb-similar256"; alignment_id 1 ; Query XP_022104152.1 ; Align 33719 38 108 ; Align 22661 75 30 ; Align 22628 85 45 ; Align 22583 101 60 ; Align 22520 121 33 ; Align 18173 133 75 ; Align 18098 159 27 ; Align 8473 169 192 ; Align 5640 234 42 ; Align 5595 248 102 ; Align 3209 282 66 ; Align 3142 304 36
scf_8657_	exonerate:protein2genome:local	gene	22976	23767	187.0	+	.	gene_id "mindbomb-similar274"; sequence XP_022097091.1 ; gene_orientation . ; identity 27.10 ; similarity 46.95
scf_8657_	exonerate:protein2genome:local	cds	22976	23767	.	+	.	transcript_id "mindbomb-similar274.t1"; gene_id "mindbomb-similar274"; .
scf_8657_	exonerate:protein2genome:local	exon	22976	23767	.	+	.	transcript_id "mindbomb-similar274.t1"; gene_id "mindbomb-similar274"; insertions 6 ; deletions 2 ; identity 27.10 ; similarity 46.95
scf_8657_	exonerate:protein2genome:local	similarity	22976	23767	187	+	.	transcript_id "mindbomb-similar274.t1"; gene_id "mindbomb-similar274"; alignment_id 1 ; Query XP_022097091.1 ; Align 22976 465 345 ; Align 23321 581 138 ; Align 23465 627 117 ; Align 23582 667 186
scf_8257_	exonerate:protein2genome:local	gene	6452	19116	1060.0	-	.	gene_id "mindbomb-similar358"; sequence XP_022097091.1 ; gene_orientation + ; identity 86.27 ; similarity 90.56
scf_8257_	exonerate:protein2genome:local	cds	18888	19116	.	-	.	transcript_id "mindbomb-similar358.t1"; gene_id "mindbomb-similar358"; .
scf_8257_	exonerate:protein2genome:local	exon	18888	19116	.	-	.	transcript_id "mindbomb-similar358.t1"; gene_id "mindbomb-similar358"; insertions 0 ; deletions 0 ; identity 71.05 ; similarity 76.32
scf_8257_	exonerate:protein2genome:local	splice5	18886	18887	.	-	.	transcript_id "mindbomb-similar358.t1"; gene_id "mindbomb-similar358"; intron_id 1 ; splice_site "AT"
scf_8257_	exonerate:protein2genome:local	intron	11948	18887	.	-	.	transcript_id "mindbomb-similar358.t1"; gene_id "mindbomb-similar358"; intron_id 1
scf_8257_	exonerate:protein2genome:local	splice3	11948	11949	.	-	.	transcript_id "mindbomb-similar358.t1"; gene_id "mindbomb-similar358"; intron_id 0 ; splice_site "AG"
scf_8257_	exonerate:protein2genome:local	cds	11779	11947	.	-	.	transcript_id "mindbomb-similar358.t1"; gene_id "mindbomb-similar358"; .
scf_8257_	exonerate:protein2genome:local	exon	11779	11947	.	-	.	transcript_id "mindbomb-similar358.t1"; gene_id "mindbomb-similar358"; insertions 0 ; deletions 0 ; identity 92.73 ; similarity 96.36
scf_8257_	exonerate:protein2genome:local	splice5	11777	11778	.	-	.	transcript_id "mindbomb-similar358.t1"; gene_id "mindbomb-similar358"; intron_id 2 ; splice_site "GT"
scf_8257_	exonerate:protein2genome:local	intron	10467	11778	.	-	.	transcript_id "mindbomb-similar358.t1"; gene_id "mindbomb-similar358"; intron_id 2
scf_8257_	exonerate:protein2genome:local	splice3	10467	10468	.	-	.	transcript_id "mindbomb-similar358.t1"; gene_id "mindbomb-similar358"; intron_id 1 ; splice_site "AG"
scf_8257_	exonerate:protein2genome:local	cds	10231	10466	.	-	.	transcript_id "mindbomb-similar358.t1"; gene_id "mindbomb-similar358"; .
scf_8257_	exonerate:protein2genome:local	exon	10231	10466	.	-	.	transcript_id "mindbomb-similar358.t1"; gene_id "mindbomb-similar358"; insertions 0 ; deletions 0 ; identity 93.67 ; similarity 97.47 ; frameshifts 1
scf_8257_	exonerate:protein2genome:local	splice5	10229	10230	.	-	.	transcript_id "mindbomb-similar358.t1"; gene_id "mindbomb-similar358"; intron_id 3 ; splice_site "GT"
scf_8257_	exonerate:protein2genome:local	intron	6524	10230	.	-	.	transcript_id "mindbomb-similar358.t1"; gene_id "mindbomb-similar358"; intron_id 3
scf_8257_	exonerate:protein2genome:local	splice3	6524	6525	.	-	.	transcript_id "mindbomb-similar358.t1"; gene_id "mindbomb-similar358"; intron_id 2 ; splice_site "AG"
scf_8257_	exonerate:protein2genome:local	cds	6452	6523	.	-	.	transcript_id "mindbomb-similar358.t1"; gene_id "mindbomb-similar358"; .
scf_8257_	exonerate:protein2genome:local	exon	6452	6523	.	-	.	transcript_id "mindbomb-similar358.t1"; gene_id "mindbomb-similar358"; insertions 0 ; deletions 0 ; identity 95.83 ; similarity 100.00
scf_8257_	exonerate:protein2genome:local	similarity	6452	19116	1060	-	.	transcript_id "mindbomb-similar358.t1"; gene_id "mindbomb-similar358"; alignment_id 1 ; Query XP_022097091.1 ; Align 19117 10 228 ; Align 11946 87 165 ; Align 10466 143 174 ; Align 10291 201 60 ; Align 6524 221 72
scf_2299_	exonerate:protein2genome:local	gene	27086	27568	239.0	-	.	gene_id "mindbomb-similar465"; sequence Q923S6 ; gene_orientation . ; identity 34.59 ; similarity 51.57
scf_2299_	exonerate:protein2genome:local	cds	27086	27568	.	-	.	transcript_id "mindbomb-similar465.t1"; gene_id "mindbomb-similar465"; .
scf_2299_	exonerate:protein2genome:local	exon	27086	27568	.	-	.	transcript_id "mindbomb-similar465.t1"; gene_id "mindbomb-similar465"; insertions 6 ; deletions 0 ; identity 34.59 ; similarity 51.57
scf_2299_	exonerate:protein2genome:local	similarity	27086	27568	239	-	.	transcript_id "mindbomb-similar465.t1"; gene_id "mindbomb-similar465"; alignment_id 1 ; Query sp|Q923S6|NEUL1_MOUSE ; Align 27569 63 369 ; Align 27194 186 108
scf_2818_	exonerate:protein2genome:local	gene	73721	73876	172.0	-	.	gene_id "mindbomb-similar473"; sequence Q923S6 ; gene_orientation . ; identity 53.85 ; similarity 78.85
scf_2818_	exonerate:protein2genome:local	cds	73721	73876	.	-	.	transcript_id "mindbomb-similar473.t1"; gene_id "mindbomb-similar473"; .
scf_2818_	exonerate:protein2genome:local	exon	73721	73876	.	-	.	transcript_id "mindbomb-similar473.t1"; gene_id "mindbomb-similar473"; insertions 0 ; deletions 1 ; identity 53.85 ; similarity 78.85
scf_2818_	exonerate:protein2genome:local	similarity	73721	73876	172	-	.	transcript_id "mindbomb-similar473.t1"; gene_id "mindbomb-similar473"; alignment_id 1 ; Query sp|Q923S6|NEUL1_MOUSE ; Align 73877 520 90 ; Align 73787 551 66
scf_31981_	exonerate:protein2genome:local	gene	22351	22783	306.0	-	.	gene_id "mindbomb-similar478"; sequence Q923S6 ; gene_orientation . ; identity 45.14 ; similarity 65.97
scf_31981_	exonerate:protein2genome:local	cds	22351	22783	.	-	.	transcript_id "mindbomb-similar478.t1"; gene_id "mindbomb-similar478"; .
scf_31981_	exonerate:protein2genome:local	exon	22351	22783	.	-	.	transcript_id "mindbomb-similar478.t1"; gene_id "mindbomb-similar478"; insertions 0 ; deletions 1 ; identity 45.14 ; similarity 65.97 ; frameshifts 1
scf_31981_	exonerate:protein2genome:local	similarity	22351	22783	306	-	.	transcript_id "mindbomb-similar478.t1"; gene_id "mindbomb-similar478"; alignment_id 1 ; Query sp|Q923S6|NEUL1_MOUSE ; Align 22784 71 117 ; Align 22666 110 126 ; Align 22540 153 189
scf_36305_	exonerate:protein2genome:local	gene	6799	7970	213.0	-	.	gene_id "mindbomb-similar482"; sequence Q8R516 ; gene_orientation + ; identity 32.81 ; similarity 49.01
scf_36305_	exonerate:protein2genome:local	cds	7805	7970	.	-	.	transcript_id "mindbomb-similar482.t1"; gene_id "mindbomb-similar482"; .
scf_36305_	exonerate:protein2genome:local	exon	7805	7970	.	-	.	transcript_id "mindbomb-similar482.t1"; gene_id "mindbomb-similar482"; insertions 0 ; deletions 0 ; identity 41.82 ; similarity 54.55
scf_36305_	exonerate:protein2genome:local	splice5	7803	7804	.	-	.	transcript_id "mindbomb-similar482.t1"; gene_id "mindbomb-similar482"; intron_id 1 ; splice_site "TT"
scf_36305_	exonerate:protein2genome:local	intron	7592	7804	.	-	.	transcript_id "mindbomb-similar482.t1"; gene_id "mindbomb-similar482"; intron_id 1
scf_36305_	exonerate:protein2genome:local	splice3	7592	7593	.	-	.	transcript_id "mindbomb-similar482.t1"; gene_id "mindbomb-similar482"; intron_id 0 ; splice_site "GG"
scf_36305_	exonerate:protein2genome:local	cds	7223	7591	.	-	.	transcript_id "mindbomb-similar482.t1"; gene_id "mindbomb-similar482"; .
scf_36305_	exonerate:protein2genome:local	exon	7223	7591	.	-	.	transcript_id "mindbomb-similar482.t1"; gene_id "mindbomb-similar482"; insertions 0 ; deletions 1 ; identity 30.33 ; similarity 42.62
scf_36305_	exonerate:protein2genome:local	splice5	7221	7222	.	-	.	transcript_id "mindbomb-similar482.t1"; gene_id "mindbomb-similar482"; intron_id 2 ; splice_site "GT"
scf_36305_	exonerate:protein2genome:local	intron	7029	7222	.	-	.	transcript_id "mindbomb-similar482.t1"; gene_id "mindbomb-similar482"; intron_id 2
scf_36305_	exonerate:protein2genome:local	splice3	7029	7030	.	-	.	transcript_id "mindbomb-similar482.t1"; gene_id "mindbomb-similar482"; intron_id 1 ; splice_site "GG"
scf_36305_	exonerate:protein2genome:local	cds	6799	7028	.	-	.	transcript_id "mindbomb-similar482.t1"; gene_id "mindbomb-similar482"; .
scf_36305_	exonerate:protein2genome:local	exon	6799	7028	.	-	.	transcript_id "mindbomb-similar482.t1"; gene_id "mindbomb-similar482"; insertions 0 ; deletions 1 ; identity 30.26 ; similarity 55.26
scf_36305_	exonerate:protein2genome:local	similarity	6799	7970	213	-	.	transcript_id "mindbomb-similar482.t1"; gene_id "mindbomb-similar482"; alignment_id 1 ; Query sp|Q8R516|MIB2_MOUSE ; Align 7971 470 165 ; Align 7590 526 219 ; Align 7371 600 147 ; Align 7027 650 63 ; Align 6964 672 165
scf_8820_	exonerate:protein2genome:local	gene	1565	8475	532.0	-	.	gene_id "mindbomb-similar504"; sequence Q8R516 ; gene_orientation + ; identity 55.61 ; similarity 74.30
scf_8820_	exonerate:protein2genome:local	cds	8280	8475	.	-	.	transcript_id "mindbomb-similar504.t1"; gene_id "mindbomb-similar504"; .
scf_8820_	exonerate:protein2genome:local	exon	8280	8475	.	-	.	transcript_id "mindbomb-similar504.t1"; gene_id "mindbomb-similar504"; insertions 0 ; deletions 0 ; identity 70.77 ; similarity 84.62
scf_8820_	exonerate:protein2genome:local	splice5	8278	8279	.	-	.	transcript_id "mindbomb-similar504.t1"; gene_id "mindbomb-similar504"; intron_id 1 ; splice_site "GT"
scf_8820_	exonerate:protein2genome:local	intron	5642	8279	.	-	.	transcript_id "mindbomb-similar504.t1"; gene_id "mindbomb-similar504"; intron_id 1
scf_8820_	exonerate:protein2genome:local	splice3	5642	5643	.	-	.	transcript_id "mindbomb-similar504.t1"; gene_id "mindbomb-similar504"; intron_id 0 ; splice_site "AG"
scf_8820_	exonerate:protein2genome:local	cds	5493	5641	.	-	.	transcript_id "mindbomb-similar504.t1"; gene_id "mindbomb-similar504"; .
scf_8820_	exonerate:protein2genome:local	exon	5493	5641	.	-	.	transcript_id "mindbomb-similar504.t1"; gene_id "mindbomb-similar504"; insertions 6 ; deletions 0 ; identity 47.92 ; similarity 68.75
scf_8820_	exonerate:protein2genome:local	splice5	5491	5492	.	-	.	transcript_id "mindbomb-similar504.t1"; gene_id "mindbomb-similar504"; intron_id 2 ; splice_site "GT"
scf_8820_	exonerate:protein2genome:local	intron	3209	5492	.	-	.	transcript_id "mindbomb-similar504.t1"; gene_id "mindbomb-similar504"; intron_id 2
scf_8820_	exonerate:protein2genome:local	splice3	3209	3210	.	-	.	transcript_id "mindbomb-similar504.t1"; gene_id "mindbomb-similar504"; intron_id 1 ; splice_site "AT"
scf_8820_	exonerate:protein2genome:local	cds	3105	3208	.	-	.	transcript_id "mindbomb-similar504.t1"; gene_id "mindbomb-similar504"; .
scf_8820_	exonerate:protein2genome:local	exon	3105	3208	.	-	.	transcript_id "mindbomb-similar504.t1"; gene_id "mindbomb-similar504"; insertions 0 ; deletions 0 ; identity 57.58 ; similarity 69.70 ; frameshifts 4
scf_8820_	exonerate:protein2genome:local	splice5	3103	3104	.	-	.	transcript_id "mindbomb-similar504.t1"; gene_id "mindbomb-similar504"; intron_id 3 ; splice_site "GG"
scf_8820_	exonerate:protein2genome:local	intron	2120	3104	.	-	.	transcript_id "mindbomb-similar504.t1"; gene_id "mindbomb-similar504"; intron_id 3
scf_8820_	exonerate:protein2genome:local	splice3	2120	2121	.	-	.	transcript_id "mindbomb-similar504.t1"; gene_id "mindbomb-similar504"; intron_id 2 ; splice_site "AT"
scf_8820_	exonerate:protein2genome:local	cds	2002	2119	.	-	.	transcript_id "mindbomb-similar504.t1"; gene_id "mindbomb-similar504"; .
scf_8820_	exonerate:protein2genome:local	exon	2002	2119	.	-	.	transcript_id "mindbomb-similar504.t1"; gene_id "mindbomb-similar504"; insertions 0 ; deletions 0 ; identity 31.58 ; similarity 52.63 ; frameshifts 5
scf_8820_	exonerate:protein2genome:local	splice5	2000	2001	.	-	.	transcript_id "mindbomb-similar504.t1"; gene_id "mindbomb-similar504"; intron_id 4 ; splice_site "GT"
scf_8820_	exonerate:protein2genome:local	intron	1661	2001	.	-	.	transcript_id "mindbomb-similar504.t1"; gene_id "mindbomb-similar504"; intron_id 4
scf_8820_	exonerate:protein2genome:local	splice3	1661	1662	.	-	.	transcript_id "mindbomb-similar504.t1"; gene_id "mindbomb-similar504"; intron_id 3 ; splice_site "AG"
scf_8820_	exonerate:protein2genome:local	cds	1565	1660	.	-	.	transcript_id "mindbomb-similar504.t1"; gene_id "mindbomb-similar504"; .
scf_8820_	exonerate:protein2genome:local	exon	1565	1660	.	-	.	transcript_id "mindbomb-similar504.t1"; gene_id "mindbomb-similar504"; insertions 0 ; deletions 0 ; identity 59.38 ; similarity 87.50
scf_8820_	exonerate:protein2genome:local	similarity	1565	8475	532	-	.	transcript_id "mindbomb-similar504.t1"; gene_id "mindbomb-similar504"; alignment_id 1 ; Query sp|Q8R516|MIB2_MOUSE ; Align 8476 176 195 ; Align 5640 242 36 ; Align 5598 254 105 ; Align 3209 289 69 ; Align 3136 312 30 ; Align 2118 323 60 ; Align 2053 343 51 ; Align 1661 360 96
scf_17019_	exonerate:protein2genome:local	gene	6497	7048	154.0	-	.	gene_id "mindbomb-similar517"; sequence Sp_Mindbomb-like1 ; gene_orientation . ; identity 33.15 ; similarity 52.49
scf_17019_	exonerate:protein2genome:local	cds	6497	7048	.	-	.	transcript_id "mindbomb-similar517.t1"; gene_id "mindbomb-similar517"; .
scf_17019_	exonerate:protein2genome:local	exon	6497	7048	.	-	.	transcript_id "mindbomb-similar517.t1"; gene_id "mindbomb-similar517"; insertions 9 ; deletions 5 ; identity 33.15 ; similarity 52.49
scf_17019_	exonerate:protein2genome:local	similarity	6497	7048	154	-	.	transcript_id "mindbomb-similar517.t1"; gene_id "mindbomb-similar517"; alignment_id 1 ; Query Sp_Mindbomb-like1 ; Align 7049 592 183 ; Align 6866 655 51 ; Align 6815 673 21 ; Align 6794 681 108 ; Align 6677 717 147 ; Align 6530 767 33
scf_33246_	exonerate:protein2genome:local	gene	9731	10345	106.0	+	.	gene_id "mindbomb-similar523"; sequence Sp_Mindbomb-like1 ; gene_orientation . ; identity 30.10 ; similarity 50.51
scf_33246_	exonerate:protein2genome:local	cds	9731	10345	.	+	.	transcript_id "mindbomb-similar523.t1"; gene_id "mindbomb-similar523"; .
scf_33246_	exonerate:protein2genome:local	exon	9731	10345	.	+	.	transcript_id "mindbomb-similar523.t1"; gene_id "mindbomb-similar523"; insertions 27 ; deletions 2 ; identity 30.10 ; similarity 50.51
scf_33246_	exonerate:protein2genome:local	similarity	9731	10345	106	+	.	transcript_id "mindbomb-similar523.t1"; gene_id "mindbomb-similar523"; alignment_id 1 ; Query Sp_Mindbomb-like1 ; Align 9731 586 105 ; Align 9845 621 81 ; Align 9926 649 27 ; Align 9953 659 177 ; Align 10139 718 78 ; Align 10226 744 120
scf_37812_	exonerate:protein2genome:local	gene	8198	8647	114.0	-	.	gene_id "mindbomb-similar527"; sequence Sp_Mindbomb-like1 ; gene_orientation . ; identity 30.20 ; similarity 54.36
scf_37812_	exonerate:protein2genome:local	cds	8198	8647	.	-	.	transcript_id "mindbomb-similar527.t1"; gene_id "mindbomb-similar527"; .
scf_37812_	exonerate:protein2genome:local	exon	8198	8647	.	-	.	transcript_id "mindbomb-similar527.t1"; gene_id "mindbomb-similar527"; insertions 3 ; deletions 7 ; identity 30.20 ; similarity 54.36
scf_37812_	exonerate:protein2genome:local	similarity	8198	8647	114	-	.	transcript_id "mindbomb-similar527.t1"; gene_id "mindbomb-similar527"; alignment_id 1 ; Query Sp_Mindbomb-like1 ; Align 8648 628 54 ; Align 8594 648 207 ; Align 8387 718 42 ; Align 8345 736 66 ; Align 8276 758 78
scf_67595_	exonerate:protein2genome:local	gene	40836	51324	444.0	-	.	gene_id "modifiers-similar11"; sequence P23188 ; gene_orientation + ; identity 47.81 ; similarity 63.16
scf_67595_	exonerate:protein2genome:local	cds	51156	51324	.	-	.	transcript_id "modifiers-similar11.t1"; gene_id "modifiers-similar11"; .
scf_67595_	exonerate:protein2genome:local	exon	51156	51324	.	-	.	transcript_id "modifiers-similar11.t1"; gene_id "modifiers-similar11"; insertions 9 ; deletions 1 ; identity 56.60 ; similarity 67.92
scf_67595_	exonerate:protein2genome:local	splice5	51154	51155	.	-	.	transcript_id "modifiers-similar11.t1"; gene_id "modifiers-similar11"; intron_id 1 ; splice_site "GT"
scf_67595_	exonerate:protein2genome:local	intron	45314	51155	.	-	.	transcript_id "modifiers-similar11.t1"; gene_id "modifiers-similar11"; intron_id 1
scf_67595_	exonerate:protein2genome:local	splice3	45314	45315	.	-	.	transcript_id "modifiers-similar11.t1"; gene_id "modifiers-similar11"; intron_id 0 ; splice_site "AG"
scf_67595_	exonerate:protein2genome:local	cds	45223	45313	.	-	.	transcript_id "modifiers-similar11.t1"; gene_id "modifiers-similar11"; .
scf_67595_	exonerate:protein2genome:local	exon	45223	45313	.	-	.	transcript_id "modifiers-similar11.t1"; gene_id "modifiers-similar11"; insertions 0 ; deletions 0 ; identity 41.38 ; similarity 62.07
scf_67595_	exonerate:protein2genome:local	splice5	45221	45222	.	-	.	transcript_id "modifiers-similar11.t1"; gene_id "modifiers-similar11"; intron_id 2 ; splice_site "GT"
scf_67595_	exonerate:protein2genome:local	intron	43555	45222	.	-	.	transcript_id "modifiers-similar11.t1"; gene_id "modifiers-similar11"; intron_id 2
scf_67595_	exonerate:protein2genome:local	splice3	43555	43556	.	-	.	transcript_id "modifiers-similar11.t1"; gene_id "modifiers-similar11"; intron_id 1 ; splice_site "AG"
scf_67595_	exonerate:protein2genome:local	cds	43499	43554	.	-	.	transcript_id "modifiers-similar11.t1"; gene_id "modifiers-similar11"; .
scf_67595_	exonerate:protein2genome:local	exon	43499	43554	.	-	.	transcript_id "modifiers-similar11.t1"; gene_id "modifiers-similar11"; insertions 0 ; deletions 0 ; identity 44.44 ; similarity 55.56
scf_67595_	exonerate:protein2genome:local	splice5	43497	43498	.	-	.	transcript_id "modifiers-similar11.t1"; gene_id "modifiers-similar11"; intron_id 3 ; splice_site "GA"
scf_67595_	exonerate:protein2genome:local	intron	43004	43498	.	-	.	transcript_id "modifiers-similar11.t1"; gene_id "modifiers-similar11"; intron_id 3
scf_67595_	exonerate:protein2genome:local	splice3	43004	43005	.	-	.	transcript_id "modifiers-similar11.t1"; gene_id "modifiers-similar11"; intron_id 2 ; splice_site "AG"
scf_67595_	exonerate:protein2genome:local	cds	42779	43003	.	-	.	transcript_id "modifiers-similar11.t1"; gene_id "modifiers-similar11"; .
scf_67595_	exonerate:protein2genome:local	exon	42779	43003	.	-	.	transcript_id "modifiers-similar11.t1"; gene_id "modifiers-similar11"; insertions 0 ; deletions 0 ; identity 37.84 ; similarity 52.70
scf_67595_	exonerate:protein2genome:local	splice5	42777	42778	.	-	.	transcript_id "modifiers-similar11.t1"; gene_id "modifiers-similar11"; intron_id 4 ; splice_site "GT"
scf_67595_	exonerate:protein2genome:local	intron	41000	42778	.	-	.	transcript_id "modifiers-similar11.t1"; gene_id "modifiers-similar11"; intron_id 4
scf_67595_	exonerate:protein2genome:local	splice3	41000	41001	.	-	.	transcript_id "modifiers-similar11.t1"; gene_id "modifiers-similar11"; intron_id 3 ; splice_site "TG"
scf_67595_	exonerate:protein2genome:local	cds	40836	40999	.	-	.	transcript_id "modifiers-similar11.t1"; gene_id "modifiers-similar11"; .
scf_67595_	exonerate:protein2genome:local	exon	40836	40999	.	-	.	transcript_id "modifiers-similar11.t1"; gene_id "modifiers-similar11"; insertions 0 ; deletions 0 ; identity 57.41 ; similarity 75.93
scf_67595_	exonerate:protein2genome:local	similarity	40836	51324	444	-	.	transcript_id "modifiers-similar11.t1"; gene_id "modifiers-similar11"; alignment_id 1 ; Query sp|P23188|FURIN_MOUSE ; Align 51325 169 69 ; Align 51247 192 51 ; Align 51196 210 39 ; Align 45312 224 87 ; Align 43554 254 54 ; Align 43002 273 222 ; Align 40998 348 162
scf_66289_	exonerate:protein2genome:local	gene	523	16920	1016.0	-	.	gene_id "modifiers-similar17"; sequence XP_022108187.1 ; gene_orientation + ; identity 64.76 ; similarity 77.14
scf_66289_	exonerate:protein2genome:local	cds	16742	16920	.	-	.	transcript_id "modifiers-similar17.t1"; gene_id "modifiers-similar17"; .
scf_66289_	exonerate:protein2genome:local	exon	16742	16920	.	-	.	transcript_id "modifiers-similar17.t1"; gene_id "modifiers-similar17"; insertions 0 ; deletions 0 ; identity 52.54 ; similarity 67.80
scf_66289_	exonerate:protein2genome:local	splice5	16740	16741	.	-	.	transcript_id "modifiers-similar17.t1"; gene_id "modifiers-similar17"; intron_id 1 ; splice_site "GT"
scf_66289_	exonerate:protein2genome:local	intron	15594	16741	.	-	.	transcript_id "modifiers-similar17.t1"; gene_id "modifiers-similar17"; intron_id 1
scf_66289_	exonerate:protein2genome:local	splice3	15594	15595	.	-	.	transcript_id "modifiers-similar17.t1"; gene_id "modifiers-similar17"; intron_id 0 ; splice_site "AG"
scf_66289_	exonerate:protein2genome:local	cds	15465	15593	.	-	.	transcript_id "modifiers-similar17.t1"; gene_id "modifiers-similar17"; .
scf_66289_	exonerate:protein2genome:local	exon	15465	15593	.	-	.	transcript_id "modifiers-similar17.t1"; gene_id "modifiers-similar17"; insertions 0 ; deletions 1 ; identity 66.67 ; similarity 80.95
scf_66289_	exonerate:protein2genome:local	splice5	15463	15464	.	-	.	transcript_id "modifiers-similar17.t1"; gene_id "modifiers-similar17"; intron_id 2 ; splice_site "GT"
scf_66289_	exonerate:protein2genome:local	intron	14296	15464	.	-	.	transcript_id "modifiers-similar17.t1"; gene_id "modifiers-similar17"; intron_id 2
scf_66289_	exonerate:protein2genome:local	splice3	14296	14297	.	-	.	transcript_id "modifiers-similar17.t1"; gene_id "modifiers-similar17"; intron_id 1 ; splice_site "TA"
scf_66289_	exonerate:protein2genome:local	cds	14170	14295	.	-	.	transcript_id "modifiers-similar17.t1"; gene_id "modifiers-similar17"; .
scf_66289_	exonerate:protein2genome:local	exon	14170	14295	.	-	.	transcript_id "modifiers-similar17.t1"; gene_id "modifiers-similar17"; insertions 0 ; deletions 0 ; identity 90.24 ; similarity 90.24
scf_66289_	exonerate:protein2genome:local	splice5	14168	14169	.	-	.	transcript_id "modifiers-similar17.t1"; gene_id "modifiers-similar17"; intron_id 3 ; splice_site "GT"
scf_66289_	exonerate:protein2genome:local	intron	11633	14169	.	-	.	transcript_id "modifiers-similar17.t1"; gene_id "modifiers-similar17"; intron_id 3
scf_66289_	exonerate:protein2genome:local	splice3	11633	11634	.	-	.	transcript_id "modifiers-similar17.t1"; gene_id "modifiers-similar17"; intron_id 2 ; splice_site "AG"
scf_66289_	exonerate:protein2genome:local	cds	11476	11632	.	-	.	transcript_id "modifiers-similar17.t1"; gene_id "modifiers-similar17"; .
scf_66289_	exonerate:protein2genome:local	exon	11476	11632	.	-	.	transcript_id "modifiers-similar17.t1"; gene_id "modifiers-similar17"; insertions 0 ; deletions 1 ; identity 37.74 ; similarity 56.60
scf_66289_	exonerate:protein2genome:local	splice5	11474	11475	.	-	.	transcript_id "modifiers-similar17.t1"; gene_id "modifiers-similar17"; intron_id 4 ; splice_site "TG"
scf_66289_	exonerate:protein2genome:local	intron	5942	11475	.	-	.	transcript_id "modifiers-similar17.t1"; gene_id "modifiers-similar17"; intron_id 4
scf_66289_	exonerate:protein2genome:local	splice3	5942	5943	.	-	.	transcript_id "modifiers-similar17.t1"; gene_id "modifiers-similar17"; intron_id 3 ; splice_site "AG"
scf_66289_	exonerate:protein2genome:local	cds	5883	5941	.	-	.	transcript_id "modifiers-similar17.t1"; gene_id "modifiers-similar17"; .
scf_66289_	exonerate:protein2genome:local	exon	5883	5941	.	-	.	transcript_id "modifiers-similar17.t1"; gene_id "modifiers-similar17"; insertions 0 ; deletions 0 ; identity 63.16 ; similarity 78.95
scf_66289_	exonerate:protein2genome:local	splice5	5881	5882	.	-	.	transcript_id "modifiers-similar17.t1"; gene_id "modifiers-similar17"; intron_id 5 ; splice_site "GT"
scf_66289_	exonerate:protein2genome:local	intron	2249	5882	.	-	.	transcript_id "modifiers-similar17.t1"; gene_id "modifiers-similar17"; intron_id 5
scf_66289_	exonerate:protein2genome:local	splice3	2249	2250	.	-	.	transcript_id "modifiers-similar17.t1"; gene_id "modifiers-similar17"; intron_id 4 ; splice_site "AG"
scf_66289_	exonerate:protein2genome:local	cds	2081	2248	.	-	.	transcript_id "modifiers-similar17.t1"; gene_id "modifiers-similar17"; .
scf_66289_	exonerate:protein2genome:local	exon	2081	2248	.	-	.	transcript_id "modifiers-similar17.t1"; gene_id "modifiers-similar17"; insertions 0 ; deletions 0 ; identity 83.64 ; similarity 90.91
scf_66289_	exonerate:protein2genome:local	splice5	2079	2080	.	-	.	transcript_id "modifiers-similar17.t1"; gene_id "modifiers-similar17"; intron_id 6 ; splice_site "GT"
scf_66289_	exonerate:protein2genome:local	intron	665	2080	.	-	.	transcript_id "modifiers-similar17.t1"; gene_id "modifiers-similar17"; intron_id 6
scf_66289_	exonerate:protein2genome:local	splice3	665	666	.	-	.	transcript_id "modifiers-similar17.t1"; gene_id "modifiers-similar17"; intron_id 5 ; splice_site "AG"
scf_66289_	exonerate:protein2genome:local	cds	523	664	.	-	.	transcript_id "modifiers-similar17.t1"; gene_id "modifiers-similar17"; .
scf_66289_	exonerate:protein2genome:local	exon	523	664	.	-	.	transcript_id "modifiers-similar17.t1"; gene_id "modifiers-similar17"; insertions 0 ; deletions 0 ; identity 65.96 ; similarity 80.85
scf_66289_	exonerate:protein2genome:local	similarity	523	16920	1016	-	.	transcript_id "modifiers-similar17.t1"; gene_id "modifiers-similar17"; alignment_id 1 ; Query XP_022108187.1 ; Align 16921 94 177 ; Align 15593 155 126 ; Align 14295 198 123 ; Align 11632 240 30 ; Align 11602 251 126 ; Align 5942 293 57 ; Align 2248 313 165 ; Align 664 369 141
scf_48698_	exonerate:protein2genome:local	gene	53748	62006	366.0	-	.	gene_id "modifiers-similar27"; sequence P23188 ; gene_orientation + ; identity 56.38 ; similarity 69.80
scf_48698_	exonerate:protein2genome:local	cds	61922	62006	.	-	.	transcript_id "modifiers-similar27.t1"; gene_id "modifiers-similar27"; .
scf_48698_	exonerate:protein2genome:local	exon	61922	62006	.	-	.	transcript_id "modifiers-similar27.t1"; gene_id "modifiers-similar27"; insertions 0 ; deletions 0 ; identity 80.77 ; similarity 84.62 ; frameshifts 5
scf_48698_	exonerate:protein2genome:local	splice5	61920	61921	.	-	.	transcript_id "modifiers-similar27.t1"; gene_id "modifiers-similar27"; intron_id 1 ; splice_site "GT"
scf_48698_	exonerate:protein2genome:local	intron	59437	61921	.	-	.	transcript_id "modifiers-similar27.t1"; gene_id "modifiers-similar27"; intron_id 1
scf_48698_	exonerate:protein2genome:local	splice3	59437	59438	.	-	.	transcript_id "modifiers-similar27.t1"; gene_id "modifiers-similar27"; intron_id 0 ; splice_site "TG"
scf_48698_	exonerate:protein2genome:local	cds	59256	59436	.	-	.	transcript_id "modifiers-similar27.t1"; gene_id "modifiers-similar27"; .
scf_48698_	exonerate:protein2genome:local	exon	59256	59436	.	-	.	transcript_id "modifiers-similar27.t1"; gene_id "modifiers-similar27"; insertions 0 ; deletions 0 ; identity 49.18 ; similarity 65.57
scf_48698_	exonerate:protein2genome:local	splice5	59254	59255	.	-	.	transcript_id "modifiers-similar27.t1"; gene_id "modifiers-similar27"; intron_id 2 ; splice_site "GT"
scf_48698_	exonerate:protein2genome:local	intron	53937	59255	.	-	.	transcript_id "modifiers-similar27.t1"; gene_id "modifiers-similar27"; intron_id 2
scf_48698_	exonerate:protein2genome:local	splice3	53937	53938	.	-	.	transcript_id "modifiers-similar27.t1"; gene_id "modifiers-similar27"; intron_id 1 ; splice_site "AG"
scf_48698_	exonerate:protein2genome:local	cds	53748	53936	.	-	.	transcript_id "modifiers-similar27.t1"; gene_id "modifiers-similar27"; .
scf_48698_	exonerate:protein2genome:local	exon	53748	53936	.	-	.	transcript_id "modifiers-similar27.t1"; gene_id "modifiers-similar27"; insertions 0 ; deletions 1 ; identity 53.97 ; similarity 68.25
scf_48698_	exonerate:protein2genome:local	similarity	53748	62006	366	-	.	transcript_id "modifiers-similar27.t1"; gene_id "modifiers-similar27"; alignment_id 1 ; Query sp|P23188|FURIN_MOUSE ; Align 62007 194 33 ; Align 61969 205 45 ; Align 59436 221 180 ; Align 53937 281 51 ; Align 53886 299 138
scf_41124_	exonerate:protein2genome:local	gene	58	24024	288.0	+	.	gene_id "modifiers-similar32"; sequence XP_030839867.1 ; gene_orientation + ; identity 63.44 ; similarity 76.34
scf_41124_	exonerate:protein2genome:local	cds	58	125	.	+	.	transcript_id "modifiers-similar32.t1"; gene_id "modifiers-similar32"; .
scf_41124_	exonerate:protein2genome:local	exon	58	125	.	+	.	transcript_id "modifiers-similar32.t1"; gene_id "modifiers-similar32"; insertions 0 ; deletions 0 ; identity 72.73 ; similarity 86.36
scf_41124_	exonerate:protein2genome:local	splice5	126	127	.	+	.	transcript_id "modifiers-similar32.t1"; gene_id "modifiers-similar32"; intron_id 1 ; splice_site "GT"
scf_41124_	exonerate:protein2genome:local	intron	126	20989	.	+	.	transcript_id "modifiers-similar32.t1"; gene_id "modifiers-similar32"; intron_id 1
scf_41124_	exonerate:protein2genome:local	splice3	20988	20989	.	+	.	transcript_id "modifiers-similar32.t1"; gene_id "modifiers-similar32"; intron_id 0 ; splice_site "AG"
scf_41124_	exonerate:protein2genome:local	cds	20990	21060	.	+	.	transcript_id "modifiers-similar32.t1"; gene_id "modifiers-similar32"; .
scf_41124_	exonerate:protein2genome:local	exon	20990	21060	.	+	.	transcript_id "modifiers-similar32.t1"; gene_id "modifiers-similar32"; insertions 0 ; deletions 0 ; identity 69.57 ; similarity 86.96
scf_41124_	exonerate:protein2genome:local	splice5	21061	21062	.	+	.	transcript_id "modifiers-similar32.t1"; gene_id "modifiers-similar32"; intron_id 2 ; splice_site "GT"
scf_41124_	exonerate:protein2genome:local	intron	21061	23076	.	+	.	transcript_id "modifiers-similar32.t1"; gene_id "modifiers-similar32"; intron_id 2
scf_41124_	exonerate:protein2genome:local	splice3	23075	23076	.	+	.	transcript_id "modifiers-similar32.t1"; gene_id "modifiers-similar32"; intron_id 1 ; splice_site "AG"
scf_41124_	exonerate:protein2genome:local	cds	23077	23171	.	+	.	transcript_id "modifiers-similar32.t1"; gene_id "modifiers-similar32"; .
scf_41124_	exonerate:protein2genome:local	exon	23077	23171	.	+	.	transcript_id "modifiers-similar32.t1"; gene_id "modifiers-similar32"; insertions 0 ; deletions 0 ; identity 50.00 ; similarity 62.50
scf_41124_	exonerate:protein2genome:local	splice5	23172	23173	.	+	.	transcript_id "modifiers-similar32.t1"; gene_id "modifiers-similar32"; intron_id 3 ; splice_site "GT"
scf_41124_	exonerate:protein2genome:local	intron	23172	23973	.	+	.	transcript_id "modifiers-similar32.t1"; gene_id "modifiers-similar32"; intron_id 3
scf_41124_	exonerate:protein2genome:local	splice3	23972	23973	.	+	.	transcript_id "modifiers-similar32.t1"; gene_id "modifiers-similar32"; intron_id 2 ; splice_site "AG"
scf_41124_	exonerate:protein2genome:local	cds	23974	24024	.	+	.	transcript_id "modifiers-similar32.t1"; gene_id "modifiers-similar32"; .
scf_41124_	exonerate:protein2genome:local	exon	23974	24024	.	+	.	transcript_id "modifiers-similar32.t1"; gene_id "modifiers-similar32"; insertions 0 ; deletions 0 ; identity 64.71 ; similarity 76.47
scf_41124_	exonerate:protein2genome:local	similarity	58	24024	288	+	.	transcript_id "modifiers-similar32.t1"; gene_id "modifiers-similar32"; alignment_id 1 ; Query XP_030839867.1 ; Align 58 87 66 ; Align 20991 110 69 ; Align 23079 134 93 ; Align 23974 165 51
scf_26454_	exonerate:protein2genome:local	gene	17455	17724	259.0	-	.	gene_id "modifiers-similar41"; sequence P23188 ; gene_orientation . ; identity 52.22 ; similarity 68.89
scf_26454_	exonerate:protein2genome:local	cds	17455	17724	.	-	.	transcript_id "modifiers-similar41.t1"; gene_id "modifiers-similar41"; .
scf_26454_	exonerate:protein2genome:local	exon	17455	17724	.	-	.	transcript_id "modifiers-similar41.t1"; gene_id "modifiers-similar41"; insertions 0 ; deletions 0 ; identity 52.22 ; similarity 68.89
scf_26454_	exonerate:protein2genome:local	similarity	17455	17724	259	-	.	transcript_id "modifiers-similar41.t1"; gene_id "modifiers-similar41"; alignment_id 1 ; Query sp|P23188|FURIN_MOUSE ; Align 17725 465 270
scf_20200_	exonerate:protein2genome:local	gene	22421	33423	295.0	-	.	gene_id "modifiers-similar47"; sequence XP_022082927.1 ; gene_orientation + ; identity 66.28 ; similarity 79.07
scf_20200_	exonerate:protein2genome:local	cds	33387	33423	.	-	.	transcript_id "modifiers-similar47.t1"; gene_id "modifiers-similar47"; .
scf_20200_	exonerate:protein2genome:local	exon	33387	33423	.	-	.	transcript_id "modifiers-similar47.t1"; gene_id "modifiers-similar47"; insertions 0 ; deletions 0 ; identity 58.33 ; similarity 75.00
scf_20200_	exonerate:protein2genome:local	splice5	33385	33386	.	-	.	transcript_id "modifiers-similar47.t1"; gene_id "modifiers-similar47"; intron_id 1 ; splice_site "GT"
scf_20200_	exonerate:protein2genome:local	intron	25668	33386	.	-	.	transcript_id "modifiers-similar47.t1"; gene_id "modifiers-similar47"; intron_id 1
scf_20200_	exonerate:protein2genome:local	splice3	25668	25669	.	-	.	transcript_id "modifiers-similar47.t1"; gene_id "modifiers-similar47"; intron_id 0 ; splice_site "AG"
scf_20200_	exonerate:protein2genome:local	cds	25573	25667	.	-	.	transcript_id "modifiers-similar47.t1"; gene_id "modifiers-similar47"; .
scf_20200_	exonerate:protein2genome:local	exon	25573	25667	.	-	.	transcript_id "modifiers-similar47.t1"; gene_id "modifiers-similar47"; insertions 0 ; deletions 0 ; identity 78.12 ; similarity 87.50
scf_20200_	exonerate:protein2genome:local	splice5	25571	25572	.	-	.	transcript_id "modifiers-similar47.t1"; gene_id "modifiers-similar47"; intron_id 2 ; splice_site "GT"
scf_20200_	exonerate:protein2genome:local	intron	22550	25572	.	-	.	transcript_id "modifiers-similar47.t1"; gene_id "modifiers-similar47"; intron_id 2
scf_20200_	exonerate:protein2genome:local	splice3	22550	22551	.	-	.	transcript_id "modifiers-similar47.t1"; gene_id "modifiers-similar47"; intron_id 1 ; splice_site "AG"
scf_20200_	exonerate:protein2genome:local	cds	22421	22549	.	-	.	transcript_id "modifiers-similar47.t1"; gene_id "modifiers-similar47"; .
scf_20200_	exonerate:protein2genome:local	exon	22421	22549	.	-	.	transcript_id "modifiers-similar47.t1"; gene_id "modifiers-similar47"; insertions 0 ; deletions 0 ; identity 58.14 ; similarity 72.09
scf_20200_	exonerate:protein2genome:local	similarity	22421	33423	295	-	.	transcript_id "modifiers-similar47.t1"; gene_id "modifiers-similar47"; alignment_id 2 ; Query XP_022082927.1GDP-fucoseproteinO-fucosyltransferase1-like[Acanthasterplanci] ; Align 33424 109 36 ; Align 25666 122 93 ; Align 22550 153 129
scf_20200_	exonerate:protein2genome:local	gene	16012	20640	617.0	-	.	gene_id "modifiers-similar48"; sequence XP_030838512.1 ; gene_orientation + ; identity 55.56 ; similarity 67.09
scf_20200_	exonerate:protein2genome:local	cds	20507	20640	.	-	.	transcript_id "modifiers-similar48.t1"; gene_id "modifiers-similar48"; .
scf_20200_	exonerate:protein2genome:local	exon	20507	20640	.	-	.	transcript_id "modifiers-similar48.t1"; gene_id "modifiers-similar48"; insertions 0 ; deletions 0 ; identity 50.00 ; similarity 59.09
scf_20200_	exonerate:protein2genome:local	splice5	20505	20506	.	-	.	transcript_id "modifiers-similar48.t1"; gene_id "modifiers-similar48"; intron_id 1 ; splice_site "GT"
scf_20200_	exonerate:protein2genome:local	intron	19643	20506	.	-	.	transcript_id "modifiers-similar48.t1"; gene_id "modifiers-similar48"; intron_id 1
scf_20200_	exonerate:protein2genome:local	splice3	19643	19644	.	-	.	transcript_id "modifiers-similar48.t1"; gene_id "modifiers-similar48"; intron_id 0 ; splice_site "AG"
scf_20200_	exonerate:protein2genome:local	cds	19447	19642	.	-	.	transcript_id "modifiers-similar48.t1"; gene_id "modifiers-similar48"; .
scf_20200_	exonerate:protein2genome:local	exon	19447	19642	.	-	.	transcript_id "modifiers-similar48.t1"; gene_id "modifiers-similar48"; insertions 0 ; deletions 0 ; identity 69.70 ; similarity 80.30
scf_20200_	exonerate:protein2genome:local	splice5	19445	19446	.	-	.	transcript_id "modifiers-similar48.t1"; gene_id "modifiers-similar48"; intron_id 2 ; splice_site "GT"
scf_20200_	exonerate:protein2genome:local	intron	17234	19446	.	-	.	transcript_id "modifiers-similar48.t1"; gene_id "modifiers-similar48"; intron_id 2
scf_20200_	exonerate:protein2genome:local	splice3	17234	17235	.	-	.	transcript_id "modifiers-similar48.t1"; gene_id "modifiers-similar48"; intron_id 1 ; splice_site "AG"
scf_20200_	exonerate:protein2genome:local	cds	17006	17233	.	-	.	transcript_id "modifiers-similar48.t1"; gene_id "modifiers-similar48"; .
scf_20200_	exonerate:protein2genome:local	exon	17006	17233	.	-	.	transcript_id "modifiers-similar48.t1"; gene_id "modifiers-similar48"; insertions 0 ; deletions 0 ; identity 50.65 ; similarity 67.53
scf_20200_	exonerate:protein2genome:local	splice5	17004	17005	.	-	.	transcript_id "modifiers-similar48.t1"; gene_id "modifiers-similar48"; intron_id 3 ; splice_site "Gt"
scf_20200_	exonerate:protein2genome:local	intron	16159	17005	.	-	.	transcript_id "modifiers-similar48.t1"; gene_id "modifiers-similar48"; intron_id 3
scf_20200_	exonerate:protein2genome:local	splice3	16159	16160	.	-	.	transcript_id "modifiers-similar48.t1"; gene_id "modifiers-similar48"; intron_id 2 ; splice_site "GG"
scf_20200_	exonerate:protein2genome:local	cds	16012	16158	.	-	.	transcript_id "modifiers-similar48.t1"; gene_id "modifiers-similar48"; .
scf_20200_	exonerate:protein2genome:local	exon	16012	16158	.	-	.	transcript_id "modifiers-similar48.t1"; gene_id "modifiers-similar48"; insertions 0 ; deletions 0 ; identity 48.98 ; similarity 55.10
scf_20200_	exonerate:protein2genome:local	similarity	16012	20640	617	-	.	transcript_id "modifiers-similar48.t1"; gene_id "modifiers-similar48"; alignment_id 1 ; Query XP_030838512.1 ; Align 20641 166 132 ; Align 19642 211 195 ; Align 17234 276 228 ; Align 16159 352 147
scf_18632_	exonerate:protein2genome:local	gene	13701	94090	719.0	+	.	gene_id "modifiers-similar52"; sequence P23188 ; gene_orientation + ; identity 53.33 ; similarity 67.20
scf_18632_	exonerate:protein2genome:local	cds	13701	13802	.	+	.	transcript_id "modifiers-similar52.t1"; gene_id "modifiers-similar52"; .
scf_18632_	exonerate:protein2genome:local	exon	13701	13802	.	+	.	transcript_id "modifiers-similar52.t1"; gene_id "modifiers-similar52"; insertions 0 ; deletions 0 ; identity 71.43 ; similarity 85.71
scf_18632_	exonerate:protein2genome:local	splice5	13803	13804	.	+	.	transcript_id "modifiers-similar52.t1"; gene_id "modifiers-similar52"; intron_id 1 ; splice_site "ct"
scf_18632_	exonerate:protein2genome:local	intron	13803	16151	.	+	.	transcript_id "modifiers-similar52.t1"; gene_id "modifiers-similar52"; intron_id 1
scf_18632_	exonerate:protein2genome:local	splice3	16150	16151	.	+	.	transcript_id "modifiers-similar52.t1"; gene_id "modifiers-similar52"; intron_id 0 ; splice_site "AG"
scf_18632_	exonerate:protein2genome:local	cds	16152	16321	.	+	.	transcript_id "modifiers-similar52.t1"; gene_id "modifiers-similar52"; .
scf_18632_	exonerate:protein2genome:local	exon	16152	16321	.	+	.	transcript_id "modifiers-similar52.t1"; gene_id "modifiers-similar52"; insertions 0 ; deletions 0 ; identity 47.37 ; similarity 57.89 ; frameshifts 2
scf_18632_	exonerate:protein2genome:local	splice5	16322	16323	.	+	.	transcript_id "modifiers-similar52.t1"; gene_id "modifiers-similar52"; intron_id 2 ; splice_site "TA"
scf_18632_	exonerate:protein2genome:local	intron	16322	38408	.	+	.	transcript_id "modifiers-similar52.t1"; gene_id "modifiers-similar52"; intron_id 2
scf_18632_	exonerate:protein2genome:local	splice3	38407	38408	.	+	.	transcript_id "modifiers-similar52.t1"; gene_id "modifiers-similar52"; intron_id 1 ; splice_site "AG"
scf_18632_	exonerate:protein2genome:local	cds	38409	38619	.	+	.	transcript_id "modifiers-similar52.t1"; gene_id "modifiers-similar52"; .
scf_18632_	exonerate:protein2genome:local	exon	38409	38619	.	+	.	transcript_id "modifiers-similar52.t1"; gene_id "modifiers-similar52"; insertions 3 ; deletions 0 ; identity 41.43 ; similarity 55.71 ; frameshifts 1
scf_18632_	exonerate:protein2genome:local	splice5	38620	38621	.	+	.	transcript_id "modifiers-similar52.t1"; gene_id "modifiers-similar52"; intron_id 3 ; splice_site "GT"
scf_18632_	exonerate:protein2genome:local	intron	38620	67013	.	+	.	transcript_id "modifiers-similar52.t1"; gene_id "modifiers-similar52"; intron_id 3
scf_18632_	exonerate:protein2genome:local	splice3	67012	67013	.	+	.	transcript_id "modifiers-similar52.t1"; gene_id "modifiers-similar52"; intron_id 2 ; splice_site "AG"
scf_18632_	exonerate:protein2genome:local	cds	67014	67110	.	+	.	transcript_id "modifiers-similar52.t1"; gene_id "modifiers-similar52"; .
scf_18632_	exonerate:protein2genome:local	exon	67014	67110	.	+	.	transcript_id "modifiers-similar52.t1"; gene_id "modifiers-similar52"; insertions 0 ; deletions 2 ; identity 67.74 ; similarity 77.42 ; frameshifts 2
scf_18632_	exonerate:protein2genome:local	splice5	67111	67112	.	+	.	transcript_id "modifiers-similar52.t1"; gene_id "modifiers-similar52"; intron_id 4 ; splice_site "GT"
scf_18632_	exonerate:protein2genome:local	intron	67111	74949	.	+	.	transcript_id "modifiers-similar52.t1"; gene_id "modifiers-similar52"; intron_id 4
scf_18632_	exonerate:protein2genome:local	splice3	74948	74949	.	+	.	transcript_id "modifiers-similar52.t1"; gene_id "modifiers-similar52"; intron_id 3 ; splice_site "AG"
scf_18632_	exonerate:protein2genome:local	cds	74950	75053	.	+	.	transcript_id "modifiers-similar52.t1"; gene_id "modifiers-similar52"; .
scf_18632_	exonerate:protein2genome:local	exon	74950	75053	.	+	.	transcript_id "modifiers-similar52.t1"; gene_id "modifiers-similar52"; insertions 0 ; deletions 0 ; identity 55.88 ; similarity 76.47
scf_18632_	exonerate:protein2genome:local	splice5	75054	75055	.	+	.	transcript_id "modifiers-similar52.t1"; gene_id "modifiers-similar52"; intron_id 5 ; splice_site "GT"
scf_18632_	exonerate:protein2genome:local	intron	75054	81191	.	+	.	transcript_id "modifiers-similar52.t1"; gene_id "modifiers-similar52"; intron_id 5
scf_18632_	exonerate:protein2genome:local	splice3	81190	81191	.	+	.	transcript_id "modifiers-similar52.t1"; gene_id "modifiers-similar52"; intron_id 4 ; splice_site "AG"
scf_18632_	exonerate:protein2genome:local	cds	81192	81311	.	+	.	transcript_id "modifiers-similar52.t1"; gene_id "modifiers-similar52"; .
scf_18632_	exonerate:protein2genome:local	exon	81192	81311	.	+	.	transcript_id "modifiers-similar52.t1"; gene_id "modifiers-similar52"; insertions 0 ; deletions 0 ; identity 47.37 ; similarity 60.53 ; frameshifts 2
scf_18632_	exonerate:protein2genome:local	splice5	81312	81313	.	+	.	transcript_id "modifiers-similar52.t1"; gene_id "modifiers-similar52"; intron_id 6 ; splice_site "GT"
scf_18632_	exonerate:protein2genome:local	intron	81312	82990	.	+	.	transcript_id "modifiers-similar52.t1"; gene_id "modifiers-similar52"; intron_id 6
scf_18632_	exonerate:protein2genome:local	splice3	82989	82990	.	+	.	transcript_id "modifiers-similar52.t1"; gene_id "modifiers-similar52"; intron_id 5 ; splice_site "AT"
scf_18632_	exonerate:protein2genome:local	cds	82991	83295	.	+	.	transcript_id "modifiers-similar52.t1"; gene_id "modifiers-similar52"; .
scf_18632_	exonerate:protein2genome:local	exon	82991	83295	.	+	.	transcript_id "modifiers-similar52.t1"; gene_id "modifiers-similar52"; insertions 0 ; deletions 0 ; identity 54.46 ; similarity 69.31
scf_18632_	exonerate:protein2genome:local	splice5	83296	83297	.	+	.	transcript_id "modifiers-similar52.t1"; gene_id "modifiers-similar52"; intron_id 7 ; splice_site "GT"
scf_18632_	exonerate:protein2genome:local	intron	83296	94052	.	+	.	transcript_id "modifiers-similar52.t1"; gene_id "modifiers-similar52"; intron_id 7
scf_18632_	exonerate:protein2genome:local	splice3	94051	94052	.	+	.	transcript_id "modifiers-similar52.t1"; gene_id "modifiers-similar52"; intron_id 6 ; splice_site "AG"
scf_18632_	exonerate:protein2genome:local	cds	94053	94090	.	+	.	transcript_id "modifiers-similar52.t1"; gene_id "modifiers-similar52"; .
scf_18632_	exonerate:protein2genome:local	exon	94053	94090	.	+	.	transcript_id "modifiers-similar52.t1"; gene_id "modifiers-similar52"; insertions 0 ; deletions 0 ; identity 58.33 ; similarity 83.33
scf_18632_	exonerate:protein2genome:local	similarity	13701	94090	719	+	.	transcript_id "modifiers-similar52.t1"; gene_id "modifiers-similar52"; alignment_id 1 ; Query sp|P23188|FURIN_MOUSE ; Align 13701 193 102 ; Align 16152 227 63 ; Align 16217 248 105 ; Align 38409 283 51 ; Align 38463 300 75 ; Align 38539 325 81 ; Align 67014 352 15 ; Align 67029 358 6 ; Align 67037 360 60 ; Align 67097 381 12 ; Align 74951 386 102 ; Align 81194 421 27 ; Align 81223 430 87 ; Align …
scf_13106_	exonerate:protein2genome:local	gene	94886	106373	902.0	+	.	gene_id "modifiers-similar57"; sequence P23188 ; gene_orientation + ; identity 53.33 ; similarity 70.67
scf_13106_	exonerate:protein2genome:local	cds	94886	94973	.	+	.	transcript_id "modifiers-similar57.t1"; gene_id "modifiers-similar57"; .
scf_13106_	exonerate:protein2genome:local	exon	94886	94973	.	+	.	transcript_id "modifiers-similar57.t1"; gene_id "modifiers-similar57"; insertions 0 ; deletions 0 ; identity 75.86 ; similarity 93.10
scf_13106_	exonerate:protein2genome:local	splice5	94974	94975	.	+	.	transcript_id "modifiers-similar57.t1"; gene_id "modifiers-similar57"; intron_id 1 ; splice_site "GT"
scf_13106_	exonerate:protein2genome:local	intron	94974	95181	.	+	.	transcript_id "modifiers-similar57.t1"; gene_id "modifiers-similar57"; intron_id 1
scf_13106_	exonerate:protein2genome:local	splice3	95180	95181	.	+	.	transcript_id "modifiers-similar57.t1"; gene_id "modifiers-similar57"; intron_id 0 ; splice_site "AG"
scf_13106_	exonerate:protein2genome:local	cds	95182	95357	.	+	.	transcript_id "modifiers-similar57.t1"; gene_id "modifiers-similar57"; .
scf_13106_	exonerate:protein2genome:local	exon	95182	95357	.	+	.	transcript_id "modifiers-similar57.t1"; gene_id "modifiers-similar57"; insertions 3 ; deletions 0 ; identity 53.45 ; similarity 70.69
scf_13106_	exonerate:protein2genome:local	splice5	95358	95359	.	+	.	transcript_id "modifiers-similar57.t1"; gene_id "modifiers-similar57"; intron_id 2 ; splice_site "GT"
scf_13106_	exonerate:protein2genome:local	intron	95358	97562	.	+	.	transcript_id "modifiers-similar57.t1"; gene_id "modifiers-similar57"; intron_id 2
scf_13106_	exonerate:protein2genome:local	splice3	97561	97562	.	+	.	transcript_id "modifiers-similar57.t1"; gene_id "modifiers-similar57"; intron_id 1 ; splice_site "AG"
scf_13106_	exonerate:protein2genome:local	cds	97563	97773	.	+	.	transcript_id "modifiers-similar57.t1"; gene_id "modifiers-similar57"; .
scf_13106_	exonerate:protein2genome:local	exon	97563	97773	.	+	.	transcript_id "modifiers-similar57.t1"; gene_id "modifiers-similar57"; insertions 0 ; deletions 1 ; identity 54.29 ; similarity 74.29
scf_13106_	exonerate:protein2genome:local	splice5	97774	97775	.	+	.	transcript_id "modifiers-similar57.t1"; gene_id "modifiers-similar57"; intron_id 3 ; splice_site "GT"
scf_13106_	exonerate:protein2genome:local	intron	97774	101138	.	+	.	transcript_id "modifiers-similar57.t1"; gene_id "modifiers-similar57"; intron_id 3
scf_13106_	exonerate:protein2genome:local	splice3	101137	101138	.	+	.	transcript_id "modifiers-similar57.t1"; gene_id "modifiers-similar57"; intron_id 2 ; splice_site "GG"
scf_13106_	exonerate:protein2genome:local	cds	101139	101238	.	+	.	transcript_id "modifiers-similar57.t1"; gene_id "modifiers-similar57"; .
scf_13106_	exonerate:protein2genome:local	exon	101139	101238	.	+	.	transcript_id "modifiers-similar57.t1"; gene_id "modifiers-similar57"; insertions 0 ; deletions 0 ; identity 68.75 ; similarity 78.12
scf_13106_	exonerate:protein2genome:local	splice5	101239	101240	.	+	.	transcript_id "modifiers-similar57.t1"; gene_id "modifiers-similar57"; intron_id 4 ; splice_site "GT"
scf_13106_	exonerate:protein2genome:local	intron	101239	104950	.	+	.	transcript_id "modifiers-similar57.t1"; gene_id "modifiers-similar57"; intron_id 4
scf_13106_	exonerate:protein2genome:local	splice3	104949	104950	.	+	.	transcript_id "modifiers-similar57.t1"; gene_id "modifiers-similar57"; intron_id 3 ; splice_site "AG"
scf_13106_	exonerate:protein2genome:local	cds	104951	105163	.	+	.	transcript_id "modifiers-similar57.t1"; gene_id "modifiers-similar57"; .
scf_13106_	exonerate:protein2genome:local	exon	104951	105163	.	+	.	transcript_id "modifiers-similar57.t1"; gene_id "modifiers-similar57"; insertions 6 ; deletions 0 ; identity 45.59 ; similarity 61.76
scf_13106_	exonerate:protein2genome:local	splice5	105164	105165	.	+	.	transcript_id "modifiers-similar57.t1"; gene_id "modifiers-similar57"; intron_id 5 ; splice_site "CT"
scf_13106_	exonerate:protein2genome:local	intron	105164	106012	.	+	.	transcript_id "modifiers-similar57.t1"; gene_id "modifiers-similar57"; intron_id 5
scf_13106_	exonerate:protein2genome:local	splice3	106011	106012	.	+	.	transcript_id "modifiers-similar57.t1"; gene_id "modifiers-similar57"; intron_id 4 ; splice_site "AG"
scf_13106_	exonerate:protein2genome:local	cds	106013	106373	.	+	.	transcript_id "modifiers-similar57.t1"; gene_id "modifiers-similar57"; .
scf_13106_	exonerate:protein2genome:local	exon	106013	106373	.	+	.	transcript_id "modifiers-similar57.t1"; gene_id "modifiers-similar57"; insertions 3 ; deletions 0 ; identity 47.90 ; similarity 66.39
scf_13106_	exonerate:protein2genome:local	similarity	94886	106373	902	+	.	transcript_id "modifiers-similar57.t1"; gene_id "modifiers-similar57"; alignment_id 1 ; Query sp|P23188|FURIN_MOUSE ; Align 94886 194 87 ; Align 95184 224 21 ; Align 95208 231 150 ; Align 97563 281 57 ; Align 97620 301 153 ; Align 101141 353 96 ; Align 104952 386 75 ; Align 105033 411 129 ; Align 106014 455 204 ; Align 106221 523 153
scf_1997_	exonerate:protein2genome:local	gene	14100	21687	375.0	-	.	gene_id "modifiers-similar63"; sequence XP_022082927.1 ; gene_orientation + ; identity 42.35 ; similarity 58.16
scf_1997_	exonerate:protein2genome:local	cds	21490	21687	.	-	.	transcript_id "modifiers-similar63.t1"; gene_id "modifiers-similar63"; .
scf_1997_	exonerate:protein2genome:local	exon	21490	21687	.	-	.	transcript_id "modifiers-similar63.t1"; gene_id "modifiers-similar63"; insertions 0 ; deletions 0 ; identity 47.76 ; similarity 64.18
scf_1997_	exonerate:protein2genome:local	splice5	21488	21489	.	-	.	transcript_id "modifiers-similar63.t1"; gene_id "modifiers-similar63"; intron_id 1 ; splice_site "GT"
scf_1997_	exonerate:protein2genome:local	intron	19978	21489	.	-	.	transcript_id "modifiers-similar63.t1"; gene_id "modifiers-similar63"; intron_id 1
scf_1997_	exonerate:protein2genome:local	splice3	19978	19979	.	-	.	transcript_id "modifiers-similar63.t1"; gene_id "modifiers-similar63"; intron_id 0 ; splice_site "AG"
scf_1997_	exonerate:protein2genome:local	cds	19747	19977	.	-	.	transcript_id "modifiers-similar63.t1"; gene_id "modifiers-similar63"; .
scf_1997_	exonerate:protein2genome:local	exon	19747	19977	.	-	.	transcript_id "modifiers-similar63.t1"; gene_id "modifiers-similar63"; insertions 3 ; deletions 0 ; identity 28.57 ; similarity 46.75
scf_1997_	exonerate:protein2genome:local	splice5	19745	19746	.	-	.	transcript_id "modifiers-similar63.t1"; gene_id "modifiers-similar63"; intron_id 2 ; splice_site "GT"
scf_1997_	exonerate:protein2genome:local	intron	14262	19746	.	-	.	transcript_id "modifiers-similar63.t1"; gene_id "modifiers-similar63"; intron_id 2
scf_1997_	exonerate:protein2genome:local	splice3	14262	14263	.	-	.	transcript_id "modifiers-similar63.t1"; gene_id "modifiers-similar63"; intron_id 1 ; splice_site "TG"
scf_1997_	exonerate:protein2genome:local	cds	14100	14261	.	-	.	transcript_id "modifiers-similar63.t1"; gene_id "modifiers-similar63"; .
scf_1997_	exonerate:protein2genome:local	exon	14100	14261	.	-	.	transcript_id "modifiers-similar63.t1"; gene_id "modifiers-similar63"; insertions 0 ; deletions 0 ; identity 55.56 ; similarity 66.67
scf_1997_	exonerate:protein2genome:local	similarity	14100	21687	375	-	.	transcript_id "modifiers-similar63.t1"; gene_id "modifiers-similar63"; alignment_id 1 ; Query XP_022082927.1GDP-fucoseproteinO-fucosyltransferase1-like[Acanthasterplanci] ; Align 21688 255 198 ; Align 19978 321 60 ; Align 19915 341 168 ; Align 14262 397 162
scf_39248_	exonerate:protein2genome:local	gene	2147	11250	1068.0	+	.	gene_id "p300-similar1109"; sequence B2RWS6 ; gene_orientation + ; identity 60.84 ; similarity 71.10
scf_39248_	exonerate:protein2genome:local	cds	2147	2300	.	+	.	transcript_id "p300-similar1109.t1"; gene_id "p300-similar1109"; .
scf_39248_	exonerate:protein2genome:local	exon	2147	2300	.	+	.	transcript_id "p300-similar1109.t1"; gene_id "p300-similar1109"; insertions 3 ; deletions 0 ; identity 58.82 ; similarity 70.59 ; frameshifts 1
scf_39248_	exonerate:protein2genome:local	splice5	2301	2302	.	+	.	transcript_id "p300-similar1109.t1"; gene_id "p300-similar1109"; intron_id 1 ; splice_site "GT"
scf_39248_	exonerate:protein2genome:local	intron	2301	3083	.	+	.	transcript_id "p300-similar1109.t1"; gene_id "p300-similar1109"; intron_id 1
scf_39248_	exonerate:protein2genome:local	splice3	3082	3083	.	+	.	transcript_id "p300-similar1109.t1"; gene_id "p300-similar1109"; intron_id 0 ; splice_site "AG"
scf_39248_	exonerate:protein2genome:local	cds	3084	3239	.	+	.	transcript_id "p300-similar1109.t1"; gene_id "p300-similar1109"; .
scf_39248_	exonerate:protein2genome:local	exon	3084	3239	.	+	.	transcript_id "p300-similar1109.t1"; gene_id "p300-similar1109"; insertions 3 ; deletions 0 ; identity 68.00 ; similarity 78.00 ; frameshifts 1
scf_39248_	exonerate:protein2genome:local	splice5	3240	3241	.	+	.	transcript_id "p300-similar1109.t1"; gene_id "p300-similar1109"; intron_id 2 ; splice_site "AT"
scf_39248_	exonerate:protein2genome:local	intron	3240	3974	.	+	.	transcript_id "p300-similar1109.t1"; gene_id "p300-similar1109"; intron_id 2
scf_39248_	exonerate:protein2genome:local	splice3	3973	3974	.	+	.	transcript_id "p300-similar1109.t1"; gene_id "p300-similar1109"; intron_id 1 ; splice_site "AG"
scf_39248_	exonerate:protein2genome:local	cds	3975	4148	.	+	.	transcript_id "p300-similar1109.t1"; gene_id "p300-similar1109"; .
scf_39248_	exonerate:protein2genome:local	exon	3975	4148	.	+	.	transcript_id "p300-similar1109.t1"; gene_id "p300-similar1109"; insertions 0 ; deletions 0 ; identity 31.58 ; similarity 45.61
scf_39248_	exonerate:protein2genome:local	splice5	4149	4150	.	+	.	transcript_id "p300-similar1109.t1"; gene_id "p300-similar1109"; intron_id 3 ; splice_site "GT"
scf_39248_	exonerate:protein2genome:local	intron	4149	7222	.	+	.	transcript_id "p300-similar1109.t1"; gene_id "p300-similar1109"; intron_id 3
scf_39248_	exonerate:protein2genome:local	splice3	7221	7222	.	+	.	transcript_id "p300-similar1109.t1"; gene_id "p300-similar1109"; intron_id 2 ; splice_site "TA"
scf_39248_	exonerate:protein2genome:local	cds	7223	7510	.	+	.	transcript_id "p300-similar1109.t1"; gene_id "p300-similar1109"; .
scf_39248_	exonerate:protein2genome:local	exon	7223	7510	.	+	.	transcript_id "p300-similar1109.t1"; gene_id "p300-similar1109"; insertions 6 ; deletions 2 ; identity 60.22 ; similarity 70.97 ; frameshifts 5
scf_39248_	exonerate:protein2genome:local	splice5	7511	7512	.	+	.	transcript_id "p300-similar1109.t1"; gene_id "p300-similar1109"; intron_id 4 ; splice_site "GT"
scf_39248_	exonerate:protein2genome:local	intron	7511	10707	.	+	.	transcript_id "p300-similar1109.t1"; gene_id "p300-similar1109"; intron_id 4
scf_39248_	exonerate:protein2genome:local	splice3	10706	10707	.	+	.	transcript_id "p300-similar1109.t1"; gene_id "p300-similar1109"; intron_id 3 ; splice_site "AG"
scf_39248_	exonerate:protein2genome:local	cds	10708	11250	.	+	.	transcript_id "p300-similar1109.t1"; gene_id "p300-similar1109"; .
scf_39248_	exonerate:protein2genome:local	exon	10708	11250	.	+	.	transcript_id "p300-similar1109.t1"; gene_id "p300-similar1109"; insertions 3 ; deletions 3 ; identity 69.44 ; similarity 77.78
scf_39248_	exonerate:protein2genome:local	similarity	2147	11250	1068	+	.	transcript_id "p300-similar1109.t1"; gene_id "p300-similar1109"; alignment_id 1 ; Query sp|B2RWS6|EP300_MOUSE ; Align 2147 1434 69 ; Align 2217 1457 60 ; Align 2280 1477 21 ; Align 3084 1484 9 ; Align 3094 1487 78 ; Align 3175 1513 63 ; Align 3976 1535 171 ; Align 7224 1593 21 ; Align 7245 1602 60 ; Align 7311 1622 27 ; Align 7343 1631 168 ; Align 10708 1687 93 ; Align 10801 1721 342 ; Align 1114…
scf_39248_	exonerate:protein2genome:local	gene	11869	12486	128.0	+	.	gene_id "p300-similar1112"; sequence B2RWS6 ; gene_orientation + ; identity 27.60 ; similarity 38.02
scf_39248_	exonerate:protein2genome:local	cds	11869	12129	.	+	.	transcript_id "p300-similar1112.t1"; gene_id "p300-similar1112"; .
scf_39248_	exonerate:protein2genome:local	exon	11869	12129	.	+	.	transcript_id "p300-similar1112.t1"; gene_id "p300-similar1112"; insertions 0 ; deletions 0 ; identity 22.73 ; similarity 37.50
scf_39248_	exonerate:protein2genome:local	splice5	12130	12131	.	+	.	transcript_id "p300-similar1112.t1"; gene_id "p300-similar1112"; intron_id 1 ; splice_site "AT"
scf_39248_	exonerate:protein2genome:local	intron	12130	12171	.	+	.	transcript_id "p300-similar1112.t1"; gene_id "p300-similar1112"; intron_id 1
scf_39248_	exonerate:protein2genome:local	splice3	12170	12171	.	+	.	transcript_id "p300-similar1112.t1"; gene_id "p300-similar1112"; intron_id 0 ; splice_site "AG"
scf_39248_	exonerate:protein2genome:local	cds	12172	12486	.	+	.	transcript_id "p300-similar1112.t1"; gene_id "p300-similar1112"; .
scf_39248_	exonerate:protein2genome:local	exon	12172	12486	.	+	.	transcript_id "p300-similar1112.t1"; gene_id "p300-similar1112"; insertions 0 ; deletions 0 ; identity 31.43 ; similarity 38.10
scf_39248_	exonerate:protein2genome:local	similarity	11869	12486	128	+	.	transcript_id "p300-similar1112.t1"; gene_id "p300-similar1112"; alignment_id 4 ; Query sp|B2RWS6|EP300_MOUSE ; Align 11869 2141 261 ; Align 12172 2228 315
scf_31433_	exonerate:protein2genome:local	gene	12742	18296	666.0	-	.	gene_id "p300-similar5545"; sequence B2RWS6 ; gene_orientation + ; identity 73.30 ; similarity 85.80
scf_31433_	exonerate:protein2genome:local	cds	18177	18296	.	-	.	transcript_id "p300-similar5545.t1"; gene_id "p300-similar5545"; .
scf_31433_	exonerate:protein2genome:local	exon	18177	18296	.	-	.	transcript_id "p300-similar5545.t1"; gene_id "p300-similar5545"; insertions 0 ; deletions 0 ; identity 80.49 ; similarity 95.12
scf_31433_	exonerate:protein2genome:local	splice5	18175	18176	.	-	.	transcript_id "p300-similar5545.t1"; gene_id "p300-similar5545"; intron_id 1 ; splice_site "GT"
scf_31433_	exonerate:protein2genome:local	intron	17279	18176	.	-	.	transcript_id "p300-similar5545.t1"; gene_id "p300-similar5545"; intron_id 1
scf_31433_	exonerate:protein2genome:local	splice3	17279	17280	.	-	.	transcript_id "p300-similar5545.t1"; gene_id "p300-similar5545"; intron_id 0 ; splice_site "AG"
scf_31433_	exonerate:protein2genome:local	cds	17038	17278	.	-	.	transcript_id "p300-similar5545.t1"; gene_id "p300-similar5545"; .
scf_31433_	exonerate:protein2genome:local	exon	17038	17278	.	-	.	transcript_id "p300-similar5545.t1"; gene_id "p300-similar5545"; insertions 0 ; deletions 0 ; identity 80.00 ; similarity 88.75
scf_31433_	exonerate:protein2genome:local	splice5	17036	17037	.	-	.	transcript_id "p300-similar5545.t1"; gene_id "p300-similar5545"; intron_id 2 ; splice_site "GT"
scf_31433_	exonerate:protein2genome:local	intron	16239	17037	.	-	.	transcript_id "p300-similar5545.t1"; gene_id "p300-similar5545"; intron_id 2
scf_31433_	exonerate:protein2genome:local	splice3	16239	16240	.	-	.	transcript_id "p300-similar5545.t1"; gene_id "p300-similar5545"; intron_id 1 ; splice_site "AC"
scf_31433_	exonerate:protein2genome:local	cds	16156	16238	.	-	.	transcript_id "p300-similar5545.t1"; gene_id "p300-similar5545"; .
scf_31433_	exonerate:protein2genome:local	exon	16156	16238	.	-	.	transcript_id "p300-similar5545.t1"; gene_id "p300-similar5545"; insertions 0 ; deletions 0 ; identity 46.43 ; similarity 57.14
scf_31433_	exonerate:protein2genome:local	splice5	16154	16155	.	-	.	transcript_id "p300-similar5545.t1"; gene_id "p300-similar5545"; intron_id 3 ; splice_site "AT"
scf_31433_	exonerate:protein2genome:local	intron	12829	16155	.	-	.	transcript_id "p300-similar5545.t1"; gene_id "p300-similar5545"; intron_id 3
scf_31433_	exonerate:protein2genome:local	splice3	12829	12830	.	-	.	transcript_id "p300-similar5545.t1"; gene_id "p300-similar5545"; intron_id 2 ; splice_site "AG"
scf_31433_	exonerate:protein2genome:local	cds	12742	12828	.	-	.	transcript_id "p300-similar5545.t1"; gene_id "p300-similar5545"; .
scf_31433_	exonerate:protein2genome:local	exon	12742	12828	.	-	.	transcript_id "p300-similar5545.t1"; gene_id "p300-similar5545"; insertions 0 ; deletions 0 ; identity 68.97 ; similarity 89.66
scf_31433_	exonerate:protein2genome:local	similarity	12742	18296	666	-	.	transcript_id "p300-similar5545.t1"; gene_id "p300-similar5545"; alignment_id 1 ; Query sp|B2RWS6|EP300_MOUSE ; Align 18297 1047 120 ; Align 17279 1087 240 ; Align 16237 1168 81 ; Align 12829 1195 87
scf_10789_	exonerate:protein2genome:local	gene	47392	47574	112.0	+	.	gene_id "p300-similar8310"; sequence B2RWS6 ; gene_orientation . ; identity 37.70 ; similarity 57.38
scf_10789_	exonerate:protein2genome:local	cds	47392	47574	.	+	.	transcript_id "p300-similar8310.t1"; gene_id "p300-similar8310"; .
scf_10789_	exonerate:protein2genome:local	exon	47392	47574	.	+	.	transcript_id "p300-similar8310.t1"; gene_id "p300-similar8310"; insertions 0 ; deletions 0 ; identity 37.70 ; similarity 57.38
scf_10789_	exonerate:protein2genome:local	similarity	47392	47574	112	+	.	transcript_id "p300-similar8310.t1"; gene_id "p300-similar8310"; alignment_id 1 ; Query sp|B2RWS6|EP300_MOUSE ; Align 47392 1086 183
scf_71457_	exonerate:protein2genome:local	gene	89591	95814	546.0	+	.	gene_id "receptor-similar11875"; sequence XP_030844405.1 ; gene_orientation + ; identity 50.68 ; similarity 65.61
scf_71457_	exonerate:protein2genome:local	cds	89591	89918	.	+	.	transcript_id "receptor-similar11875.t1"; gene_id "receptor-similar11875"; .
scf_71457_	exonerate:protein2genome:local	exon	89591	89918	.	+	.	transcript_id "receptor-similar11875.t1"; gene_id "receptor-similar11875"; insertions 0 ; deletions 1 ; identity 51.38 ; similarity 62.39
scf_71457_	exonerate:protein2genome:local	splice5	89919	89920	.	+	.	transcript_id "receptor-similar11875.t1"; gene_id "receptor-similar11875"; intron_id 1 ; splice_site "GT"
scf_71457_	exonerate:protein2genome:local	intron	89919	93398	.	+	.	transcript_id "receptor-similar11875.t1"; gene_id "receptor-similar11875"; intron_id 1
scf_71457_	exonerate:protein2genome:local	splice3	93397	93398	.	+	.	transcript_id "receptor-similar11875.t1"; gene_id "receptor-similar11875"; intron_id 0 ; splice_site "AA"
scf_71457_	exonerate:protein2genome:local	cds	93399	93575	.	+	.	transcript_id "receptor-similar11875.t1"; gene_id "receptor-similar11875"; .
scf_71457_	exonerate:protein2genome:local	exon	93399	93575	.	+	.	transcript_id "receptor-similar11875.t1"; gene_id "receptor-similar11875"; insertions 0 ; deletions 1 ; identity 50.00 ; similarity 70.69
scf_71457_	exonerate:protein2genome:local	splice5	93576	93577	.	+	.	transcript_id "receptor-similar11875.t1"; gene_id "receptor-similar11875"; intron_id 2 ; splice_site "TT"
scf_71457_	exonerate:protein2genome:local	intron	93576	95650	.	+	.	transcript_id "receptor-similar11875.t1"; gene_id "receptor-similar11875"; intron_id 2
scf_71457_	exonerate:protein2genome:local	splice3	95649	95650	.	+	.	transcript_id "receptor-similar11875.t1"; gene_id "receptor-similar11875"; intron_id 1 ; splice_site "AG"
scf_71457_	exonerate:protein2genome:local	cds	95651	95814	.	+	.	transcript_id "receptor-similar11875.t1"; gene_id "receptor-similar11875"; .
scf_71457_	exonerate:protein2genome:local	exon	95651	95814	.	+	.	transcript_id "receptor-similar11875.t1"; gene_id "receptor-similar11875"; insertions 0 ; deletions 0 ; identity 50.00 ; similarity 66.67
scf_71457_	exonerate:protein2genome:local	similarity	89591	95814	546	+	.	transcript_id "receptor-similar11875.t1"; gene_id "receptor-similar11875"; alignment_id 1 ; Query XP_030844405.1 ; Align 89591 1252 36 ; Align 89627 1265 291 ; Align 93401 1363 33 ; Align 93434 1375 141 ; Align 95653 1423 162
scf_53753_	exonerate:protein2genome:local	gene	33203	38362	467.0	-	.	gene_id "receptor-similar17329"; sequence XP_030844405.1 ; gene_orientation + ; identity 48.54 ; similarity 62.14
scf_53753_	exonerate:protein2genome:local	cds	38055	38362	.	-	.	transcript_id "receptor-similar17329.t1"; gene_id "receptor-similar17329"; .
scf_53753_	exonerate:protein2genome:local	exon	38055	38362	.	-	.	transcript_id "receptor-similar17329.t1"; gene_id "receptor-similar17329"; insertions 3 ; deletions 0 ; identity 47.52 ; similarity 60.40
scf_53753_	exonerate:protein2genome:local	splice5	38053	38054	.	-	.	transcript_id "receptor-similar17329.t1"; gene_id "receptor-similar17329"; intron_id 1 ; splice_site "TT"
scf_53753_	exonerate:protein2genome:local	intron	33519	38054	.	-	.	transcript_id "receptor-similar17329.t1"; gene_id "receptor-similar17329"; intron_id 1
scf_53753_	exonerate:protein2genome:local	splice3	33519	33520	.	-	.	transcript_id "receptor-similar17329.t1"; gene_id "receptor-similar17329"; intron_id 0 ; splice_site "AC"
scf_53753_	exonerate:protein2genome:local	cds	33203	33518	.	-	.	transcript_id "receptor-similar17329.t1"; gene_id "receptor-similar17329"; .
scf_53753_	exonerate:protein2genome:local	exon	33203	33518	.	-	.	transcript_id "receptor-similar17329.t1"; gene_id "receptor-similar17329"; insertions 0 ; deletions 2 ; identity 49.52 ; similarity 63.81
scf_53753_	exonerate:protein2genome:local	similarity	33203	38362	467	-	.	transcript_id "receptor-similar17329.t1"; gene_id "receptor-similar17329"; alignment_id 1 ; Query XP_030844405.1 ; Align 38363 1263 120 ; Align 38240 1303 183 ; Align 33518 1365 30 ; Align 33488 1376 147 ; Align 33341 1426 138
scf_43911_	exonerate:protein2genome:local	gene	29254	32715	1090.0	-	.	gene_id "receptor-similar21980"; sequence XP_030840738.1 ; gene_orientation + ; identity 44.90 ; similarity 60.78
scf_43911_	exonerate:protein2genome:local	cds	32584	32715	.	-	.	transcript_id "receptor-similar21980.t1"; gene_id "receptor-similar21980"; .
scf_43911_	exonerate:protein2genome:local	exon	32584	32715	.	-	.	transcript_id "receptor-similar21980.t1"; gene_id "receptor-similar21980"; insertions 0 ; deletions 0 ; identity 50.00 ; similarity 64.29 ; frameshifts 5
scf_43911_	exonerate:protein2genome:local	splice5	32582	32583	.	-	.	transcript_id "receptor-similar21980.t1"; gene_id "receptor-similar21980"; intron_id 1 ; splice_site "GG"
scf_43911_	exonerate:protein2genome:local	intron	31193	32583	.	-	.	transcript_id "receptor-similar21980.t1"; gene_id "receptor-similar21980"; intron_id 1
scf_43911_	exonerate:protein2genome:local	splice3	31193	31194	.	-	.	transcript_id "receptor-similar21980.t1"; gene_id "receptor-similar21980"; intron_id 0 ; splice_site "AG"
scf_43911_	exonerate:protein2genome:local	cds	30848	31192	.	-	.	transcript_id "receptor-similar21980.t1"; gene_id "receptor-similar21980"; .
scf_43911_	exonerate:protein2genome:local	exon	30848	31192	.	-	.	transcript_id "receptor-similar21980.t1"; gene_id "receptor-similar21980"; insertions 6 ; deletions 1 ; identity 51.35 ; similarity 68.47 ; frameshifts 3
scf_43911_	exonerate:protein2genome:local	splice5	30846	30847	.	-	.	transcript_id "receptor-similar21980.t1"; gene_id "receptor-similar21980"; intron_id 2 ; splice_site "GT"
scf_43911_	exonerate:protein2genome:local	intron	30612	30847	.	-	.	transcript_id "receptor-similar21980.t1"; gene_id "receptor-similar21980"; intron_id 2
scf_43911_	exonerate:protein2genome:local	splice3	30612	30613	.	-	.	transcript_id "receptor-similar21980.t1"; gene_id "receptor-similar21980"; intron_id 1 ; splice_site "AT"
scf_43911_	exonerate:protein2genome:local	cds	29660	30611	.	-	.	transcript_id "receptor-similar21980.t1"; gene_id "receptor-similar21980"; .
scf_43911_	exonerate:protein2genome:local	exon	29660	30611	.	-	.	transcript_id "receptor-similar21980.t1"; gene_id "receptor-similar21980"; insertions 15 ; deletions 0 ; identity 41.61 ; similarity 57.10 ; frameshifts 8
scf_43911_	exonerate:protein2genome:local	splice5	29658	29659	.	-	.	transcript_id "receptor-similar21980.t1"; gene_id "receptor-similar21980"; intron_id 3 ; splice_site "GT"
scf_43911_	exonerate:protein2genome:local	intron	29398	29659	.	-	.	transcript_id "receptor-similar21980.t1"; gene_id "receptor-similar21980"; intron_id 3
scf_43911_	exonerate:protein2genome:local	splice3	29398	29399	.	-	.	transcript_id "receptor-similar21980.t1"; gene_id "receptor-similar21980"; intron_id 2 ; splice_site "AG"
scf_43911_	exonerate:protein2genome:local	cds	29254	29397	.	-	.	transcript_id "receptor-similar21980.t1"; gene_id "receptor-similar21980"; .
scf_43911_	exonerate:protein2genome:local	exon	29254	29397	.	-	.	transcript_id "receptor-similar21980.t1"; gene_id "receptor-similar21980"; insertions 0 ; deletions 0 ; identity 45.83 ; similarity 62.50
scf_43911_	exonerate:protein2genome:local	similarity	29254	32715	1090	-	.	transcript_id "receptor-similar21980.t1"; gene_id "receptor-similar21980"; alignment_id 1 ; Query XP_030840738.1 ; Align 32716 509 87 ; Align 32624 538 39 ; Align 31191 552 45 ; Align 31144 567 45 ; Align 31099 583 21 ; Align 31072 590 186 ; Align 30885 652 36 ; Align 30610 665 69 ; Align 30537 688 69 ; Align 30464 711 48 ; Align 30410 727 624 ; Align 29780 935 15 ; Align 29762 940 102 ; Align 29…
scf_2980_	exonerate:protein2genome:local	gene	6070	8241	462.0	+	.	gene_id "receptor-similar64074"; sequence XP_030844405.1 ; gene_orientation + ; identity 49.51 ; similarity 63.59
scf_2980_	exonerate:protein2genome:local	cds	6070	6369	.	+	.	transcript_id "receptor-similar64074.t1"; gene_id "receptor-similar64074"; .
scf_2980_	exonerate:protein2genome:local	exon	6070	6369	.	+	.	transcript_id "receptor-similar64074.t1"; gene_id "receptor-similar64074"; insertions 0 ; deletions 0 ; identity 51.49 ; similarity 62.38
scf_2980_	exonerate:protein2genome:local	splice5	6370	6371	.	+	.	transcript_id "receptor-similar64074.t1"; gene_id "receptor-similar64074"; intron_id 1 ; splice_site "GT"
scf_2980_	exonerate:protein2genome:local	intron	6370	7920	.	+	.	transcript_id "receptor-similar64074.t1"; gene_id "receptor-similar64074"; intron_id 1
scf_2980_	exonerate:protein2genome:local	splice3	7919	7920	.	+	.	transcript_id "receptor-similar64074.t1"; gene_id "receptor-similar64074"; intron_id 0 ; splice_site "AA"
scf_2980_	exonerate:protein2genome:local	cds	7921	8241	.	+	.	transcript_id "receptor-similar64074.t1"; gene_id "receptor-similar64074"; .
scf_2980_	exonerate:protein2genome:local	exon	7921	8241	.	+	.	transcript_id "receptor-similar64074.t1"; gene_id "receptor-similar64074"; insertions 3 ; deletions 3 ; identity 47.17 ; similarity 64.15
scf_2980_	exonerate:protein2genome:local	similarity	6070	8241	462	+	.	transcript_id "receptor-similar64074.t1"; gene_id "receptor-similar64074"; alignment_id 1 ; Query XP_030844405.1 ; Align 6070 1263 300 ; Align 7921 1363 33 ; Align 7954 1375 18 ; Align 7972 1382 120 ; Align 8092 1423 99 ; Align 8194 1456 48
scf_81031_	exonerate:protein2genome:local	gene	1001	3509	533.0	-	.	gene_id "receptor-similar80873"; sequence XP_030833413.1 ; gene_orientation + ; identity 63.64 ; similarity 75.52
scf_81031_	exonerate:protein2genome:local	cds	3431	3509	.	-	.	transcript_id "receptor-similar80873.t1"; gene_id "receptor-similar80873"; .
scf_81031_	exonerate:protein2genome:local	exon	3431	3509	.	-	.	transcript_id "receptor-similar80873.t1"; gene_id "receptor-similar80873"; insertions 3 ; deletions 0 ; identity 56.00 ; similarity 68.00
scf_81031_	exonerate:protein2genome:local	splice5	3429	3430	.	-	.	transcript_id "receptor-similar80873.t1"; gene_id "receptor-similar80873"; intron_id 1 ; splice_site "GT"
scf_81031_	exonerate:protein2genome:local	intron	2442	3430	.	-	.	transcript_id "receptor-similar80873.t1"; gene_id "receptor-similar80873"; intron_id 1
scf_81031_	exonerate:protein2genome:local	splice3	2442	2443	.	-	.	transcript_id "receptor-similar80873.t1"; gene_id "receptor-similar80873"; intron_id 0 ; splice_site "AG"
scf_81031_	exonerate:protein2genome:local	cds	2297	2441	.	-	.	transcript_id "receptor-similar80873.t1"; gene_id "receptor-similar80873"; .
scf_81031_	exonerate:protein2genome:local	exon	2297	2441	.	-	.	transcript_id "receptor-similar80873.t1"; gene_id "receptor-similar80873"; insertions 0 ; deletions 0 ; identity 68.09 ; similarity 80.85
scf_81031_	exonerate:protein2genome:local	splice5	2295	2296	.	-	.	transcript_id "receptor-similar80873.t1"; gene_id "receptor-similar80873"; intron_id 2 ; splice_site "GT"
scf_81031_	exonerate:protein2genome:local	intron	1215	2296	.	-	.	transcript_id "receptor-similar80873.t1"; gene_id "receptor-similar80873"; intron_id 2
scf_81031_	exonerate:protein2genome:local	splice3	1215	1216	.	-	.	transcript_id "receptor-similar80873.t1"; gene_id "receptor-similar80873"; intron_id 1 ; splice_site "AG"
scf_81031_	exonerate:protein2genome:local	cds	1001	1214	.	-	.	transcript_id "receptor-similar80873.t1"; gene_id "receptor-similar80873"; .
scf_81031_	exonerate:protein2genome:local	exon	1001	1214	.	-	.	transcript_id "receptor-similar80873.t1"; gene_id "receptor-similar80873"; insertions 0 ; deletions 0 ; identity 63.38 ; similarity 74.65
scf_81031_	exonerate:protein2genome:local	similarity	1001	3509	533	-	.	transcript_id "receptor-similar80873.t1"; gene_id "receptor-similar80873"; alignment_id 1 ; Query XP_030833413.1 ; Align 3510 1410 57 ; Align 3450 1429 18 ; Align 2440 1436 141 ; Align 1214 1484 213
scf_72044_	exonerate:protein2genome:local	gene	4295	4609	434.0	+	.	gene_id "receptor-similar85174"; sequence XP_030833413.1 ; gene_orientation . ; identity 69.52 ; similarity 74.29
scf_72044_	exonerate:protein2genome:local	cds	4295	4609	.	+	.	transcript_id "receptor-similar85174.t1"; gene_id "receptor-similar85174"; .
scf_72044_	exonerate:protein2genome:local	exon	4295	4609	.	+	.	transcript_id "receptor-similar85174.t1"; gene_id "receptor-similar85174"; insertions 0 ; deletions 0 ; identity 69.52 ; similarity 74.29
scf_72044_	exonerate:protein2genome:local	similarity	4295	4609	434	+	.	transcript_id "receptor-similar85174.t1"; gene_id "receptor-similar85174"; alignment_id 1 ; Query XP_030833413.1 ; Align 4295 905 315
scf_36305_	exonerate:protein2genome:local	gene	6655	8303	237.0	-	.	gene_id "receptor-similar109461"; sequence XP_022100976.1 ; gene_orientation + ; identity 34.43 ; similarity 56.60
scf_36305_	exonerate:protein2genome:local	cds	7814	8303	.	-	.	transcript_id "receptor-similar109461.t1"; gene_id "receptor-similar109461"; .
scf_36305_	exonerate:protein2genome:local	exon	7814	8303	.	-	.	transcript_id "receptor-similar109461.t1"; gene_id "receptor-similar109461"; insertions 0 ; deletions 3 ; identity 33.74 ; similarity 56.44
scf_36305_	exonerate:protein2genome:local	splice5	7812	7813	.	-	.	transcript_id "receptor-similar109461.t1"; gene_id "receptor-similar109461"; intron_id 1 ; splice_site "CC"
scf_36305_	exonerate:protein2genome:local	intron	6804	7813	.	-	.	transcript_id "receptor-similar109461.t1"; gene_id "receptor-similar109461"; intron_id 1
scf_36305_	exonerate:protein2genome:local	splice3	6804	6805	.	-	.	transcript_id "receptor-similar109461.t1"; gene_id "receptor-similar109461"; intron_id 0 ; splice_site "AG"
scf_36305_	exonerate:protein2genome:local	cds	6655	6803	.	-	.	transcript_id "receptor-similar109461.t1"; gene_id "receptor-similar109461"; .
scf_36305_	exonerate:protein2genome:local	exon	6655	6803	.	-	.	transcript_id "receptor-similar109461.t1"; gene_id "receptor-similar109461"; insertions 0 ; deletions 0 ; identity 36.73 ; similarity 57.14
scf_36305_	exonerate:protein2genome:local	similarity	6655	8303	237	-	.	transcript_id "receptor-similar109461.t1"; gene_id "receptor-similar109461"; alignment_id 1 ; Query XP_022100976.1 ; Align 8304 1946 57 ; Align 8247 1966 186 ; Align 8061 2029 33 ; Align 8028 2041 213 ; Align 6802 2113 147
scf_35949_	exonerate:protein2genome:local	gene	5997	6335	159.0	+	.	gene_id "receptor-similar109718"; sequence A0A5C6MYL1 ; gene_orientation . ; identity 36.28 ; similarity 54.87
scf_35949_	exonerate:protein2genome:local	cds	5997	6335	.	+	.	transcript_id "receptor-similar109718.t1"; gene_id "receptor-similar109718"; .
scf_35949_	exonerate:protein2genome:local	exon	5997	6335	.	+	.	transcript_id "receptor-similar109718.t1"; gene_id "receptor-similar109718"; insertions 0 ; deletions 0 ; identity 36.28 ; similarity 54.87
scf_35949_	exonerate:protein2genome:local	similarity	5997	6335	159	+	.	transcript_id "receptor-similar109718.t1"; gene_id "receptor-similar109718"; alignment_id 1 ; Query A0A5C6MYL1 ; Align 5997 815 339
scf_26105_	exonerate:protein2genome:local	gene	17903	93700	6338.0	-	.	gene_id "receptor-similar124470"; sequence Sp-Notchlg10 ; gene_orientation + ; identity 49.15 ; similarity 62.45
scf_26105_	exonerate:protein2genome:local	cds	93679	93700	.	-	.	transcript_id "receptor-similar124470.t1"; gene_id "receptor-similar124470"; .
scf_26105_	exonerate:protein2genome:local	exon	93679	93700	.	-	.	transcript_id "receptor-similar124470.t1"; gene_id "receptor-similar124470"; insertions 0 ; deletions 0 ; identity 71.43 ; similarity 85.71
scf_26105_	exonerate:protein2genome:local	splice5	93677	93678	.	-	.	transcript_id "receptor-similar124470.t1"; gene_id "receptor-similar124470"; intron_id 1 ; splice_site "GT"
scf_26105_	exonerate:protein2genome:local	intron	69193	93678	.	-	.	transcript_id "receptor-similar124470.t1"; gene_id "receptor-similar124470"; intron_id 1
scf_26105_	exonerate:protein2genome:local	splice3	69193	69194	.	-	.	transcript_id "receptor-similar124470.t1"; gene_id "receptor-similar124470"; intron_id 0 ; splice_site "AG"
scf_26105_	exonerate:protein2genome:local	cds	68962	69192	.	-	.	transcript_id "receptor-similar124470.t1"; gene_id "receptor-similar124470"; .
scf_26105_	exonerate:protein2genome:local	exon	68962	69192	.	-	.	transcript_id "receptor-similar124470.t1"; gene_id "receptor-similar124470"; insertions 3 ; deletions 0 ; identity 46.67 ; similarity 68.00
scf_26105_	exonerate:protein2genome:local	splice5	68960	68961	.	-	.	transcript_id "receptor-similar124470.t1"; gene_id "receptor-similar124470"; intron_id 2 ; splice_site "GT"
scf_26105_	exonerate:protein2genome:local	intron	67333	68961	.	-	.	transcript_id "receptor-similar124470.t1"; gene_id "receptor-similar124470"; intron_id 2
scf_26105_	exonerate:protein2genome:local	splice3	67333	67334	.	-	.	transcript_id "receptor-similar124470.t1"; gene_id "receptor-similar124470"; intron_id 1 ; splice_site "AG"
scf_26105_	exonerate:protein2genome:local	cds	67161	67332	.	-	.	transcript_id "receptor-similar124470.t1"; gene_id "receptor-similar124470"; .
scf_26105_	exonerate:protein2genome:local	exon	67161	67332	.	-	.	transcript_id "receptor-similar124470.t1"; gene_id "receptor-similar124470"; insertions 0 ; deletions 0 ; identity 44.64 ; similarity 60.71 ; frameshifts 1
scf_26105_	exonerate:protein2genome:local	splice5	67159	67160	.	-	.	transcript_id "receptor-similar124470.t1"; gene_id "receptor-similar124470"; intron_id 3 ; splice_site "GT"
scf_26105_	exonerate:protein2genome:local	intron	61512	67160	.	-	.	transcript_id "receptor-similar124470.t1"; gene_id "receptor-similar124470"; intron_id 3
scf_26105_	exonerate:protein2genome:local	splice3	61512	61513	.	-	.	transcript_id "receptor-similar124470.t1"; gene_id "receptor-similar124470"; intron_id 2 ; splice_site "AG"
scf_26105_	exonerate:protein2genome:local	cds	56376	61511	.	-	.	transcript_id "receptor-similar124470.t1"; gene_id "receptor-similar124470"; .
scf_26105_	exonerate:protein2genome:local	exon	56376	61511	.	-	.	transcript_id "receptor-similar124470.t1"; gene_id "receptor-similar124470"; insertions 15 ; deletions 6 ; identity 49.97 ; similarity 63.07 ; frameshifts 9
scf_26105_	exonerate:protein2genome:local	splice5	56374	56375	.	-	.	transcript_id "receptor-similar124470.t1"; gene_id "receptor-similar124470"; intron_id 4 ; splice_site "GT"
scf_26105_	exonerate:protein2genome:local	intron	46868	56375	.	-	.	transcript_id "receptor-similar124470.t1"; gene_id "receptor-similar124470"; intron_id 4
scf_26105_	exonerate:protein2genome:local	splice3	46868	46869	.	-	.	transcript_id "receptor-similar124470.t1"; gene_id "receptor-similar124470"; intron_id 3 ; splice_site "AG"
scf_26105_	exonerate:protein2genome:local	cds	46640	46867	.	-	.	transcript_id "receptor-similar124470.t1"; gene_id "receptor-similar124470"; .
scf_26105_	exonerate:protein2genome:local	exon	46640	46867	.	-	.	transcript_id "receptor-similar124470.t1"; gene_id "receptor-similar124470"; insertions 0 ; deletions 0 ; identity 50.67 ; similarity 57.33
scf_26105_	exonerate:protein2genome:local	splice5	46638	46639	.	-	.	transcript_id "receptor-similar124470.t1"; gene_id "receptor-similar124470"; intron_id 5 ; splice_site "GT"
scf_26105_	exonerate:protein2genome:local	intron	42679	46639	.	-	.	transcript_id "receptor-similar124470.t1"; gene_id "receptor-similar124470"; intron_id 5
scf_26105_	exonerate:protein2genome:local	splice3	42679	42680	.	-	.	transcript_id "receptor-similar124470.t1"; gene_id "receptor-similar124470"; intron_id 4 ; splice_site "AG"
scf_26105_	exonerate:protein2genome:local	cds	42565	42678	.	-	.	transcript_id "receptor-similar124470.t1"; gene_id "receptor-similar124470"; .
scf_26105_	exonerate:protein2genome:local	exon	42565	42678	.	-	.	transcript_id "receptor-similar124470.t1"; gene_id "receptor-similar124470"; insertions 0 ; deletions 0 ; identity 45.95 ; similarity 64.86
scf_26105_	exonerate:protein2genome:local	splice5	42563	42564	.	-	.	transcript_id "receptor-similar124470.t1"; gene_id "receptor-similar124470"; intron_id 6 ; splice_site "GC"
scf_26105_	exonerate:protein2genome:local	intron	40108	42564	.	-	.	transcript_id "receptor-similar124470.t1"; gene_id "receptor-similar124470"; intron_id 6
scf_26105_	exonerate:protein2genome:local	splice3	40108	40109	.	-	.	transcript_id "receptor-similar124470.t1"; gene_id "receptor-similar124470"; intron_id 5 ; splice_site "AG"
scf_26105_	exonerate:protein2genome:local	cds	39889	40107	.	-	.	transcript_id "receptor-similar124470.t1"; gene_id "receptor-similar124470"; .
scf_26105_	exonerate:protein2genome:local	exon	39889	40107	.	-	.	transcript_id "receptor-similar124470.t1"; gene_id "receptor-similar124470"; insertions 0 ; deletions 0 ; identity 51.39 ; similarity 61.11
scf_26105_	exonerate:protein2genome:local	splice5	39887	39888	.	-	.	transcript_id "receptor-similar124470.t1"; gene_id "receptor-similar124470"; intron_id 7 ; splice_site "GT"
scf_26105_	exonerate:protein2genome:local	intron	37452	39888	.	-	.	transcript_id "receptor-similar124470.t1"; gene_id "receptor-similar124470"; intron_id 7
scf_26105_	exonerate:protein2genome:local	splice3	37452	37453	.	-	.	transcript_id "receptor-similar124470.t1"; gene_id "receptor-similar124470"; intron_id 6 ; splice_site "AG"
scf_26105_	exonerate:protein2genome:local	cds	37223	37451	.	-	.	transcript_id "receptor-similar124470.t1"; gene_id "receptor-similar124470"; .
scf_26105_	exonerate:protein2genome:local	exon	37223	37451	.	-	.	transcript_id "receptor-similar124470.t1"; gene_id "receptor-similar124470"; insertions 0 ; deletions 0 ; identity 50.67 ; similarity 68.00
scf_26105_	exonerate:protein2genome:local	splice5	37221	37222	.	-	.	transcript_id "receptor-similar124470.t1"; gene_id "receptor-similar124470"; intron_id 8 ; splice_site "GT"
scf_26105_	exonerate:protein2genome:local	intron	36406	37222	.	-	.	transcript_id "receptor-similar124470.t1"; gene_id "receptor-similar124470"; intron_id 8
scf_26105_	exonerate:protein2genome:local	splice3	36406	36407	.	-	.	transcript_id "receptor-similar124470.t1"; gene_id "receptor-similar124470"; intron_id 7 ; splice_site "AG"
scf_26105_	exonerate:protein2genome:local	cds	36293	36405	.	-	.	transcript_id "receptor-similar124470.t1"; gene_id "receptor-similar124470"; .
scf_26105_	exonerate:protein2genome:local	exon	36293	36405	.	-	.	transcript_id "receptor-similar124470.t1"; gene_id "receptor-similar124470"; insertions 0 ; deletions 0 ; identity 45.95 ; similarity 64.86
scf_26105_	exonerate:protein2genome:local	splice5	36291	36292	.	-	.	transcript_id "receptor-similar124470.t1"; gene_id "receptor-similar124470"; intron_id 9 ; splice_site "GA"
scf_26105_	exonerate:protein2genome:local	intron	34642	36292	.	-	.	transcript_id "receptor-similar124470.t1"; gene_id "receptor-similar124470"; intron_id 9
scf_26105_	exonerate:protein2genome:local	splice3	34642	34643	.	-	.	transcript_id "receptor-similar124470.t1"; gene_id "receptor-similar124470"; intron_id 8 ; splice_site "AG"
scf_26105_	exonerate:protein2genome:local	cds	34459	34641	.	-	.	transcript_id "receptor-similar124470.t1"; gene_id "receptor-similar124470"; .
scf_26105_	exonerate:protein2genome:local	exon	34459	34641	.	-	.	transcript_id "receptor-similar124470.t1"; gene_id "receptor-similar124470"; insertions 3 ; deletions 0 ; identity 37.29 ; similarity 52.54
scf_26105_	exonerate:protein2genome:local	splice5	34457	34458	.	-	.	transcript_id "receptor-similar124470.t1"; gene_id "receptor-similar124470"; intron_id 10 ; splice_site "GT"
scf_26105_	exonerate:protein2genome:local	intron	18307	34458	.	-	.	transcript_id "receptor-similar124470.t1"; gene_id "receptor-similar124470"; intron_id 10
scf_26105_	exonerate:protein2genome:local	splice3	18307	18308	.	-	.	transcript_id "receptor-similar124470.t1"; gene_id "receptor-similar124470"; intron_id 9 ; splice_site "TG"
scf_26105_	exonerate:protein2genome:local	cds	18218	18306	.	-	.	transcript_id "receptor-similar124470.t1"; gene_id "receptor-similar124470"; .
scf_26105_	exonerate:protein2genome:local	exon	18218	18306	.	-	.	transcript_id "receptor-similar124470.t1"; gene_id "receptor-similar124470"; insertions 0 ; deletions 0 ; identity 46.67 ; similarity 60.00
scf_26105_	exonerate:protein2genome:local	splice5	18216	18217	.	-	.	transcript_id "receptor-similar124470.t1"; gene_id "receptor-similar124470"; intron_id 11 ; splice_site "CC"
scf_26105_	exonerate:protein2genome:local	intron	18179	18217	.	-	.	transcript_id "receptor-similar124470.t1"; gene_id "receptor-similar124470"; intron_id 11
scf_26105_	exonerate:protein2genome:local	splice3	18179	18180	.	-	.	transcript_id "receptor-similar124470.t1"; gene_id "receptor-similar124470"; intron_id 10 ; splice_site "TG"
scf_26105_	exonerate:protein2genome:local	cds	18069	18178	.	-	.	transcript_id "receptor-similar124470.t1"; gene_id "receptor-similar124470"; .
scf_26105_	exonerate:protein2genome:local	exon	18069	18178	.	-	.	transcript_id "receptor-similar124470.t1"; gene_id "receptor-similar124470"; insertions 0 ; deletions 0 ; identity 50.00 ; similarity 58.33
scf_26105_	exonerate:protein2genome:local	splice5	18067	18068	.	-	.	transcript_id "receptor-similar124470.t1"; gene_id "receptor-similar124470"; intron_id 12 ; splice_site "AA"
scf_26105_	exonerate:protein2genome:local	intron	18024	18068	.	-	.	transcript_id "receptor-similar124470.t1"; gene_id "receptor-similar124470"; intron_id 12
scf_26105_	exonerate:protein2genome:local	splice3	18024	18025	.	-	.	transcript_id "receptor-similar124470.t1"; gene_id "receptor-similar124470"; intron_id 11 ; splice_site "AG"
scf_26105_	exonerate:protein2genome:local	cds	17903	18023	.	-	.	transcript_id "receptor-similar124470.t1"; gene_id "receptor-similar124470"; .
scf_26105_	exonerate:protein2genome:local	exon	17903	18023	.	-	.	transcript_id "receptor-similar124470.t1"; gene_id "receptor-similar124470"; insertions 0 ; deletions 0 ; identity 37.50 ; similarity 42.50
scf_26105_	exonerate:protein2genome:local	similarity	17903	93700	6338	-	.	transcript_id "receptor-similar124470.t1"; gene_id "receptor-similar124470"; alignment_id 1 ; Query Sp-Notchlg10 ; Align 93701 307 21 ; Align 69191 315 195 ; Align 68993 380 30 ; Align 67331 391 57 ; Align 67273 410 111 ; Align 61510 448 342 ; Align 61165 562 30 ; Align 61123 572 552 ; Align 60569 757 42 ; Align 60527 772 555 ; Align 59970 958 462 ; Align 59508 1113 102 ; Align 59404 1148 759 ; A…
scf_24804_	exonerate:protein2genome:local	gene	36302	39892	819.0	+	.	gene_id "receptor-similar127028"; sequence XP_022100976.1 ; gene_orientation + ; identity 53.09 ; similarity 66.67
scf_24804_	exonerate:protein2genome:local	cds	36302	36586	.	+	.	transcript_id "receptor-similar127028.t1"; gene_id "receptor-similar127028"; .
scf_24804_	exonerate:protein2genome:local	exon	36302	36586	.	+	.	transcript_id "receptor-similar127028.t1"; gene_id "receptor-similar127028"; insertions 0 ; deletions 1 ; identity 60.42 ; similarity 71.88
scf_24804_	exonerate:protein2genome:local	splice5	36587	36588	.	+	.	transcript_id "receptor-similar127028.t1"; gene_id "receptor-similar127028"; intron_id 1 ; splice_site "GT"
scf_24804_	exonerate:protein2genome:local	intron	36587	36945	.	+	.	transcript_id "receptor-similar127028.t1"; gene_id "receptor-similar127028"; intron_id 1
scf_24804_	exonerate:protein2genome:local	splice3	36944	36945	.	+	.	transcript_id "receptor-similar127028.t1"; gene_id "receptor-similar127028"; intron_id 0 ; splice_site "AG"
scf_24804_	exonerate:protein2genome:local	cds	36946	37093	.	+	.	transcript_id "receptor-similar127028.t1"; gene_id "receptor-similar127028"; .
scf_24804_	exonerate:protein2genome:local	exon	36946	37093	.	+	.	transcript_id "receptor-similar127028.t1"; gene_id "receptor-similar127028"; insertions 0 ; deletions 1 ; identity 61.22 ; similarity 77.55
scf_24804_	exonerate:protein2genome:local	splice5	37094	37095	.	+	.	transcript_id "receptor-similar127028.t1"; gene_id "receptor-similar127028"; intron_id 2 ; splice_site "GT"
scf_24804_	exonerate:protein2genome:local	intron	37094	38348	.	+	.	transcript_id "receptor-similar127028.t1"; gene_id "receptor-similar127028"; intron_id 2
scf_24804_	exonerate:protein2genome:local	splice3	38347	38348	.	+	.	transcript_id "receptor-similar127028.t1"; gene_id "receptor-similar127028"; intron_id 1 ; splice_site "AG"
scf_24804_	exonerate:protein2genome:local	cds	38349	38446	.	+	.	transcript_id "receptor-similar127028.t1"; gene_id "receptor-similar127028"; .
scf_24804_	exonerate:protein2genome:local	exon	38349	38446	.	+	.	transcript_id "receptor-similar127028.t1"; gene_id "receptor-similar127028"; insertions 0 ; deletions 0 ; identity 54.55 ; similarity 72.73
scf_24804_	exonerate:protein2genome:local	splice5	38447	38448	.	+	.	transcript_id "receptor-similar127028.t1"; gene_id "receptor-similar127028"; intron_id 3 ; splice_site "GT"
scf_24804_	exonerate:protein2genome:local	intron	38447	39184	.	+	.	transcript_id "receptor-similar127028.t1"; gene_id "receptor-similar127028"; intron_id 3
scf_24804_	exonerate:protein2genome:local	splice3	39183	39184	.	+	.	transcript_id "receptor-similar127028.t1"; gene_id "receptor-similar127028"; intron_id 2 ; splice_site "AG"
scf_24804_	exonerate:protein2genome:local	cds	39185	39892	.	+	.	transcript_id "receptor-similar127028.t1"; gene_id "receptor-similar127028"; .
scf_24804_	exonerate:protein2genome:local	exon	39185	39892	.	+	.	transcript_id "receptor-similar127028.t1"; gene_id "receptor-similar127028"; insertions 21 ; deletions 5 ; identity 48.03 ; similarity 61.57
scf_24804_	exonerate:protein2genome:local	similarity	36302	39892	819	+	.	transcript_id "receptor-similar127028.t1"; gene_id "receptor-similar127028"; alignment_id 4 ; Query XP_022100976.1 ; Align 36302 1925 102 ; Align 36404 1960 183 ; Align 36946 2021 87 ; Align 37033 2051 60 ; Align 38351 2072 96 ; Align 39185 2104 201 ; Align 39392 2171 57 ; Align 39449 2192 84 ; Align 39533 2221 72 ; Align 39605 2247 72 ; Align 39683 2271 99 ; Align 39791 2304 102
scf_24804_	exonerate:protein2genome:local	gene	39959	40510	238.0	+	.	gene_id "receptor-similar127038"; sequence XP_022100976.1 ; gene_orientation . ; identity 41.67 ; similarity 59.44
scf_24804_	exonerate:protein2genome:local	cds	39959	40510	.	+	.	transcript_id "receptor-similar127038.t1"; gene_id "receptor-similar127038"; .
scf_24804_	exonerate:protein2genome:local	exon	39959	40510	.	+	.	transcript_id "receptor-similar127038.t1"; gene_id "receptor-similar127038"; insertions 12 ; deletions 5 ; identity 41.67 ; similarity 59.44
scf_24804_	exonerate:protein2genome:local	similarity	39959	40510	238	+	.	transcript_id "receptor-similar127038.t1"; gene_id "receptor-similar127038"; alignment_id 14 ; Query XP_022100976.1 ; Align 39959 2378 54 ; Align 40013 2397 123 ; Align 40136 2439 147 ; Align 40286 2488 21 ; Align 40310 2495 72 ; Align 40385 2519 6 ; Align 40394 2521 78 ; Align 40472 2550 39
scf_19177_	exonerate:protein2genome:local	gene	15943	16203	138.0	+	.	gene_id "receptor-similar138295"; sequence A0A4U5UUM4 ; gene_orientation . ; identity 37.93 ; similarity 56.32
scf_19177_	exonerate:protein2genome:local	cds	15943	16203	.	+	.	transcript_id "receptor-similar138295.t1"; gene_id "receptor-similar138295"; .
scf_19177_	exonerate:protein2genome:local	exon	15943	16203	.	+	.	transcript_id "receptor-similar138295.t1"; gene_id "receptor-similar138295"; insertions 0 ; deletions 1 ; identity 37.93 ; similarity 56.32
scf_19177_	exonerate:protein2genome:local	similarity	15943	16203	138	+	.	transcript_id "receptor-similar138295.t1"; gene_id "receptor-similar138295"; alignment_id 1 ; Query A0A4U5UUM4 ; Align 15943 1617 75 ; Align 16018 1643 186
scf_17156_	exonerate:protein2genome:local	gene	45565	48029	2130.0	-	.	gene_id "receptor-similar142904"; sequence Sp-Notchlg10 ; gene_orientation . ; identity 47.29 ; similarity 62.07
scf_17156_	exonerate:protein2genome:local	cds	45565	48029	.	-	.	transcript_id "receptor-similar142904.t1"; gene_id "receptor-similar142904"; .
scf_17156_	exonerate:protein2genome:local	exon	45565	48029	.	-	.	transcript_id "receptor-similar142904.t1"; gene_id "receptor-similar142904"; insertions 27 ; deletions 7 ; identity 47.29 ; similarity 62.07 ; frameshifts 2
scf_17156_	exonerate:protein2genome:local	similarity	45565	48029	2130	-	.	transcript_id "receptor-similar142904.t1"; gene_id "receptor-similar142904"; alignment_id 1 ; Query Sp-Notchlg10 ; Align 48030 1661 426 ; Align 47598 1803 333 ; Align 47259 1914 21 ; Align 47235 1921 1239 ; Align 45984 2334 87 ; Align 45895 2364 120 ; Align 45775 2405 111 ; Align 45664 2443 18 ; Align 45646 2453 81
scf_13424_	exonerate:protein2genome:local	gene	3470	52113	1719.0	+	.	gene_id "receptor-similar149281"; sequence Sp-Notchlg10 ; gene_orientation + ; identity 46.04 ; similarity 62.84
scf_13424_	exonerate:protein2genome:local	cds	3470	3529	.	+	.	transcript_id "receptor-similar149281.t1"; gene_id "receptor-similar149281"; .
scf_13424_	exonerate:protein2genome:local	exon	3470	3529	.	+	.	transcript_id "receptor-similar149281.t1"; gene_id "receptor-similar149281"; insertions 0 ; deletions 0 ; identity 33.33 ; similarity 52.38
scf_13424_	exonerate:protein2genome:local	splice5	3530	3531	.	+	.	transcript_id "receptor-similar149281.t1"; gene_id "receptor-similar149281"; intron_id 1 ; splice_site "GT"
scf_13424_	exonerate:protein2genome:local	intron	3530	26298	.	+	.	transcript_id "receptor-similar149281.t1"; gene_id "receptor-similar149281"; intron_id 1
scf_13424_	exonerate:protein2genome:local	splice3	26297	26298	.	+	.	transcript_id "receptor-similar149281.t1"; gene_id "receptor-similar149281"; intron_id 0 ; splice_site "AA"
scf_13424_	exonerate:protein2genome:local	cds	26299	26527	.	+	.	transcript_id "receptor-similar149281.t1"; gene_id "receptor-similar149281"; .
scf_13424_	exonerate:protein2genome:local	exon	26299	26527	.	+	.	transcript_id "receptor-similar149281.t1"; gene_id "receptor-similar149281"; insertions 3 ; deletions 1 ; identity 46.67 ; similarity 68.00
scf_13424_	exonerate:protein2genome:local	splice5	26528	26529	.	+	.	transcript_id "receptor-similar149281.t1"; gene_id "receptor-similar149281"; intron_id 2 ; splice_site "GT"
scf_13424_	exonerate:protein2genome:local	intron	26528	28557	.	+	.	transcript_id "receptor-similar149281.t1"; gene_id "receptor-similar149281"; intron_id 2
scf_13424_	exonerate:protein2genome:local	splice3	28556	28557	.	+	.	transcript_id "receptor-similar149281.t1"; gene_id "receptor-similar149281"; intron_id 1 ; splice_site "AG"
scf_13424_	exonerate:protein2genome:local	cds	28558	28774	.	+	.	transcript_id "receptor-similar149281.t1"; gene_id "receptor-similar149281"; .
scf_13424_	exonerate:protein2genome:local	exon	28558	28774	.	+	.	transcript_id "receptor-similar149281.t1"; gene_id "receptor-similar149281"; insertions 6 ; deletions 0 ; identity 53.62 ; similarity 68.12
scf_13424_	exonerate:protein2genome:local	splice5	28775	28776	.	+	.	transcript_id "receptor-similar149281.t1"; gene_id "receptor-similar149281"; intron_id 3 ; splice_site "gt"
scf_13424_	exonerate:protein2genome:local	intron	28775	30790	.	+	.	transcript_id "receptor-similar149281.t1"; gene_id "receptor-similar149281"; intron_id 3
scf_13424_	exonerate:protein2genome:local	splice3	30789	30790	.	+	.	transcript_id "receptor-similar149281.t1"; gene_id "receptor-similar149281"; intron_id 2 ; splice_site "AG"
scf_13424_	exonerate:protein2genome:local	cds	30791	31362	.	+	.	transcript_id "receptor-similar149281.t1"; gene_id "receptor-similar149281"; .
scf_13424_	exonerate:protein2genome:local	exon	30791	31362	.	+	.	transcript_id "receptor-similar149281.t1"; gene_id "receptor-similar149281"; insertions 15 ; deletions 1 ; identity 44.32 ; similarity 60.00
scf_13424_	exonerate:protein2genome:local	splice5	31363	31364	.	+	.	transcript_id "receptor-similar149281.t1"; gene_id "receptor-similar149281"; intron_id 4 ; splice_site "GT"
scf_13424_	exonerate:protein2genome:local	intron	31363	31407	.	+	.	transcript_id "receptor-similar149281.t1"; gene_id "receptor-similar149281"; intron_id 4
scf_13424_	exonerate:protein2genome:local	splice3	31406	31407	.	+	.	transcript_id "receptor-similar149281.t1"; gene_id "receptor-similar149281"; intron_id 3 ; splice_site "CG"
scf_13424_	exonerate:protein2genome:local	cds	31408	31902	.	+	.	transcript_id "receptor-similar149281.t1"; gene_id "receptor-similar149281"; .
scf_13424_	exonerate:protein2genome:local	exon	31408	31902	.	+	.	transcript_id "receptor-similar149281.t1"; gene_id "receptor-similar149281"; insertions 3 ; deletions 0 ; identity 44.17 ; similarity 59.51
scf_13424_	exonerate:protein2genome:local	splice5	31903	31904	.	+	.	transcript_id "receptor-similar149281.t1"; gene_id "receptor-similar149281"; intron_id 5 ; splice_site "GT"
scf_13424_	exonerate:protein2genome:local	intron	31903	34773	.	+	.	transcript_id "receptor-similar149281.t1"; gene_id "receptor-similar149281"; intron_id 5
scf_13424_	exonerate:protein2genome:local	splice3	34772	34773	.	+	.	transcript_id "receptor-similar149281.t1"; gene_id "receptor-similar149281"; intron_id 4 ; splice_site "AG"
scf_13424_	exonerate:protein2genome:local	cds	34774	34977	.	+	.	transcript_id "receptor-similar149281.t1"; gene_id "receptor-similar149281"; .
scf_13424_	exonerate:protein2genome:local	exon	34774	34977	.	+	.	transcript_id "receptor-similar149281.t1"; gene_id "receptor-similar149281"; insertions 0 ; deletions 2 ; identity 44.78 ; similarity 67.16
scf_13424_	exonerate:protein2genome:local	splice5	34978	34979	.	+	.	transcript_id "receptor-similar149281.t1"; gene_id "receptor-similar149281"; intron_id 6 ; splice_site "AT"
scf_13424_	exonerate:protein2genome:local	intron	34978	41096	.	+	.	transcript_id "receptor-similar149281.t1"; gene_id "receptor-similar149281"; intron_id 6
scf_13424_	exonerate:protein2genome:local	splice3	41095	41096	.	+	.	transcript_id "receptor-similar149281.t1"; gene_id "receptor-similar149281"; intron_id 5 ; splice_site "GG"
scf_13424_	exonerate:protein2genome:local	cds	41097	41289	.	+	.	transcript_id "receptor-similar149281.t1"; gene_id "receptor-similar149281"; .
scf_13424_	exonerate:protein2genome:local	exon	41097	41289	.	+	.	transcript_id "receptor-similar149281.t1"; gene_id "receptor-similar149281"; insertions 0 ; deletions 0 ; identity 46.03 ; similarity 58.73
scf_13424_	exonerate:protein2genome:local	splice5	41290	41291	.	+	.	transcript_id "receptor-similar149281.t1"; gene_id "receptor-similar149281"; intron_id 7 ; splice_site "TT"
scf_13424_	exonerate:protein2genome:local	intron	41290	47848	.	+	.	transcript_id "receptor-similar149281.t1"; gene_id "receptor-similar149281"; intron_id 7
scf_13424_	exonerate:protein2genome:local	splice3	47847	47848	.	+	.	transcript_id "receptor-similar149281.t1"; gene_id "receptor-similar149281"; intron_id 6 ; splice_site "AG"
scf_13424_	exonerate:protein2genome:local	cds	47849	48015	.	+	.	transcript_id "receptor-similar149281.t1"; gene_id "receptor-similar149281"; .
scf_13424_	exonerate:protein2genome:local	exon	47849	48015	.	+	.	transcript_id "receptor-similar149281.t1"; gene_id "receptor-similar149281"; insertions 0 ; deletions 0 ; identity 49.09 ; similarity 69.09
scf_13424_	exonerate:protein2genome:local	splice5	48016	48017	.	+	.	transcript_id "receptor-similar149281.t1"; gene_id "receptor-similar149281"; intron_id 8 ; splice_site "GT"
scf_13424_	exonerate:protein2genome:local	intron	48016	52006	.	+	.	transcript_id "receptor-similar149281.t1"; gene_id "receptor-similar149281"; intron_id 8
scf_13424_	exonerate:protein2genome:local	splice3	52005	52006	.	+	.	transcript_id "receptor-similar149281.t1"; gene_id "receptor-similar149281"; intron_id 7 ; splice_site "GG"
scf_13424_	exonerate:protein2genome:local	cds	52007	52113	.	+	.	transcript_id "receptor-similar149281.t1"; gene_id "receptor-similar149281"; .
scf_13424_	exonerate:protein2genome:local	exon	52007	52113	.	+	.	transcript_id "receptor-similar149281.t1"; gene_id "receptor-similar149281"; insertions 0 ; deletions 0 ; identity 51.43 ; similarity 65.71
scf_13424_	exonerate:protein2genome:local	similarity	3470	52113	1719	+	.	transcript_id "receptor-similar149281.t1"; gene_id "receptor-similar149281"; alignment_id 1 ; Query Sp-Notchlg10 ; Align 3470 158 60 ; Align 26299 178 27 ; Align 26329 187 51 ; Align 26380 205 147 ; Align 28560 255 69 ; Align 28635 278 138 ; Align 30792 325 72 ; Align 30864 350 90 ; Align 30957 380 54 ; Align 31017 398 69 ; Align 31092 421 270 ; Align 31410 512 312 ; Align 31725 616 177 ; Align 3…
scf_7879_	exonerate:protein2genome:local	gene	1222	113387	5151.0	-	.	gene_id "receptor-similar163803"; sequence Sp-Notchlg10 ; gene_orientation + ; identity 47.56 ; similarity 62.04
scf_7879_	exonerate:protein2genome:local	cds	113291	113387	.	-	.	transcript_id "receptor-similar163803.t1"; gene_id "receptor-similar163803"; .
scf_7879_	exonerate:protein2genome:local	exon	113291	113387	.	-	.	transcript_id "receptor-similar163803.t1"; gene_id "receptor-similar163803"; insertions 0 ; deletions 0 ; identity 56.25 ; similarity 65.62
scf_7879_	exonerate:protein2genome:local	splice5	113289	113290	.	-	.	transcript_id "receptor-similar163803.t1"; gene_id "receptor-similar163803"; intron_id 1 ; splice_site "GT"
scf_7879_	exonerate:protein2genome:local	intron	87172	113290	.	-	.	transcript_id "receptor-similar163803.t1"; gene_id "receptor-similar163803"; intron_id 1
scf_7879_	exonerate:protein2genome:local	splice3	87172	87173	.	-	.	transcript_id "receptor-similar163803.t1"; gene_id "receptor-similar163803"; intron_id 0 ; splice_site "AG"
scf_7879_	exonerate:protein2genome:local	cds	87061	87171	.	-	.	transcript_id "receptor-similar163803.t1"; gene_id "receptor-similar163803"; .
scf_7879_	exonerate:protein2genome:local	exon	87061	87171	.	-	.	transcript_id "receptor-similar163803.t1"; gene_id "receptor-similar163803"; insertions 0 ; deletions 1 ; identity 55.56 ; similarity 72.22
scf_7879_	exonerate:protein2genome:local	splice5	87059	87060	.	-	.	transcript_id "receptor-similar163803.t1"; gene_id "receptor-similar163803"; intron_id 2 ; splice_site "GT"
scf_7879_	exonerate:protein2genome:local	intron	72868	87060	.	-	.	transcript_id "receptor-similar163803.t1"; gene_id "receptor-similar163803"; intron_id 2
scf_7879_	exonerate:protein2genome:local	splice3	72868	72869	.	-	.	transcript_id "receptor-similar163803.t1"; gene_id "receptor-similar163803"; intron_id 1 ; splice_site "AG"
scf_7879_	exonerate:protein2genome:local	cds	72634	72867	.	-	.	transcript_id "receptor-similar163803.t1"; gene_id "receptor-similar163803"; .
scf_7879_	exonerate:protein2genome:local	exon	72634	72867	.	-	.	transcript_id "receptor-similar163803.t1"; gene_id "receptor-similar163803"; insertions 6 ; deletions 0 ; identity 58.67 ; similarity 69.33
scf_7879_	exonerate:protein2genome:local	splice5	72632	72633	.	-	.	transcript_id "receptor-similar163803.t1"; gene_id "receptor-similar163803"; intron_id 3 ; splice_site "GT"
scf_7879_	exonerate:protein2genome:local	intron	70451	72633	.	-	.	transcript_id "receptor-similar163803.t1"; gene_id "receptor-similar163803"; intron_id 3
scf_7879_	exonerate:protein2genome:local	splice3	70451	70452	.	-	.	transcript_id "receptor-similar163803.t1"; gene_id "receptor-similar163803"; intron_id 2 ; splice_site "AG"
scf_7879_	exonerate:protein2genome:local	cds	70217	70450	.	-	.	transcript_id "receptor-similar163803.t1"; gene_id "receptor-similar163803"; .
scf_7879_	exonerate:protein2genome:local	exon	70217	70450	.	-	.	transcript_id "receptor-similar163803.t1"; gene_id "receptor-similar163803"; insertions 6 ; deletions 0 ; identity 54.67 ; similarity 66.67
scf_7879_	exonerate:protein2genome:local	splice5	70215	70216	.	-	.	transcript_id "receptor-similar163803.t1"; gene_id "receptor-similar163803"; intron_id 4 ; splice_site "GT"
scf_7879_	exonerate:protein2genome:local	intron	55418	70216	.	-	.	transcript_id "receptor-similar163803.t1"; gene_id "receptor-similar163803"; intron_id 4
scf_7879_	exonerate:protein2genome:local	splice3	55418	55419	.	-	.	transcript_id "receptor-similar163803.t1"; gene_id "receptor-similar163803"; intron_id 3 ; splice_site "AG"
scf_7879_	exonerate:protein2genome:local	cds	55235	55417	.	-	.	transcript_id "receptor-similar163803.t1"; gene_id "receptor-similar163803"; .
scf_7879_	exonerate:protein2genome:local	exon	55235	55417	.	-	.	transcript_id "receptor-similar163803.t1"; gene_id "receptor-similar163803"; insertions 6 ; deletions 0 ; identity 53.45 ; similarity 68.97
scf_7879_	exonerate:protein2genome:local	splice5	55233	55234	.	-	.	transcript_id "receptor-similar163803.t1"; gene_id "receptor-similar163803"; intron_id 5 ; splice_site "GA"
scf_7879_	exonerate:protein2genome:local	intron	40550	55234	.	-	.	transcript_id "receptor-similar163803.t1"; gene_id "receptor-similar163803"; intron_id 5
scf_7879_	exonerate:protein2genome:local	splice3	40550	40551	.	-	.	transcript_id "receptor-similar163803.t1"; gene_id "receptor-similar163803"; intron_id 4 ; splice_site "AG"
scf_7879_	exonerate:protein2genome:local	cds	40385	40549	.	-	.	transcript_id "receptor-similar163803.t1"; gene_id "receptor-similar163803"; .
scf_7879_	exonerate:protein2genome:local	exon	40385	40549	.	-	.	transcript_id "receptor-similar163803.t1"; gene_id "receptor-similar163803"; insertions 0 ; deletions 0 ; identity 50.00 ; similarity 66.67
scf_7879_	exonerate:protein2genome:local	splice5	40383	40384	.	-	.	transcript_id "receptor-similar163803.t1"; gene_id "receptor-similar163803"; intron_id 6 ; splice_site "GT"
scf_7879_	exonerate:protein2genome:local	intron	40270	40384	.	-	.	transcript_id "receptor-similar163803.t1"; gene_id "receptor-similar163803"; intron_id 6
scf_7879_	exonerate:protein2genome:local	splice3	40270	40271	.	-	.	transcript_id "receptor-similar163803.t1"; gene_id "receptor-similar163803"; intron_id 5 ; splice_site "AG"
scf_7879_	exonerate:protein2genome:local	cds	40156	40269	.	-	.	transcript_id "receptor-similar163803.t1"; gene_id "receptor-similar163803"; .
scf_7879_	exonerate:protein2genome:local	exon	40156	40269	.	-	.	transcript_id "receptor-similar163803.t1"; gene_id "receptor-similar163803"; insertions 0 ; deletions 0 ; identity 51.35 ; similarity 64.86
scf_7879_	exonerate:protein2genome:local	splice5	40154	40155	.	-	.	transcript_id "receptor-similar163803.t1"; gene_id "receptor-similar163803"; intron_id 7 ; splice_site "GT"
scf_7879_	exonerate:protein2genome:local	intron	39733	40155	.	-	.	transcript_id "receptor-similar163803.t1"; gene_id "receptor-similar163803"; intron_id 7
scf_7879_	exonerate:protein2genome:local	splice3	39733	39734	.	-	.	transcript_id "receptor-similar163803.t1"; gene_id "receptor-similar163803"; intron_id 6 ; splice_site "AG"
scf_7879_	exonerate:protein2genome:local	cds	39392	39732	.	-	.	transcript_id "receptor-similar163803.t1"; gene_id "receptor-similar163803"; .
scf_7879_	exonerate:protein2genome:local	exon	39392	39732	.	-	.	transcript_id "receptor-similar163803.t1"; gene_id "receptor-similar163803"; insertions 18 ; deletions 0 ; identity 45.37 ; similarity 64.81
scf_7879_	exonerate:protein2genome:local	splice5	39390	39391	.	-	.	transcript_id "receptor-similar163803.t1"; gene_id "receptor-similar163803"; intron_id 8 ; splice_site "GC"
scf_7879_	exonerate:protein2genome:local	intron	36320	39391	.	-	.	transcript_id "receptor-similar163803.t1"; gene_id "receptor-similar163803"; intron_id 8
scf_7879_	exonerate:protein2genome:local	splice3	36320	36321	.	-	.	transcript_id "receptor-similar163803.t1"; gene_id "receptor-similar163803"; intron_id 7 ; splice_site "at"
scf_7879_	exonerate:protein2genome:local	cds	36067	36319	.	-	.	transcript_id "receptor-similar163803.t1"; gene_id "receptor-similar163803"; .
scf_7879_	exonerate:protein2genome:local	exon	36067	36319	.	-	.	transcript_id "receptor-similar163803.t1"; gene_id "receptor-similar163803"; insertions 6 ; deletions 0 ; identity 47.56 ; similarity 58.54
scf_7879_	exonerate:protein2genome:local	splice5	36065	36066	.	-	.	transcript_id "receptor-similar163803.t1"; gene_id "receptor-similar163803"; intron_id 9 ; splice_site "GT"
scf_7879_	exonerate:protein2genome:local	intron	34066	36066	.	-	.	transcript_id "receptor-similar163803.t1"; gene_id "receptor-similar163803"; intron_id 9
scf_7879_	exonerate:protein2genome:local	splice3	34066	34067	.	-	.	transcript_id "receptor-similar163803.t1"; gene_id "receptor-similar163803"; intron_id 8 ; splice_site "AG"
scf_7879_	exonerate:protein2genome:local	cds	33598	34065	.	-	.	transcript_id "receptor-similar163803.t1"; gene_id "receptor-similar163803"; .
scf_7879_	exonerate:protein2genome:local	exon	33598	34065	.	-	.	transcript_id "receptor-similar163803.t1"; gene_id "receptor-similar163803"; insertions 18 ; deletions 0 ; identity 41.22 ; similarity 56.76 ; frameshifts 2
scf_7879_	exonerate:protein2genome:local	splice5	33596	33597	.	-	.	transcript_id "receptor-similar163803.t1"; gene_id "receptor-similar163803"; intron_id 10 ; splice_site "GT"
scf_7879_	exonerate:protein2genome:local	intron	29919	33597	.	-	.	transcript_id "receptor-similar163803.t1"; gene_id "receptor-similar163803"; intron_id 10
scf_7879_	exonerate:protein2genome:local	splice3	29919	29920	.	-	.	transcript_id "receptor-similar163803.t1"; gene_id "receptor-similar163803"; intron_id 9 ; splice_site "CC"
scf_7879_	exonerate:protein2genome:local	cds	28953	29918	.	-	.	transcript_id "receptor-similar163803.t1"; gene_id "receptor-similar163803"; .
scf_7879_	exonerate:protein2genome:local	exon	28953	29918	.	-	.	transcript_id "receptor-similar163803.t1"; gene_id "receptor-similar163803"; insertions 42 ; deletions 0 ; identity 44.12 ; similarity 58.50 ; frameshifts 4
scf_7879_	exonerate:protein2genome:local	splice5	28951	28952	.	-	.	transcript_id "receptor-similar163803.t1"; gene_id "receptor-similar163803"; intron_id 11 ; splice_site "GT"
scf_7879_	exonerate:protein2genome:local	intron	25508	28952	.	-	.	transcript_id "receptor-similar163803.t1"; gene_id "receptor-similar163803"; intron_id 11
scf_7879_	exonerate:protein2genome:local	splice3	25508	25509	.	-	.	transcript_id "receptor-similar163803.t1"; gene_id "receptor-similar163803"; intron_id 10 ; splice_site "AG"
scf_7879_	exonerate:protein2genome:local	cds	24674	25507	.	-	.	transcript_id "receptor-similar163803.t1"; gene_id "receptor-similar163803"; .
scf_7879_	exonerate:protein2genome:local	exon	24674	25507	.	-	.	transcript_id "receptor-similar163803.t1"; gene_id "receptor-similar163803"; insertions 36 ; deletions 0 ; identity 45.66 ; similarity 56.98
scf_7879_	exonerate:protein2genome:local	splice5	24672	24673	.	-	.	transcript_id "receptor-similar163803.t1"; gene_id "receptor-similar163803"; intron_id 12 ; splice_site "GT"
scf_7879_	exonerate:protein2genome:local	intron	22906	24673	.	-	.	transcript_id "receptor-similar163803.t1"; gene_id "receptor-similar163803"; intron_id 12
scf_7879_	exonerate:protein2genome:local	splice3	22906	22907	.	-	.	transcript_id "receptor-similar163803.t1"; gene_id "receptor-similar163803"; intron_id 11 ; splice_site "TG"
scf_7879_	exonerate:protein2genome:local	cds	22312	22905	.	-	.	transcript_id "receptor-similar163803.t1"; gene_id "receptor-similar163803"; .
scf_7879_	exonerate:protein2genome:local	exon	22312	22905	.	-	.	transcript_id "receptor-similar163803.t1"; gene_id "receptor-similar163803"; insertions 24 ; deletions 0 ; identity 45.50 ; similarity 59.79
scf_7879_	exonerate:protein2genome:local	splice5	22310	22311	.	-	.	transcript_id "receptor-similar163803.t1"; gene_id "receptor-similar163803"; intron_id 13 ; splice_site "GT"
scf_7879_	exonerate:protein2genome:local	intron	21534	22311	.	-	.	transcript_id "receptor-similar163803.t1"; gene_id "receptor-similar163803"; intron_id 13
scf_7879_	exonerate:protein2genome:local	splice3	21534	21535	.	-	.	transcript_id "receptor-similar163803.t1"; gene_id "receptor-similar163803"; intron_id 12 ; splice_site "AG"
scf_7879_	exonerate:protein2genome:local	cds	21300	21533	.	-	.	transcript_id "receptor-similar163803.t1"; gene_id "receptor-similar163803"; .
scf_7879_	exonerate:protein2genome:local	exon	21300	21533	.	-	.	transcript_id "receptor-similar163803.t1"; gene_id "receptor-similar163803"; insertions 6 ; deletions 0 ; identity 46.67 ; similarity 60.00
scf_7879_	exonerate:protein2genome:local	splice5	21298	21299	.	-	.	transcript_id "receptor-similar163803.t1"; gene_id "receptor-similar163803"; intron_id 14 ; splice_site "GT"
scf_7879_	exonerate:protein2genome:local	intron	20631	21299	.	-	.	transcript_id "receptor-similar163803.t1"; gene_id "receptor-similar163803"; intron_id 14
scf_7879_	exonerate:protein2genome:local	splice3	20631	20632	.	-	.	transcript_id "receptor-similar163803.t1"; gene_id "receptor-similar163803"; intron_id 13 ; splice_site "AG"
scf_7879_	exonerate:protein2genome:local	cds	20517	20630	.	-	.	transcript_id "receptor-similar163803.t1"; gene_id "receptor-similar163803"; .
scf_7879_	exonerate:protein2genome:local	exon	20517	20630	.	-	.	transcript_id "receptor-similar163803.t1"; gene_id "receptor-similar163803"; insertions 0 ; deletions 0 ; identity 62.16 ; similarity 75.68
scf_7879_	exonerate:protein2genome:local	splice5	20515	20516	.	-	.	transcript_id "receptor-similar163803.t1"; gene_id "receptor-similar163803"; intron_id 15 ; splice_site "GT"
scf_7879_	exonerate:protein2genome:local	intron	19997	20516	.	-	.	transcript_id "receptor-similar163803.t1"; gene_id "receptor-similar163803"; intron_id 15
scf_7879_	exonerate:protein2genome:local	splice3	19997	19998	.	-	.	transcript_id "receptor-similar163803.t1"; gene_id "receptor-similar163803"; intron_id 14 ; splice_site "AG"
scf_7879_	exonerate:protein2genome:local	cds	19817	19996	.	-	.	transcript_id "receptor-similar163803.t1"; gene_id "receptor-similar163803"; .
scf_7879_	exonerate:protein2genome:local	exon	19817	19996	.	-	.	transcript_id "receptor-similar163803.t1"; gene_id "receptor-similar163803"; insertions 6 ; deletions 0 ; identity 43.86 ; similarity 63.16
scf_7879_	exonerate:protein2genome:local	splice5	19815	19816	.	-	.	transcript_id "receptor-similar163803.t1"; gene_id "receptor-similar163803"; intron_id 16 ; splice_site "GT"
scf_7879_	exonerate:protein2genome:local	intron	19557	19816	.	-	.	transcript_id "receptor-similar163803.t1"; gene_id "receptor-similar163803"; intron_id 16
scf_7879_	exonerate:protein2genome:local	splice3	19557	19558	.	-	.	transcript_id "receptor-similar163803.t1"; gene_id "receptor-similar163803"; intron_id 15 ; splice_site "AG"
scf_7879_	exonerate:protein2genome:local	cds	19269	19556	.	-	.	transcript_id "receptor-similar163803.t1"; gene_id "receptor-similar163803"; .
scf_7879_	exonerate:protein2genome:local	exon	19269	19556	.	-	.	transcript_id "receptor-similar163803.t1"; gene_id "receptor-similar163803"; insertions 6 ; deletions 0 ; identity 48.39 ; similarity 62.37
scf_7879_	exonerate:protein2genome:local	splice5	19267	19268	.	-	.	transcript_id "receptor-similar163803.t1"; gene_id "receptor-similar163803"; intron_id 17 ; splice_site "GT"
scf_7879_	exonerate:protein2genome:local	intron	18667	19268	.	-	.	transcript_id "receptor-similar163803.t1"; gene_id "receptor-similar163803"; intron_id 17
scf_7879_	exonerate:protein2genome:local	splice3	18667	18668	.	-	.	transcript_id "receptor-similar163803.t1"; gene_id "receptor-similar163803"; intron_id 16 ; splice_site "AG"
scf_7879_	exonerate:protein2genome:local	cds	18434	18666	.	-	.	transcript_id "receptor-similar163803.t1"; gene_id "receptor-similar163803"; .
scf_7879_	exonerate:protein2genome:local	exon	18434	18666	.	-	.	transcript_id "receptor-similar163803.t1"; gene_id "receptor-similar163803"; insertions 6 ; deletions 1 ; identity 45.95 ; similarity 59.46 ; frameshifts 2
scf_7879_	exonerate:protein2genome:local	splice5	18432	18433	.	-	.	transcript_id "receptor-similar163803.t1"; gene_id "receptor-similar163803"; intron_id 18 ; splice_site "GT"
scf_7879_	exonerate:protein2genome:local	intron	14613	18433	.	-	.	transcript_id "receptor-similar163803.t1"; gene_id "receptor-similar163803"; intron_id 18
scf_7879_	exonerate:protein2genome:local	splice3	14613	14614	.	-	.	transcript_id "receptor-similar163803.t1"; gene_id "receptor-similar163803"; intron_id 17 ; splice_site "AG"
scf_7879_	exonerate:protein2genome:local	cds	13659	14612	.	-	.	transcript_id "receptor-similar163803.t1"; gene_id "receptor-similar163803"; .
scf_7879_	exonerate:protein2genome:local	exon	13659	14612	.	-	.	transcript_id "receptor-similar163803.t1"; gene_id "receptor-similar163803"; insertions 42 ; deletions 0 ; identity 49.83 ; similarity 66.34
scf_7879_	exonerate:protein2genome:local	splice5	13657	13658	.	-	.	transcript_id "receptor-similar163803.t1"; gene_id "receptor-similar163803"; intron_id 19 ; splice_site "GT"
scf_7879_	exonerate:protein2genome:local	intron	12480	13658	.	-	.	transcript_id "receptor-similar163803.t1"; gene_id "receptor-similar163803"; intron_id 19
scf_7879_	exonerate:protein2genome:local	splice3	12480	12481	.	-	.	transcript_id "receptor-similar163803.t1"; gene_id "receptor-similar163803"; intron_id 18 ; splice_site "AG"
scf_7879_	exonerate:protein2genome:local	cds	12246	12479	.	-	.	transcript_id "receptor-similar163803.t1"; gene_id "receptor-similar163803"; .
scf_7879_	exonerate:protein2genome:local	exon	12246	12479	.	-	.	transcript_id "receptor-similar163803.t1"; gene_id "receptor-similar163803"; insertions 6 ; deletions 0 ; identity 44.00 ; similarity 56.00
scf_7879_	exonerate:protein2genome:local	splice5	12244	12245	.	-	.	transcript_id "receptor-similar163803.t1"; gene_id "receptor-similar163803"; intron_id 20 ; splice_site "GT"
scf_7879_	exonerate:protein2genome:local	intron	11167	12245	.	-	.	transcript_id "receptor-similar163803.t1"; gene_id "receptor-similar163803"; intron_id 20
scf_7879_	exonerate:protein2genome:local	splice3	11167	11168	.	-	.	transcript_id "receptor-similar163803.t1"; gene_id "receptor-similar163803"; intron_id 19 ; splice_site "AG"
scf_7879_	exonerate:protein2genome:local	cds	11053	11166	.	-	.	transcript_id "receptor-similar163803.t1"; gene_id "receptor-similar163803"; .
scf_7879_	exonerate:protein2genome:local	exon	11053	11166	.	-	.	transcript_id "receptor-similar163803.t1"; gene_id "receptor-similar163803"; insertions 0 ; deletions 0 ; identity 51.35 ; similarity 62.16
scf_7879_	exonerate:protein2genome:local	splice5	11051	11052	.	-	.	transcript_id "receptor-similar163803.t1"; gene_id "receptor-similar163803"; intron_id 21 ; splice_site "GT"
scf_7879_	exonerate:protein2genome:local	intron	1461	11052	.	-	.	transcript_id "receptor-similar163803.t1"; gene_id "receptor-similar163803"; intron_id 21
scf_7879_	exonerate:protein2genome:local	splice3	1461	1462	.	-	.	transcript_id "receptor-similar163803.t1"; gene_id "receptor-similar163803"; intron_id 20 ; splice_site "AG"
scf_7879_	exonerate:protein2genome:local	cds	1222	1460	.	-	.	transcript_id "receptor-similar163803.t1"; gene_id "receptor-similar163803"; .
scf_7879_	exonerate:protein2genome:local	exon	1222	1460	.	-	.	transcript_id "receptor-similar163803.t1"; gene_id "receptor-similar163803"; insertions 6 ; deletions 0 ; identity 44.16 ; similarity 66.23
scf_7879_	exonerate:protein2genome:local	similarity	1222	113387	5151	-	.	transcript_id "receptor-similar163803.t1"; gene_id "receptor-similar163803"; alignment_id 1 ; Query Sp-Notchlg10 ; Align 113388 155 96 ; Align 87170 188 48 ; Align 87122 205 60 ; Align 72866 226 66 ; Align 72794 248 159 ; Align 70449 302 60 ; Align 70383 322 165 ; Align 55416 378 51 ; Align 55359 395 123 ; Align 40548 437 162 ; Align 40268 492 111 ; Align 39731 530 45 ; Align 39680 545 132 ; Alig…
scf_7879_	exonerate:protein2genome:local	gene	2830	112083	2834.0	-	.	gene_id "receptor-similar164752"; sequence XP_030840652.1 ; gene_orientation + ; identity 46.20 ; similarity 60.93
scf_7879_	exonerate:protein2genome:local	cds	111954	112083	.	-	.	transcript_id "receptor-similar164752.t1"; gene_id "receptor-similar164752"; .
scf_7879_	exonerate:protein2genome:local	exon	111954	112083	.	-	.	transcript_id "receptor-similar164752.t1"; gene_id "receptor-similar164752"; insertions 0 ; deletions 0 ; identity 51.16 ; similarity 67.44
scf_7879_	exonerate:protein2genome:local	splice5	111952	111953	.	-	.	transcript_id "receptor-similar164752.t1"; gene_id "receptor-similar164752"; intron_id 1 ; splice_site "GT"
scf_7879_	exonerate:protein2genome:local	intron	91997	111953	.	-	.	transcript_id "receptor-similar164752.t1"; gene_id "receptor-similar164752"; intron_id 1
scf_7879_	exonerate:protein2genome:local	splice3	91997	91998	.	-	.	transcript_id "receptor-similar164752.t1"; gene_id "receptor-similar164752"; intron_id 0 ; splice_site "AG"
scf_7879_	exonerate:protein2genome:local	cds	91883	91996	.	-	.	transcript_id "receptor-similar164752.t1"; gene_id "receptor-similar164752"; .
scf_7879_	exonerate:protein2genome:local	exon	91883	91996	.	-	.	transcript_id "receptor-similar164752.t1"; gene_id "receptor-similar164752"; insertions 0 ; deletions 0 ; identity 45.95 ; similarity 56.76
scf_7879_	exonerate:protein2genome:local	splice5	91881	91882	.	-	.	transcript_id "receptor-similar164752.t1"; gene_id "receptor-similar164752"; intron_id 2 ; splice_site "GT"
scf_7879_	exonerate:protein2genome:local	intron	85170	91882	.	-	.	transcript_id "receptor-similar164752.t1"; gene_id "receptor-similar164752"; intron_id 2
scf_7879_	exonerate:protein2genome:local	splice3	85170	85171	.	-	.	transcript_id "receptor-similar164752.t1"; gene_id "receptor-similar164752"; intron_id 1 ; splice_site "AG"
scf_7879_	exonerate:protein2genome:local	cds	84936	85169	.	-	.	transcript_id "receptor-similar164752.t1"; gene_id "receptor-similar164752"; .
scf_7879_	exonerate:protein2genome:local	exon	84936	85169	.	-	.	transcript_id "receptor-similar164752.t1"; gene_id "receptor-similar164752"; insertions 6 ; deletions 0 ; identity 50.67 ; similarity 65.33
scf_7879_	exonerate:protein2genome:local	splice5	84934	84935	.	-	.	transcript_id "receptor-similar164752.t1"; gene_id "receptor-similar164752"; intron_id 3 ; splice_site "GT"
scf_7879_	exonerate:protein2genome:local	intron	35588	84935	.	-	.	transcript_id "receptor-similar164752.t1"; gene_id "receptor-similar164752"; intron_id 3
scf_7879_	exonerate:protein2genome:local	splice3	35588	35589	.	-	.	transcript_id "receptor-similar164752.t1"; gene_id "receptor-similar164752"; intron_id 2 ; splice_site "AG"
scf_7879_	exonerate:protein2genome:local	cds	35474	35587	.	-	.	transcript_id "receptor-similar164752.t1"; gene_id "receptor-similar164752"; .
scf_7879_	exonerate:protein2genome:local	exon	35474	35587	.	-	.	transcript_id "receptor-similar164752.t1"; gene_id "receptor-similar164752"; insertions 0 ; deletions 0 ; identity 59.46 ; similarity 72.97
scf_7879_	exonerate:protein2genome:local	splice5	35472	35473	.	-	.	transcript_id "receptor-similar164752.t1"; gene_id "receptor-similar164752"; intron_id 4 ; splice_site "GT"
scf_7879_	exonerate:protein2genome:local	intron	33946	35473	.	-	.	transcript_id "receptor-similar164752.t1"; gene_id "receptor-similar164752"; intron_id 4
scf_7879_	exonerate:protein2genome:local	splice3	33946	33947	.	-	.	transcript_id "receptor-similar164752.t1"; gene_id "receptor-similar164752"; intron_id 3 ; splice_site "TG"
scf_7879_	exonerate:protein2genome:local	cds	33766	33945	.	-	.	transcript_id "receptor-similar164752.t1"; gene_id "receptor-similar164752"; .
scf_7879_	exonerate:protein2genome:local	exon	33766	33945	.	-	.	transcript_id "receptor-similar164752.t1"; gene_id "receptor-similar164752"; insertions 6 ; deletions 0 ; identity 47.37 ; similarity 66.67
scf_7879_	exonerate:protein2genome:local	splice5	33764	33765	.	-	.	transcript_id "receptor-similar164752.t1"; gene_id "receptor-similar164752"; intron_id 5 ; splice_site "GT"
scf_7879_	exonerate:protein2genome:local	intron	29842	33765	.	-	.	transcript_id "receptor-similar164752.t1"; gene_id "receptor-similar164752"; intron_id 5
scf_7879_	exonerate:protein2genome:local	splice3	29842	29843	.	-	.	transcript_id "receptor-similar164752.t1"; gene_id "receptor-similar164752"; intron_id 4 ; splice_site "AG"
scf_7879_	exonerate:protein2genome:local	cds	29758	29841	.	-	.	transcript_id "receptor-similar164752.t1"; gene_id "receptor-similar164752"; .
scf_7879_	exonerate:protein2genome:local	exon	29758	29841	.	-	.	transcript_id "receptor-similar164752.t1"; gene_id "receptor-similar164752"; insertions 0 ; deletions 0 ; identity 40.74 ; similarity 55.56
scf_7879_	exonerate:protein2genome:local	splice5	29756	29757	.	-	.	transcript_id "receptor-similar164752.t1"; gene_id "receptor-similar164752"; intron_id 6 ; splice_site "AT"
scf_7879_	exonerate:protein2genome:local	intron	29166	29757	.	-	.	transcript_id "receptor-similar164752.t1"; gene_id "receptor-similar164752"; intron_id 6
scf_7879_	exonerate:protein2genome:local	splice3	29166	29167	.	-	.	transcript_id "receptor-similar164752.t1"; gene_id "receptor-similar164752"; intron_id 5 ; splice_site "AG"
scf_7879_	exonerate:protein2genome:local	cds	28953	29165	.	-	.	transcript_id "receptor-similar164752.t1"; gene_id "receptor-similar164752"; .
scf_7879_	exonerate:protein2genome:local	exon	28953	29165	.	-	.	transcript_id "receptor-similar164752.t1"; gene_id "receptor-similar164752"; insertions 6 ; deletions 0 ; identity 55.88 ; similarity 61.76
scf_7879_	exonerate:protein2genome:local	splice5	28951	28952	.	-	.	transcript_id "receptor-similar164752.t1"; gene_id "receptor-similar164752"; intron_id 7 ; splice_site "GT"
scf_7879_	exonerate:protein2genome:local	intron	25508	28952	.	-	.	transcript_id "receptor-similar164752.t1"; gene_id "receptor-similar164752"; intron_id 7
scf_7879_	exonerate:protein2genome:local	splice3	25508	25509	.	-	.	transcript_id "receptor-similar164752.t1"; gene_id "receptor-similar164752"; intron_id 6 ; splice_site "AG"
scf_7879_	exonerate:protein2genome:local	cds	24674	25507	.	-	.	transcript_id "receptor-similar164752.t1"; gene_id "receptor-similar164752"; .
scf_7879_	exonerate:protein2genome:local	exon	24674	25507	.	-	.	transcript_id "receptor-similar164752.t1"; gene_id "receptor-similar164752"; insertions 33 ; deletions 0 ; identity 43.61 ; similarity 58.27
scf_7879_	exonerate:protein2genome:local	splice5	24672	24673	.	-	.	transcript_id "receptor-similar164752.t1"; gene_id "receptor-similar164752"; intron_id 8 ; splice_site "GT"
scf_7879_	exonerate:protein2genome:local	intron	23026	24673	.	-	.	transcript_id "receptor-similar164752.t1"; gene_id "receptor-similar164752"; intron_id 8
scf_7879_	exonerate:protein2genome:local	splice3	23026	23027	.	-	.	transcript_id "receptor-similar164752.t1"; gene_id "receptor-similar164752"; intron_id 7 ; splice_site "AG"
scf_7879_	exonerate:protein2genome:local	cds	22338	23025	.	-	.	transcript_id "receptor-similar164752.t1"; gene_id "receptor-similar164752"; .
scf_7879_	exonerate:protein2genome:local	exon	22338	23025	.	-	.	transcript_id "receptor-similar164752.t1"; gene_id "receptor-similar164752"; insertions 30 ; deletions 0 ; identity 40.37 ; similarity 54.13
scf_7879_	exonerate:protein2genome:local	splice5	22336	22337	.	-	.	transcript_id "receptor-similar164752.t1"; gene_id "receptor-similar164752"; intron_id 9 ; splice_site "GT"
scf_7879_	exonerate:protein2genome:local	intron	19409	22337	.	-	.	transcript_id "receptor-similar164752.t1"; gene_id "receptor-similar164752"; intron_id 9
scf_7879_	exonerate:protein2genome:local	splice3	19409	19410	.	-	.	transcript_id "receptor-similar164752.t1"; gene_id "receptor-similar164752"; intron_id 8 ; splice_site "GG"
scf_7879_	exonerate:protein2genome:local	cds	19269	19408	.	-	.	transcript_id "receptor-similar164752.t1"; gene_id "receptor-similar164752"; .
scf_7879_	exonerate:protein2genome:local	exon	19269	19408	.	-	.	transcript_id "receptor-similar164752.t1"; gene_id "receptor-similar164752"; insertions 0 ; deletions 0 ; identity 50.00 ; similarity 71.74
scf_7879_	exonerate:protein2genome:local	splice5	19267	19268	.	-	.	transcript_id "receptor-similar164752.t1"; gene_id "receptor-similar164752"; intron_id 10 ; splice_site "GT"
scf_7879_	exonerate:protein2genome:local	intron	14613	19268	.	-	.	transcript_id "receptor-similar164752.t1"; gene_id "receptor-similar164752"; intron_id 10
scf_7879_	exonerate:protein2genome:local	splice3	14613	14614	.	-	.	transcript_id "receptor-similar164752.t1"; gene_id "receptor-similar164752"; intron_id 9 ; splice_site "AG"
scf_7879_	exonerate:protein2genome:local	cds	13710	14612	.	-	.	transcript_id "receptor-similar164752.t1"; gene_id "receptor-similar164752"; .
scf_7879_	exonerate:protein2genome:local	exon	13710	14612	.	-	.	transcript_id "receptor-similar164752.t1"; gene_id "receptor-similar164752"; insertions 45 ; deletions 0 ; identity 45.96 ; similarity 60.70
scf_7879_	exonerate:protein2genome:local	splice5	13708	13709	.	-	.	transcript_id "receptor-similar164752.t1"; gene_id "receptor-similar164752"; intron_id 11 ; splice_site "GA"
scf_7879_	exonerate:protein2genome:local	intron	12411	13709	.	-	.	transcript_id "receptor-similar164752.t1"; gene_id "receptor-similar164752"; intron_id 11
scf_7879_	exonerate:protein2genome:local	splice3	12411	12412	.	-	.	transcript_id "receptor-similar164752.t1"; gene_id "receptor-similar164752"; intron_id 10 ; splice_site "AG"
scf_7879_	exonerate:protein2genome:local	cds	12246	12410	.	-	.	transcript_id "receptor-similar164752.t1"; gene_id "receptor-similar164752"; .
scf_7879_	exonerate:protein2genome:local	exon	12246	12410	.	-	.	transcript_id "receptor-similar164752.t1"; gene_id "receptor-similar164752"; insertions 3 ; deletions 0 ; identity 49.06 ; similarity 67.92
scf_7879_	exonerate:protein2genome:local	splice5	12244	12245	.	-	.	transcript_id "receptor-similar164752.t1"; gene_id "receptor-similar164752"; intron_id 12 ; splice_site "GT"
scf_7879_	exonerate:protein2genome:local	intron	2943	12245	.	-	.	transcript_id "receptor-similar164752.t1"; gene_id "receptor-similar164752"; intron_id 12
scf_7879_	exonerate:protein2genome:local	splice3	2943	2944	.	-	.	transcript_id "receptor-similar164752.t1"; gene_id "receptor-similar164752"; intron_id 11 ; splice_site "AG"
scf_7879_	exonerate:protein2genome:local	cds	2830	2942	.	-	.	transcript_id "receptor-similar164752.t1"; gene_id "receptor-similar164752"; .
scf_7879_	exonerate:protein2genome:local	exon	2830	2942	.	-	.	transcript_id "receptor-similar164752.t1"; gene_id "receptor-similar164752"; insertions 0 ; deletions 0 ; identity 48.65 ; similarity 67.57
scf_7879_	exonerate:protein2genome:local	similarity	2830	112083	2834	-	.	transcript_id "receptor-similar164752.t1"; gene_id "receptor-similar164752"; alignment_id 1 ; Query XP_030840652.1 ; Align 112084 209 129 ; Align 91995 253 111 ; Align 85168 291 57 ; Align 85105 310 168 ; Align 35586 367 111 ; Align 33944 405 51 ; Align 33887 422 120 ; Align 29840 463 81 ; Align 29164 491 42 ; Align 29116 505 162 ; Align 25506 560 63 ; Align 25437 581 105 ; Align 25326 616 117 ; …
scf_4753_	exonerate:protein2genome:local	gene	8719	44495	1177.0	-	.	gene_id "receptor-similar174518"; sequence XP_030833413.1 ; gene_orientation + ; identity 53.51 ; similarity 64.47
scf_4753_	exonerate:protein2genome:local	cds	44253	44495	.	-	.	transcript_id "receptor-similar174518.t1"; gene_id "receptor-similar174518"; .
scf_4753_	exonerate:protein2genome:local	exon	44253	44495	.	-	.	transcript_id "receptor-similar174518.t1"; gene_id "receptor-similar174518"; insertions 0 ; deletions 0 ; identity 45.12 ; similarity 57.32
scf_4753_	exonerate:protein2genome:local	splice5	44251	44252	.	-	.	transcript_id "receptor-similar174518.t1"; gene_id "receptor-similar174518"; intron_id 1 ; splice_site "AA"
scf_4753_	exonerate:protein2genome:local	intron	43886	44252	.	-	.	transcript_id "receptor-similar174518.t1"; gene_id "receptor-similar174518"; intron_id 1
scf_4753_	exonerate:protein2genome:local	splice3	43886	43887	.	-	.	transcript_id "receptor-similar174518.t1"; gene_id "receptor-similar174518"; intron_id 0 ; splice_site "AG"
scf_4753_	exonerate:protein2genome:local	cds	43622	43885	.	-	.	transcript_id "receptor-similar174518.t1"; gene_id "receptor-similar174518"; .
scf_4753_	exonerate:protein2genome:local	exon	43622	43885	.	-	.	transcript_id "receptor-similar174518.t1"; gene_id "receptor-similar174518"; insertions 0 ; deletions 3 ; identity 35.96 ; similarity 49.44
scf_4753_	exonerate:protein2genome:local	splice5	43620	43621	.	-	.	transcript_id "receptor-similar174518.t1"; gene_id "receptor-similar174518"; intron_id 2 ; splice_site "GG"
scf_4753_	exonerate:protein2genome:local	intron	29895	43621	.	-	.	transcript_id "receptor-similar174518.t1"; gene_id "receptor-similar174518"; intron_id 2
scf_4753_	exonerate:protein2genome:local	splice3	29895	29896	.	-	.	transcript_id "receptor-similar174518.t1"; gene_id "receptor-similar174518"; intron_id 1 ; splice_site "AG"
scf_4753_	exonerate:protein2genome:local	cds	29861	29894	.	-	.	transcript_id "receptor-similar174518.t1"; gene_id "receptor-similar174518"; .
scf_4753_	exonerate:protein2genome:local	exon	29861	29894	.	-	.	transcript_id "receptor-similar174518.t1"; gene_id "receptor-similar174518"; insertions 0 ; deletions 0 ; identity 45.45 ; similarity 54.55
scf_4753_	exonerate:protein2genome:local	splice5	29859	29860	.	-	.	transcript_id "receptor-similar174518.t1"; gene_id "receptor-similar174518"; intron_id 3 ; splice_site "GT"
scf_4753_	exonerate:protein2genome:local	intron	29275	29860	.	-	.	transcript_id "receptor-similar174518.t1"; gene_id "receptor-similar174518"; intron_id 3
scf_4753_	exonerate:protein2genome:local	splice3	29275	29276	.	-	.	transcript_id "receptor-similar174518.t1"; gene_id "receptor-similar174518"; intron_id 2 ; splice_site "AG"
scf_4753_	exonerate:protein2genome:local	cds	29186	29274	.	-	.	transcript_id "receptor-similar174518.t1"; gene_id "receptor-similar174518"; .
scf_4753_	exonerate:protein2genome:local	exon	29186	29274	.	-	.	transcript_id "receptor-similar174518.t1"; gene_id "receptor-similar174518"; insertions 0 ; deletions 0 ; identity 66.67 ; similarity 80.00
scf_4753_	exonerate:protein2genome:local	splice5	29184	29185	.	-	.	transcript_id "receptor-similar174518.t1"; gene_id "receptor-similar174518"; intron_id 4 ; splice_site "GT"
scf_4753_	exonerate:protein2genome:local	intron	25087	29185	.	-	.	transcript_id "receptor-similar174518.t1"; gene_id "receptor-similar174518"; intron_id 4
scf_4753_	exonerate:protein2genome:local	splice3	25087	25088	.	-	.	transcript_id "receptor-similar174518.t1"; gene_id "receptor-similar174518"; intron_id 3 ; splice_site "AG"
scf_4753_	exonerate:protein2genome:local	cds	24973	25086	.	-	.	transcript_id "receptor-similar174518.t1"; gene_id "receptor-similar174518"; .
scf_4753_	exonerate:protein2genome:local	exon	24973	25086	.	-	.	transcript_id "receptor-similar174518.t1"; gene_id "receptor-similar174518"; insertions 0 ; deletions 0 ; identity 56.41 ; similarity 71.79
scf_4753_	exonerate:protein2genome:local	splice5	24971	24972	.	-	.	transcript_id "receptor-similar174518.t1"; gene_id "receptor-similar174518"; intron_id 5 ; splice_site "GT"
scf_4753_	exonerate:protein2genome:local	intron	24130	24972	.	-	.	transcript_id "receptor-similar174518.t1"; gene_id "receptor-similar174518"; intron_id 5
scf_4753_	exonerate:protein2genome:local	splice3	24130	24131	.	-	.	transcript_id "receptor-similar174518.t1"; gene_id "receptor-similar174518"; intron_id 4 ; splice_site "AG"
scf_4753_	exonerate:protein2genome:local	cds	24049	24129	.	-	.	transcript_id "receptor-similar174518.t1"; gene_id "receptor-similar174518"; .
scf_4753_	exonerate:protein2genome:local	exon	24049	24129	.	-	.	transcript_id "receptor-similar174518.t1"; gene_id "receptor-similar174518"; insertions 0 ; deletions 0 ; identity 67.86 ; similarity 71.43
scf_4753_	exonerate:protein2genome:local	splice5	24047	24048	.	-	.	transcript_id "receptor-similar174518.t1"; gene_id "receptor-similar174518"; intron_id 6 ; splice_site "GT"
scf_4753_	exonerate:protein2genome:local	intron	22483	24048	.	-	.	transcript_id "receptor-similar174518.t1"; gene_id "receptor-similar174518"; intron_id 6
scf_4753_	exonerate:protein2genome:local	splice3	22483	22484	.	-	.	transcript_id "receptor-similar174518.t1"; gene_id "receptor-similar174518"; intron_id 5 ; splice_site "AG"
scf_4753_	exonerate:protein2genome:local	cds	22255	22482	.	-	.	transcript_id "receptor-similar174518.t1"; gene_id "receptor-similar174518"; .
scf_4753_	exonerate:protein2genome:local	exon	22255	22482	.	-	.	transcript_id "receptor-similar174518.t1"; gene_id "receptor-similar174518"; insertions 0 ; deletions 0 ; identity 71.43 ; similarity 77.92
scf_4753_	exonerate:protein2genome:local	splice5	22253	22254	.	-	.	transcript_id "receptor-similar174518.t1"; gene_id "receptor-similar174518"; intron_id 7 ; splice_site "GT"
scf_4753_	exonerate:protein2genome:local	intron	18195	22254	.	-	.	transcript_id "receptor-similar174518.t1"; gene_id "receptor-similar174518"; intron_id 7
scf_4753_	exonerate:protein2genome:local	splice3	18195	18196	.	-	.	transcript_id "receptor-similar174518.t1"; gene_id "receptor-similar174518"; intron_id 6 ; splice_site "AG"
scf_4753_	exonerate:protein2genome:local	cds	18032	18194	.	-	.	transcript_id "receptor-similar174518.t1"; gene_id "receptor-similar174518"; .
scf_4753_	exonerate:protein2genome:local	exon	18032	18194	.	-	.	transcript_id "receptor-similar174518.t1"; gene_id "receptor-similar174518"; insertions 0 ; deletions 0 ; identity 61.11 ; similarity 74.07
scf_4753_	exonerate:protein2genome:local	splice5	18030	18031	.	-	.	transcript_id "receptor-similar174518.t1"; gene_id "receptor-similar174518"; intron_id 8 ; splice_site "GT"
scf_4753_	exonerate:protein2genome:local	intron	8877	18031	.	-	.	transcript_id "receptor-similar174518.t1"; gene_id "receptor-similar174518"; intron_id 8
scf_4753_	exonerate:protein2genome:local	splice3	8877	8878	.	-	.	transcript_id "receptor-similar174518.t1"; gene_id "receptor-similar174518"; intron_id 7 ; splice_site "AG"
scf_4753_	exonerate:protein2genome:local	cds	8719	8876	.	-	.	transcript_id "receptor-similar174518.t1"; gene_id "receptor-similar174518"; .
scf_4753_	exonerate:protein2genome:local	exon	8719	8876	.	-	.	transcript_id "receptor-similar174518.t1"; gene_id "receptor-similar174518"; insertions 0 ; deletions 1 ; identity 46.15 ; similarity 55.77
scf_4753_	exonerate:protein2genome:local	similarity	8719	44495	1177	-	.	transcript_id "receptor-similar174518.t1"; gene_id "receptor-similar174518"; alignment_id 1 ; Query XP_030833413.1 ; Align 44496 8 243 ; Align 43886 89 135 ; Align 43751 136 93 ; Align 43658 168 36 ; Align 29895 180 33 ; Align 29273 192 87 ; Align 25087 221 114 ; Align 24130 259 81 ; Align 22483 286 228 ; Align 18195 362 162 ; Align 8875 417 105 ; Align 8770 453 51
scf_2486_	exonerate:protein2genome:local	gene	55840	61241	3397.0	-	.	gene_id "receptor-similar180267"; sequence Sp-Notchlg10 ; gene_orientation + ; identity 50.65 ; similarity 64.47
scf_2486_	exonerate:protein2genome:local	cds	61171	61241	.	-	.	transcript_id "receptor-similar180267.t1"; gene_id "receptor-similar180267"; .
scf_2486_	exonerate:protein2genome:local	exon	61171	61241	.	-	.	transcript_id "receptor-similar180267.t1"; gene_id "receptor-similar180267"; insertions 0 ; deletions 0 ; identity 47.83 ; similarity 56.52 ; frameshifts 1
scf_2486_	exonerate:protein2genome:local	splice5	61169	61170	.	-	.	transcript_id "receptor-similar180267.t1"; gene_id "receptor-similar180267"; intron_id 1 ; splice_site "GT"
scf_2486_	exonerate:protein2genome:local	intron	59228	61170	.	-	.	transcript_id "receptor-similar180267.t1"; gene_id "receptor-similar180267"; intron_id 1
scf_2486_	exonerate:protein2genome:local	splice3	59228	59229	.	-	.	transcript_id "receptor-similar180267.t1"; gene_id "receptor-similar180267"; intron_id 0 ; splice_site "AG"
scf_2486_	exonerate:protein2genome:local	cds	55840	59227	.	-	.	transcript_id "receptor-similar180267.t1"; gene_id "receptor-similar180267"; .
scf_2486_	exonerate:protein2genome:local	exon	55840	59227	.	-	.	transcript_id "receptor-similar180267.t1"; gene_id "receptor-similar180267"; insertions 0 ; deletions 2 ; identity 50.71 ; similarity 64.63 ; frameshifts 2
scf_2486_	exonerate:protein2genome:local	similarity	55840	61241	3397	-	.	transcript_id "receptor-similar180267.t1"; gene_id "receptor-similar180267"; alignment_id 1 ; Query Sp-Notchlg10 ; Align 61242 310 39 ; Align 61202 323 30 ; Align 59226 334 2919 ; Align 56305 1307 6 ; Align 56299 1310 423 ; Align 55876 1452 36
scf_1857_	exonerate:protein2genome:local	gene	25408	30910	2998.0	-	.	gene_id "receptor-similar182978"; sequence Sp-Notchlg10 ; gene_orientation + ; identity 50.96 ; similarity 64.94
scf_1857_	exonerate:protein2genome:local	cds	30778	30910	.	-	.	transcript_id "receptor-similar182978.t1"; gene_id "receptor-similar182978"; .
scf_1857_	exonerate:protein2genome:local	exon	30778	30910	.	-	.	transcript_id "receptor-similar182978.t1"; gene_id "receptor-similar182978"; insertions 0 ; deletions 0 ; identity 47.73 ; similarity 68.18
scf_1857_	exonerate:protein2genome:local	splice5	30776	30777	.	-	.	transcript_id "receptor-similar182978.t1"; gene_id "receptor-similar182978"; intron_id 1 ; splice_site "GT"
scf_1857_	exonerate:protein2genome:local	intron	28239	30777	.	-	.	transcript_id "receptor-similar182978.t1"; gene_id "receptor-similar182978"; intron_id 1
scf_1857_	exonerate:protein2genome:local	splice3	28239	28240	.	-	.	transcript_id "receptor-similar182978.t1"; gene_id "receptor-similar182978"; intron_id 0 ; splice_site "AG"
scf_1857_	exonerate:protein2genome:local	cds	25408	28238	.	-	.	transcript_id "receptor-similar182978.t1"; gene_id "receptor-similar182978"; .
scf_1857_	exonerate:protein2genome:local	exon	25408	28238	.	-	.	transcript_id "receptor-similar182978.t1"; gene_id "receptor-similar182978"; insertions 0 ; deletions 2 ; identity 51.11 ; similarity 64.79
scf_1857_	exonerate:protein2genome:local	similarity	25408	30910	2998	-	.	transcript_id "receptor-similar182978.t1"; gene_id "receptor-similar182978"; alignment_id 1 ; Query Sp-Notchlg10 ; Align 30911 251 132 ; Align 28237 296 54 ; Align 28183 315 2724 ; Align 25459 1224 51
scf_1336_	exonerate:protein2genome:local	gene	63072	67721	1808.0	-	.	gene_id "receptor-similar184863"; sequence Sp-Notchlg10 ; gene_orientation + ; identity 38.35 ; similarity 51.18
scf_1336_	exonerate:protein2genome:local	cds	65520	67721	.	-	.	transcript_id "receptor-similar184863.t1"; gene_id "receptor-similar184863"; .
scf_1336_	exonerate:protein2genome:local	exon	65520	67721	.	-	.	transcript_id "receptor-similar184863.t1"; gene_id "receptor-similar184863"; insertions 3 ; deletions 9 ; identity 41.18 ; similarity 55.40 ; frameshifts 5
scf_1336_	exonerate:protein2genome:local	splice5	65518	65519	.	-	.	transcript_id "receptor-similar184863.t1"; gene_id "receptor-similar184863"; intron_id 1 ; splice_site "GT"
scf_1336_	exonerate:protein2genome:local	intron	64842	65519	.	-	.	transcript_id "receptor-similar184863.t1"; gene_id "receptor-similar184863"; intron_id 1
scf_1336_	exonerate:protein2genome:local	splice3	64842	64843	.	-	.	transcript_id "receptor-similar184863.t1"; gene_id "receptor-similar184863"; intron_id 0 ; splice_site "AG"
scf_1336_	exonerate:protein2genome:local	cds	63072	64841	.	-	.	transcript_id "receptor-similar184863.t1"; gene_id "receptor-similar184863"; .
scf_1336_	exonerate:protein2genome:local	exon	63072	64841	.	-	.	transcript_id "receptor-similar184863.t1"; gene_id "receptor-similar184863"; insertions 9 ; deletions 7 ; identity 34.78 ; similarity 45.85 ; frameshifts 25
scf_1336_	exonerate:protein2genome:local	similarity	63072	67721	1808	-	.	transcript_id "receptor-similar184863.t1"; gene_id "receptor-similar184863"; alignment_id 1 ; Query Sp-Notchlg10 ; Align 67722 201 111 ; Align 67611 239 1215 ; Align 66395 644 72 ; Align 66320 668 222 ; Align 66098 745 153 ; Align 65945 797 45 ; Align 65899 813 141 ; Align 65756 861 78 ; Align 65677 887 45 ; Align 65632 903 54 ; Align 65578 922 57 ; Align 64840 942 204 ; Align 64633 1010 138 ; Al…
scf_10085_	exonerate:protein2genome:local	gene	38585	40362	256.0	+	.	gene_id "regulators-similar6"; sequence XP_011664907.2 ; gene_orientation + ; identity 51.52 ; similarity 65.91
scf_10085_	exonerate:protein2genome:local	cds	38585	38783	.	+	.	transcript_id "regulators-similar6.t1"; gene_id "regulators-similar6"; .
scf_10085_	exonerate:protein2genome:local	exon	38585	38783	.	+	.	transcript_id "regulators-similar6.t1"; gene_id "regulators-similar6"; insertions 3 ; deletions 0 ; identity 60.00 ; similarity 72.31
scf_10085_	exonerate:protein2genome:local	splice5	38784	38785	.	+	.	transcript_id "regulators-similar6.t1"; gene_id "regulators-similar6"; intron_id 1 ; splice_site "GT"
scf_10085_	exonerate:protein2genome:local	intron	38784	40153	.	+	.	transcript_id "regulators-similar6.t1"; gene_id "regulators-similar6"; intron_id 1
scf_10085_	exonerate:protein2genome:local	splice3	40152	40153	.	+	.	transcript_id "regulators-similar6.t1"; gene_id "regulators-similar6"; intron_id 0 ; splice_site "AA"
scf_10085_	exonerate:protein2genome:local	cds	40154	40362	.	+	.	transcript_id "regulators-similar6.t1"; gene_id "regulators-similar6"; .
scf_10085_	exonerate:protein2genome:local	exon	40154	40362	.	+	.	transcript_id "regulators-similar6.t1"; gene_id "regulators-similar6"; insertions 6 ; deletions 0 ; identity 43.28 ; similarity 59.70
scf_10085_	exonerate:protein2genome:local	similarity	38585	40362	256	+	.	transcript_id "regulators-similar6.t1"; gene_id "regulators-similar6"; alignment_id 2 ; Query XP_011664907.2 ; Align 38585 227 48 ; Align 38636 243 147 ; Align 40156 293 81 ; Align 40240 320 75 ; Align 40318 345 45
scf_12762_	exonerate:protein2genome:local	gene	424	19134	405.0	+	.	gene_id "regulators-similar613"; sequence XP_022100951.1 ; gene_orientation + ; identity 43.15 ; similarity 52.82
scf_12762_	exonerate:protein2genome:local	cds	424	556	.	+	.	transcript_id "regulators-similar613.t1"; gene_id "regulators-similar613"; .
scf_12762_	exonerate:protein2genome:local	exon	424	556	.	+	.	transcript_id "regulators-similar613.t1"; gene_id "regulators-similar613"; insertions 0 ; deletions 0 ; identity 86.36 ; similarity 95.45
scf_12762_	exonerate:protein2genome:local	splice5	557	558	.	+	.	transcript_id "regulators-similar613.t1"; gene_id "regulators-similar613"; intron_id 1 ; splice_site "GT"
scf_12762_	exonerate:protein2genome:local	intron	557	1371	.	+	.	transcript_id "regulators-similar613.t1"; gene_id "regulators-similar613"; intron_id 1
scf_12762_	exonerate:protein2genome:local	splice3	1370	1371	.	+	.	transcript_id "regulators-similar613.t1"; gene_id "regulators-similar613"; intron_id 0 ; splice_site "AG"
scf_12762_	exonerate:protein2genome:local	cds	1372	1475	.	+	.	transcript_id "regulators-similar613.t1"; gene_id "regulators-similar613"; .
scf_12762_	exonerate:protein2genome:local	exon	1372	1475	.	+	.	transcript_id "regulators-similar613.t1"; gene_id "regulators-similar613"; insertions 0 ; deletions 0 ; identity 71.43 ; similarity 88.57
scf_12762_	exonerate:protein2genome:local	splice5	1476	1477	.	+	.	transcript_id "regulators-similar613.t1"; gene_id "regulators-similar613"; intron_id 2 ; splice_site "GT"
scf_12762_	exonerate:protein2genome:local	intron	1476	18624	.	+	.	transcript_id "regulators-similar613.t1"; gene_id "regulators-similar613"; intron_id 2
scf_12762_	exonerate:protein2genome:local	splice3	18623	18624	.	+	.	transcript_id "regulators-similar613.t1"; gene_id "regulators-similar613"; intron_id 1 ; splice_site "aa"
scf_12762_	exonerate:protein2genome:local	cds	18625	19134	.	+	.	transcript_id "regulators-similar613.t1"; gene_id "regulators-similar613"; .
scf_12762_	exonerate:protein2genome:local	exon	18625	19134	.	+	.	transcript_id "regulators-similar613.t1"; gene_id "regulators-similar613"; insertions 0 ; deletions 0 ; identity 25.88 ; similarity 34.12
scf_12762_	exonerate:protein2genome:local	similarity	424	19134	405	+	.	transcript_id "regulators-similar613.t1"; gene_id "regulators-similar613"; alignment_id 1 ; Query XP_022100951.1 ; Align 424 227 132 ; Align 1374 272 102 ; Align 18625 306 510
scf_15069_	exonerate:protein2genome:local	gene	39777	40205	156.0	+	.	gene_id "regulators-similar817"; sequence Q8VEJ4 ; gene_orientation . ; identity 31.43 ; similarity 55.00
scf_15069_	exonerate:protein2genome:local	cds	39777	40205	.	+	.	transcript_id "regulators-similar817.t1"; gene_id "regulators-similar817"; .
scf_15069_	exonerate:protein2genome:local	exon	39777	40205	.	+	.	transcript_id "regulators-similar817.t1"; gene_id "regulators-similar817"; insertions 9 ; deletions 1 ; identity 31.43 ; similarity 55.00
scf_15069_	exonerate:protein2genome:local	similarity	39777	40205	156	+	.	transcript_id "regulators-similar817.t1"; gene_id "regulators-similar817"; alignment_id 1 ; Query sp|Q8VEJ4|NLE1_MOUSE ; Align 39777 343 60 ; Align 39840 363 75 ; Align 39915 389 231 ; Align 40152 466 54
scf_21477_	exonerate:protein2genome:local	gene	34325	39082	866.0	-	.	gene_id "regulators-similar1428"; sequence XP_022100951.1 ; gene_orientation + ; identity 54.17 ; similarity 66.18
scf_21477_	exonerate:protein2genome:local	cds	39003	39082	.	-	.	transcript_id "regulators-similar1428.t1"; gene_id "regulators-similar1428"; .
scf_21477_	exonerate:protein2genome:local	exon	39003	39082	.	-	.	transcript_id "regulators-similar1428.t1"; gene_id "regulators-similar1428"; insertions 0 ; deletions 0 ; identity 46.15 ; similarity 50.00
scf_21477_	exonerate:protein2genome:local	splice5	39001	39002	.	-	.	transcript_id "regulators-similar1428.t1"; gene_id "regulators-similar1428"; intron_id 1 ; splice_site "GT"
scf_21477_	exonerate:protein2genome:local	intron	36394	39002	.	-	.	transcript_id "regulators-similar1428.t1"; gene_id "regulators-similar1428"; intron_id 1
scf_21477_	exonerate:protein2genome:local	splice3	36394	36395	.	-	.	transcript_id "regulators-similar1428.t1"; gene_id "regulators-similar1428"; intron_id 0 ; splice_site "TC"
scf_21477_	exonerate:protein2genome:local	cds	35582	36393	.	-	.	transcript_id "regulators-similar1428.t1"; gene_id "regulators-similar1428"; .
scf_21477_	exonerate:protein2genome:local	exon	35582	36393	.	-	.	transcript_id "regulators-similar1428.t1"; gene_id "regulators-similar1428"; insertions 3 ; deletions 7 ; identity 49.07 ; similarity 63.57
scf_21477_	exonerate:protein2genome:local	splice5	35580	35581	.	-	.	transcript_id "regulators-similar1428.t1"; gene_id "regulators-similar1428"; intron_id 2 ; splice_site "GT"
scf_21477_	exonerate:protein2genome:local	intron	34669	35581	.	-	.	transcript_id "regulators-similar1428.t1"; gene_id "regulators-similar1428"; intron_id 2
scf_21477_	exonerate:protein2genome:local	splice3	34669	34670	.	-	.	transcript_id "regulators-similar1428.t1"; gene_id "regulators-similar1428"; intron_id 1 ; splice_site "AG"
scf_21477_	exonerate:protein2genome:local	cds	34325	34668	.	-	.	transcript_id "regulators-similar1428.t1"; gene_id "regulators-similar1428"; .
scf_21477_	exonerate:protein2genome:local	exon	34325	34668	.	-	.	transcript_id "regulators-similar1428.t1"; gene_id "regulators-similar1428"; insertions 3 ; deletions 2 ; identity 68.14 ; similarity 76.11
scf_21477_	exonerate:protein2genome:local	similarity	34325	39082	866	-	.	transcript_id "regulators-similar1428.t1"; gene_id "regulators-similar1428"; alignment_id 1 ; Query XP_022100951.1 ; Align 39083 895 78 ; Align 36393 922 426 ; Align 35967 1065 69 ; Align 35898 1090 39 ; Align 35856 1103 228 ; Align 35628 1183 45 ; Align 34667 1199 264 ; Align 34403 1289 48 ; Align 34352 1305 27
scf_26338_	exonerate:protein2genome:local	gene	5397	5696	219.0	+	.	gene_id "regulators-similar2125"; sequence P46935 ; gene_orientation . ; identity 45.00 ; similarity 65.00
scf_26338_	exonerate:protein2genome:local	cds	5397	5696	.	+	.	transcript_id "regulators-similar2125.t1"; gene_id "regulators-similar2125"; .
scf_26338_	exonerate:protein2genome:local	exon	5397	5696	.	+	.	transcript_id "regulators-similar2125.t1"; gene_id "regulators-similar2125"; insertions 0 ; deletions 0 ; identity 45.00 ; similarity 65.00
scf_26338_	exonerate:protein2genome:local	similarity	5397	5696	219	+	.	transcript_id "regulators-similar2125.t1"; gene_id "regulators-similar2125"; alignment_id 1 ; Query sp|P46935|NEDD4_MOUSE ; Align 5397 692 300
scf_36668_	exonerate:protein2genome:local	gene	9920	13599	393.0	+	.	gene_id "regulators-similar3203"; sequence P46935 ; gene_orientation + ; identity 50.60 ; similarity 68.45
scf_36668_	exonerate:protein2genome:local	cds	9920	10035	.	+	.	transcript_id "regulators-similar3203.t1"; gene_id "regulators-similar3203"; .
scf_36668_	exonerate:protein2genome:local	exon	9920	10035	.	+	.	transcript_id "regulators-similar3203.t1"; gene_id "regulators-similar3203"; insertions 0 ; deletions 0 ; identity 44.74 ; similarity 63.16
scf_36668_	exonerate:protein2genome:local	splice5	10036	10037	.	+	.	transcript_id "regulators-similar3203.t1"; gene_id "regulators-similar3203"; intron_id 1 ; splice_site "GT"
scf_36668_	exonerate:protein2genome:local	intron	10036	11087	.	+	.	transcript_id "regulators-similar3203.t1"; gene_id "regulators-similar3203"; intron_id 1
scf_36668_	exonerate:protein2genome:local	splice3	11086	11087	.	+	.	transcript_id "regulators-similar3203.t1"; gene_id "regulators-similar3203"; intron_id 0 ; splice_site "AG"
scf_36668_	exonerate:protein2genome:local	cds	11088	11208	.	+	.	transcript_id "regulators-similar3203.t1"; gene_id "regulators-similar3203"; .
scf_36668_	exonerate:protein2genome:local	exon	11088	11208	.	+	.	transcript_id "regulators-similar3203.t1"; gene_id "regulators-similar3203"; insertions 0 ; deletions 0 ; identity 58.54 ; similarity 73.17
scf_36668_	exonerate:protein2genome:local	splice5	11209	11210	.	+	.	transcript_id "regulators-similar3203.t1"; gene_id "regulators-similar3203"; intron_id 2 ; splice_site "GT"
scf_36668_	exonerate:protein2genome:local	intron	11209	11809	.	+	.	transcript_id "regulators-similar3203.t1"; gene_id "regulators-similar3203"; intron_id 2
scf_36668_	exonerate:protein2genome:local	splice3	11808	11809	.	+	.	transcript_id "regulators-similar3203.t1"; gene_id "regulators-similar3203"; intron_id 1 ; splice_site "AG"
scf_36668_	exonerate:protein2genome:local	cds	11810	12011	.	+	.	transcript_id "regulators-similar3203.t1"; gene_id "regulators-similar3203"; .
scf_36668_	exonerate:protein2genome:local	exon	11810	12011	.	+	.	transcript_id "regulators-similar3203.t1"; gene_id "regulators-similar3203"; insertions 0 ; deletions 1 ; identity 52.24 ; similarity 70.15
scf_36668_	exonerate:protein2genome:local	splice5	12012	12013	.	+	.	transcript_id "regulators-similar3203.t1"; gene_id "regulators-similar3203"; intron_id 3 ; splice_site "GT"
scf_36668_	exonerate:protein2genome:local	intron	12012	13525	.	+	.	transcript_id "regulators-similar3203.t1"; gene_id "regulators-similar3203"; intron_id 3
scf_36668_	exonerate:protein2genome:local	splice3	13524	13525	.	+	.	transcript_id "regulators-similar3203.t1"; gene_id "regulators-similar3203"; intron_id 2 ; splice_site "GG"
scf_36668_	exonerate:protein2genome:local	cds	13526	13599	.	+	.	transcript_id "regulators-similar3203.t1"; gene_id "regulators-similar3203"; .
scf_36668_	exonerate:protein2genome:local	exon	13526	13599	.	+	.	transcript_id "regulators-similar3203.t1"; gene_id "regulators-similar3203"; insertions 3 ; deletions 0 ; identity 43.48 ; similarity 65.22
scf_36668_	exonerate:protein2genome:local	similarity	9920	13599	393	+	.	transcript_id "regulators-similar3203.t1"; gene_id "regulators-similar3203"; alignment_id 1 ; Query sp|P46935|NEDD4_MOUSE ; Align 9920 683 114 ; Align 11089 722 120 ; Align 11810 762 66 ; Align 11876 785 135 ; Align 13528 831 36 ; Align 13567 843 33
scf_38368_	exonerate:protein2genome:local	gene	10211	10405	208.0	+	.	gene_id "regulators-similar3285"; sequence Q61010 ; gene_orientation . ; identity 64.62 ; similarity 80.00
scf_38368_	exonerate:protein2genome:local	cds	10211	10405	.	+	.	transcript_id "regulators-similar3285.t1"; gene_id "regulators-similar3285"; .
scf_38368_	exonerate:protein2genome:local	exon	10211	10405	.	+	.	transcript_id "regulators-similar3285.t1"; gene_id "regulators-similar3285"; insertions 0 ; deletions 2 ; identity 64.62 ; similarity 80.00
scf_38368_	exonerate:protein2genome:local	similarity	10211	10405	208	+	.	transcript_id "regulators-similar3285.t1"; gene_id "regulators-similar3285"; alignment_id 1 ; Query sp|Q61010|DTX1_MOUSE ; Align 10211 525 33 ; Align 10244 538 162
scf_40012_	exonerate:protein2genome:local	gene	2631	3674	241.0	-	.	gene_id "regulators-similar3379"; sequence P46935 ; gene_orientation + ; identity 63.22 ; similarity 77.01
scf_40012_	exonerate:protein2genome:local	cds	3502	3674	.	-	.	transcript_id "regulators-similar3379.t1"; gene_id "regulators-similar3379"; .
scf_40012_	exonerate:protein2genome:local	exon	3502	3674	.	-	.	transcript_id "regulators-similar3379.t1"; gene_id "regulators-similar3379"; insertions 0 ; deletions 0 ; identity 73.68 ; similarity 84.21
scf_40012_	exonerate:protein2genome:local	splice5	3500	3501	.	-	.	transcript_id "regulators-similar3379.t1"; gene_id "regulators-similar3379"; intron_id 1 ; splice_site "GT"
scf_40012_	exonerate:protein2genome:local	intron	2723	3501	.	-	.	transcript_id "regulators-similar3379.t1"; gene_id "regulators-similar3379"; intron_id 1
scf_40012_	exonerate:protein2genome:local	splice3	2723	2724	.	-	.	transcript_id "regulators-similar3379.t1"; gene_id "regulators-similar3379"; intron_id 0 ; splice_site "AG"
scf_40012_	exonerate:protein2genome:local	cds	2631	2722	.	-	.	transcript_id "regulators-similar3379.t1"; gene_id "regulators-similar3379"; .
scf_40012_	exonerate:protein2genome:local	exon	2631	2722	.	-	.	transcript_id "regulators-similar3379.t1"; gene_id "regulators-similar3379"; insertions 0 ; deletions 1 ; identity 43.33 ; similarity 63.33 ; frameshifts 1
scf_40012_	exonerate:protein2genome:local	similarity	2631	3674	241	-	.	transcript_id "regulators-similar3379.t1"; gene_id "regulators-similar3379"; alignment_id 1 ; Query sp|P46935|NEDD4_MOUSE ; Align 3675 797 171 ; Align 2722 855 9 ; Align 2712 859 81
scf_42187_	exonerate:protein2genome:local	gene	4541	6013	175.0	+	.	gene_id "regulators-similar3560"; sequence Sp_Numb ; gene_orientation + ; identity 33.80 ; similarity 42.13
scf_42187_	exonerate:protein2genome:local	cds	4541	4694	.	+	.	transcript_id "regulators-similar3560.t1"; gene_id "regulators-similar3560"; .
scf_42187_	exonerate:protein2genome:local	exon	4541	4694	.	+	.	transcript_id "regulators-similar3560.t1"; gene_id "regulators-similar3560"; insertions 0 ; deletions 0 ; identity 35.29 ; similarity 43.14
scf_42187_	exonerate:protein2genome:local	splice5	4695	4696	.	+	.	transcript_id "regulators-similar3560.t1"; gene_id "regulators-similar3560"; intron_id 1 ; splice_site "CT"
scf_42187_	exonerate:protein2genome:local	intron	4695	5513	.	+	.	transcript_id "regulators-similar3560.t1"; gene_id "regulators-similar3560"; intron_id 1
scf_42187_	exonerate:protein2genome:local	splice3	5512	5513	.	+	.	transcript_id "regulators-similar3560.t1"; gene_id "regulators-similar3560"; intron_id 0 ; splice_site "AG"
scf_42187_	exonerate:protein2genome:local	cds	5514	6013	.	+	.	transcript_id "regulators-similar3560.t1"; gene_id "regulators-similar3560"; .
scf_42187_	exonerate:protein2genome:local	exon	5514	6013	.	+	.	transcript_id "regulators-similar3560.t1"; gene_id "regulators-similar3560"; insertions 3 ; deletions 4 ; identity 33.33 ; similarity 41.82
scf_42187_	exonerate:protein2genome:local	similarity	4541	6013	175	+	.	transcript_id "regulators-similar3560.t1"; gene_id "regulators-similar3560"; alignment_id 1 ; Query Sp_Numb ; Align 4541 371 153 ; Align 5516 423 3 ; Align 5519 425 63 ; Align 5582 447 135 ; Align 5720 492 210 ; Align 5930 564 84
scf_4344_	exonerate:protein2genome:local	gene	24575	30381	418.0	-	.	gene_id "regulators-similar3678"; sequence Q61010 ; gene_orientation + ; identity 59.74 ; similarity 72.73
scf_4344_	exonerate:protein2genome:local	cds	30225	30381	.	-	.	transcript_id "regulators-similar3678.t1"; gene_id "regulators-similar3678"; .
scf_4344_	exonerate:protein2genome:local	exon	30225	30381	.	-	.	transcript_id "regulators-similar3678.t1"; gene_id "regulators-similar3678"; insertions 0 ; deletions 0 ; identity 47.17 ; similarity 58.49 ; frameshifts 1
scf_4344_	exonerate:protein2genome:local	splice5	30223	30224	.	-	.	transcript_id "regulators-similar3678.t1"; gene_id "regulators-similar3678"; intron_id 1 ; splice_site "GT"
scf_4344_	exonerate:protein2genome:local	intron	27304	30224	.	-	.	transcript_id "regulators-similar3678.t1"; gene_id "regulators-similar3678"; intron_id 1
scf_4344_	exonerate:protein2genome:local	splice3	27304	27305	.	-	.	transcript_id "regulators-similar3678.t1"; gene_id "regulators-similar3678"; intron_id 0 ; splice_site "AG"
scf_4344_	exonerate:protein2genome:local	cds	27213	27303	.	-	.	transcript_id "regulators-similar3678.t1"; gene_id "regulators-similar3678"; .
scf_4344_	exonerate:protein2genome:local	exon	27213	27303	.	-	.	transcript_id "regulators-similar3678.t1"; gene_id "regulators-similar3678"; insertions 0 ; deletions 0 ; identity 43.33 ; similarity 60.00
scf_4344_	exonerate:protein2genome:local	splice5	27211	27212	.	-	.	transcript_id "regulators-similar3678.t1"; gene_id "regulators-similar3678"; intron_id 2 ; splice_site "GT"
scf_4344_	exonerate:protein2genome:local	intron	24793	27212	.	-	.	transcript_id "regulators-similar3678.t1"; gene_id "regulators-similar3678"; intron_id 2
scf_4344_	exonerate:protein2genome:local	splice3	24793	24794	.	-	.	transcript_id "regulators-similar3678.t1"; gene_id "regulators-similar3678"; intron_id 1 ; splice_site "GA"
scf_4344_	exonerate:protein2genome:local	cds	24575	24792	.	-	.	transcript_id "regulators-similar3678.t1"; gene_id "regulators-similar3678"; .
scf_4344_	exonerate:protein2genome:local	exon	24575	24792	.	-	.	transcript_id "regulators-similar3678.t1"; gene_id "regulators-similar3678"; insertions 0 ; deletions 0 ; identity 76.39 ; similarity 88.89
scf_4344_	exonerate:protein2genome:local	similarity	24575	30381	418	-	.	transcript_id "regulators-similar3678.t1"; gene_id "regulators-similar3678"; alignment_id 1 ; Query sp|Q61010|DTX1_MOUSE ; Align 30382 472 141 ; Align 30240 519 15 ; Align 27304 524 90 ; Align 24791 555 216
scf_45866_	exonerate:protein2genome:local	gene	12593	14045	284.0	+	.	gene_id "regulators-similar3783"; sequence Q61010 ; gene_orientation + ; identity 54.78 ; similarity 66.96
scf_45866_	exonerate:protein2genome:local	cds	12593	12745	.	+	.	transcript_id "regulators-similar3783.t1"; gene_id "regulators-similar3783"; .
scf_45866_	exonerate:protein2genome:local	exon	12593	12745	.	+	.	transcript_id "regulators-similar3783.t1"; gene_id "regulators-similar3783"; insertions 3 ; deletions 0 ; identity 47.06 ; similarity 49.02
scf_45866_	exonerate:protein2genome:local	splice5	12746	12747	.	+	.	transcript_id "regulators-similar3783.t1"; gene_id "regulators-similar3783"; intron_id 1 ; splice_site "GT"
scf_45866_	exonerate:protein2genome:local	intron	12746	13850	.	+	.	transcript_id "regulators-similar3783.t1"; gene_id "regulators-similar3783"; intron_id 1
scf_45866_	exonerate:protein2genome:local	splice3	13849	13850	.	+	.	transcript_id "regulators-similar3783.t1"; gene_id "regulators-similar3783"; intron_id 0 ; splice_site "AG"
scf_45866_	exonerate:protein2genome:local	cds	13851	14045	.	+	.	transcript_id "regulators-similar3783.t1"; gene_id "regulators-similar3783"; .
scf_45866_	exonerate:protein2genome:local	exon	13851	14045	.	+	.	transcript_id "regulators-similar3783.t1"; gene_id "regulators-similar3783"; insertions 0 ; deletions 2 ; identity 60.00 ; similarity 80.00
scf_45866_	exonerate:protein2genome:local	similarity	12593	14045	284	+	.	transcript_id "regulators-similar3783.t1"; gene_id "regulators-similar3783"; alignment_id 1 ; Query sp|Q61010|DTX1_MOUSE ; Align 12593 475 66 ; Align 12662 497 84 ; Align 13851 525 30 ; Align 13881 537 165
scf_52025_	exonerate:protein2genome:local	gene	8084	8245	116.0	-	.	gene_id "regulators-similar4322"; sequence XP_030840322.1 ; gene_orientation . ; identity 38.89 ; similarity 50.00
scf_52025_	exonerate:protein2genome:local	cds	8084	8245	.	-	.	transcript_id "regulators-similar4322.t1"; gene_id "regulators-similar4322"; .
scf_52025_	exonerate:protein2genome:local	exon	8084	8245	.	-	.	transcript_id "regulators-similar4322.t1"; gene_id "regulators-similar4322"; insertions 0 ; deletions 0 ; identity 38.89 ; similarity 50.00
scf_52025_	exonerate:protein2genome:local	similarity	8084	8245	116	-	.	transcript_id "regulators-similar4322.t1"; gene_id "regulators-similar4322"; alignment_id 1 ; Query XP_030840322.1 ; Align 8246 31 162
scf_58927_	exonerate:protein2genome:local	gene	17471	21059	611.0	+	.	gene_id "regulators-similar5133"; sequence Q8VEJ4 ; gene_orientation + ; identity 78.08 ; similarity 87.67
scf_58927_	exonerate:protein2genome:local	cds	17471	17679	.	+	.	transcript_id "regulators-similar5133.t1"; gene_id "regulators-similar5133"; .
scf_58927_	exonerate:protein2genome:local	exon	17471	17679	.	+	.	transcript_id "regulators-similar5133.t1"; gene_id "regulators-similar5133"; insertions 0 ; deletions 0 ; identity 75.36 ; similarity 86.96
[truncated: 50 more rows]
