# Supplementary material for: Twinkle twinkle brittle star: the draft genome of Ophioderma brevispinum (Echinodermata: Ophiuroidea) as a resource for regeneration research
Source: BMC Genomics. 2022 Aug 11;23:574. doi: 10.1186/s12864-022-08750-y (PMC9367165; doi:10.1186/s12864-022-08750-y)
Supplement: Supplementary file 2 — Additional file 2 ∙ ‘notch-related.gtf‘: Independent annotation of genes that belong to the Notch signaling pathway. ∙ ‘repeatMasker.gtf‘: Repeat annotation based on similarity (not included in the gene statistics). ∙ ‘braker.gtf‘: Main gene annotation file produced with the BRAKER pipeline. ∙ ‘exonerate_complete.gtf‘: All hits from exonerate alignments (may include suboptimal hits because it stores the best hit per transcript query, not the best hit per target location). ∙ ‘exonerate_filtered.gtf‘: Filtered results from exonerate with the best hits per target location. [file 12864_2022_8750_MOESM2_ESM.zip › FileS2_GTFs/exonerate_filtered.gtf]

scf_88497_	exonerate:est2genome	gene	34	444	255	-	.	gene_id "exonerate_gene4587"; sequence XM_030984784 ; gene_orientation + ; identity 68.82 ; similarity 68.82
scf_88497_	exonerate:est2genome	exon	286	444	.	-	.	transcript_id "exonerate_gene4587.t1"; gene_id "exonerate_gene4587"; insertions 10 ; deletions 18 ; identity 69.33 ; similarity 69.33
scf_88497_	exonerate:est2genome	splice5	284	285	.	-	.	transcript_id "exonerate_gene4587.t1"; gene_id "exonerate_gene4587"; intron_id 1 ; splice_site "GA"
scf_88497_	exonerate:est2genome	intron	247	285	.	-	.	transcript_id "exonerate_gene4587.t1"; gene_id "exonerate_gene4587"; intron_id 1
scf_88497_	exonerate:est2genome	splice3	247	248	.	-	.	transcript_id "exonerate_gene4587.t1"; gene_id "exonerate_gene4587"; intron_id 0 ; splice_site "AG"
scf_88497_	exonerate:est2genome	exon	34	246	.	-	.	transcript_id "exonerate_gene4587.t1"; gene_id "exonerate_gene4587"; insertions 22 ; deletions 11 ; identity 68.59 ; similarity 68.59
scf_88497_	exonerate:est2genome	similarity	34	444	255	-	.	transcript_id "exonerate_gene4587.t1"; gene_id "exonerate_gene4587"; alignment_id 1 ; Query XM_030984784 ; Align 445 2951 6 ; Align 437 2957 41 ; Align 396 3002 7 ; Align 387 3009 6 ; Align 380 3015 5 ; Align 375 3021 4 ; Align 371 3028 2 ; Align 369 3032 6 ; Align 363 3040 1 ; Align 362 3045 12 ; Align 350 3058 9 ; Align 337 3067 3 ; Align 334 3071 9 ; Align 324 3080 38 ; Align 247 3118 22 ; Ali…
scf_88466_	exonerate:est2genome	gene	10564	11913	351	-	.	gene_id "exonerate_gene6021"; sequence XM_030990056 ; gene_orientation - ; identity 62.41 ; similarity 62.41
scf_88466_	exonerate:est2genome	exon	11446	11913	.	-	.	transcript_id "exonerate_gene6021.t1"; gene_id "exonerate_gene6021"; insertions 27 ; deletions 38 ; identity 62.22 ; similarity 62.22
scf_88466_	exonerate:est2genome	splice3	11444	11445	.	-	.	transcript_id "exonerate_gene6021.t1"; gene_id "exonerate_gene6021"; intron_id -1 ; splice_site "gt"
scf_88466_	exonerate:est2genome	splice5	11413	11414	.	-	.	transcript_id "exonerate_gene6021.t1"; gene_id "exonerate_gene6021"; intron_id 1 ; splice_site "ac"
scf_88466_	exonerate:est2genome	exon	10564	11412	.	-	.	transcript_id "exonerate_gene6021.t1"; gene_id "exonerate_gene6021"; insertions 77 ; deletions 51 ; identity 62.56 ; similarity 62.56
scf_88466_	exonerate:est2genome	similarity	10564	11913	351	-	.	transcript_id "exonerate_gene6021.t1"; gene_id "exonerate_gene6021"; alignment_id 1 ; Query XM_030990056 ; Align 11914 3587 36 ; Align 11878 3626 25 ; Align 11853 3652 1 ; Align 11852 3656 1 ; Align 11851 3658 12 ; Align 11839 3672 9 ; Align 11829 3681 11 ; Align 11818 3695 14 ; Align 11804 3710 4 ; Align 11800 3716 9 ; Align 11791 3726 13 ; Align 11775 3739 12 ; Align 11762 3751 24 ; Align 11738…
scf_88493_	exonerate:est2genome	gene	4684	5075	220	-	.	gene_id "exonerate_gene6753"; sequence XM_030972903 ; gene_orientation . ; identity 64.58 ; similarity 64.58
scf_88493_	exonerate:est2genome	exon	4684	5075	.	-	.	transcript_id "exonerate_gene6753.t1"; gene_id "exonerate_gene6753"; insertions 8 ; deletions 49 ; identity 64.58 ; similarity 64.58
scf_88493_	exonerate:est2genome	similarity	4684	5075	220	-	.	transcript_id "exonerate_gene6753.t1"; gene_id "exonerate_gene6753"; alignment_id 1 ; Query XM_030972903 ; Align 5076 7512 3 ; Align 5073 7516 3 ; Align 5070 7520 14 ; Align 5056 7538 8 ; Align 5046 7546 18 ; Align 5025 7564 27 ; Align 4998 7592 10 ; Align 4988 7605 23 ; Align 4965 7629 34 ; Align 4931 7664 2 ; Align 4929 7673 3 ; Align 4926 7677 23 ; Align 4902 7700 8 ; Align 4893 7708 12 ; Alig…
scf_88505_	exonerate:est2genome	gene	5961	6898	386	+	.	gene_id "exonerate_gene7137"; sequence XM_030999912 ; gene_orientation - ; identity 66.88 ; similarity 66.88
scf_88505_	exonerate:est2genome	exon	5961	6128	.	+	.	transcript_id "exonerate_gene7137.t1"; gene_id "exonerate_gene7137"; insertions 17 ; deletions 9 ; identity 67.11 ; similarity 67.11
scf_88505_	exonerate:est2genome	splice3	6129	6130	.	+	.	transcript_id "exonerate_gene7137.t1"; gene_id "exonerate_gene7137"; intron_id -1 ; splice_site "ct"
scf_88505_	exonerate:est2genome	splice5	6157	6158	.	+	.	transcript_id "exonerate_gene7137.t1"; gene_id "exonerate_gene7137"; intron_id 1 ; splice_site "tc"
scf_88505_	exonerate:est2genome	exon	6159	6387	.	+	.	transcript_id "exonerate_gene7137.t1"; gene_id "exonerate_gene7137"; insertions 17 ; deletions 12 ; identity 67.14 ; similarity 67.14
scf_88505_	exonerate:est2genome	splice3	6388	6389	.	+	.	transcript_id "exonerate_gene7137.t1"; gene_id "exonerate_gene7137"; intron_id -1 ; splice_site "GT"
scf_88505_	exonerate:est2genome	splice5	6422	6423	.	+	.	transcript_id "exonerate_gene7137.t1"; gene_id "exonerate_gene7137"; intron_id 1 ; splice_site "CC"
scf_88505_	exonerate:est2genome	exon	6424	6898	.	+	.	transcript_id "exonerate_gene7137.t1"; gene_id "exonerate_gene7137"; insertions 44 ; deletions 40 ; identity 66.82 ; similarity 66.82
scf_88505_	exonerate:est2genome	similarity	5961	6898	386	+	.	transcript_id "exonerate_gene7137.t1"; gene_id "exonerate_gene7137"; alignment_id 1 ; Query XM_030999912 ; Align 5961 3909 29 ; Align 5993 3938 5 ; Align 5999 3943 12 ; Align 6013 3955 2 ; Align 6017 3957 16 ; Align 6034 3973 3 ; Align 6038 3976 3 ; Align 6042 3979 10 ; Align 6056 3989 17 ; Align 6073 4009 1 ; Align 6074 4011 5 ; Align 6079 4017 5 ; Align 6084 4023 2 ; Align 6086 4026 1 ; Align 6…
scf_88505_	exonerate:est2genome	gene	7110	7268	145	+	.	gene_id "exonerate_gene7477"; sequence XM_003728925 ; gene_orientation . ; identity 62.58 ; similarity 62.58
scf_88505_	exonerate:est2genome	exon	7110	7268	.	+	.	transcript_id "exonerate_gene7477.t1"; gene_id "exonerate_gene7477"; insertions 4 ; deletions 7 ; identity 62.58 ; similarity 62.58
scf_88505_	exonerate:est2genome	similarity	7110	7268	145	+	.	transcript_id "exonerate_gene7477.t1"; gene_id "exonerate_gene7477"; alignment_id 1 ; Query XM_003728925 ; Align 7110 463 30 ; Align 7140 496 20 ; Align 7160 517 8 ; Align 7168 527 17 ; Align 7186 544 12 ; Align 7199 556 8 ; Align 7207 565 13 ; Align 7221 578 38 ; Align 7260 616 9
scf_88480_	exonerate:est2genome	gene	2839	3235	365	-	.	gene_id "exonerate_gene7983"; sequence XM_011662969 ; gene_orientation . ; identity 64.99 ; similarity 64.99
scf_88480_	exonerate:est2genome	exon	2839	3235	.	-	.	transcript_id "exonerate_gene7983.t1"; gene_id "exonerate_gene7983"; insertions 20 ; deletions 27 ; identity 64.99 ; similarity 64.99
scf_88480_	exonerate:est2genome	similarity	2839	3235	365	-	.	transcript_id "exonerate_gene7983.t1"; gene_id "exonerate_gene7983"; alignment_id 1 ; Query XM_011662969 ; Align 3236 9 8 ; Align 3228 19 18 ; Align 3210 39 15 ; Align 3195 55 9 ; Align 3186 66 26 ; Align 3152 92 3 ; Align 3148 95 22 ; Align 3126 119 5 ; Align 3121 125 11 ; Align 3105 136 4 ; Align 3101 142 86 ; Align 3012 228 14 ; Align 2997 242 10 ; Align 2987 256 39 ; Align 2946 295 16 ; Align…
scf_88476_	exonerate:est2genome	gene	324	1176	327	+	.	gene_id "exonerate_gene10635"; sequence XM_780018 ; gene_orientation - ; identity 62.78 ; similarity 62.78
scf_88476_	exonerate:est2genome	exon	324	1021	.	+	.	transcript_id "exonerate_gene10635.t1"; gene_id "exonerate_gene10635"; insertions 46 ; deletions 47 ; identity 61.87 ; similarity 61.87
scf_88476_	exonerate:est2genome	splice3	1022	1023	.	+	.	transcript_id "exonerate_gene10635.t1"; gene_id "exonerate_gene10635"; intron_id -1 ; splice_site "CG"
scf_88476_	exonerate:est2genome	splice5	1054	1055	.	+	.	transcript_id "exonerate_gene10635.t1"; gene_id "exonerate_gene10635"; intron_id 1 ; splice_site "AC"
scf_88476_	exonerate:est2genome	exon	1056	1176	.	+	.	transcript_id "exonerate_gene10635.t1"; gene_id "exonerate_gene10635"; insertions 2 ; deletions 14 ; identity 67.23 ; similarity 67.23
scf_88476_	exonerate:est2genome	similarity	324	1176	327	+	.	transcript_id "exonerate_gene10635.t1"; gene_id "exonerate_gene10635"; alignment_id 1 ; Query XM_780018 ; Align 324 1966 23 ; Align 347 1990 42 ; Align 389 2033 10 ; Align 405 2043 23 ; Align 429 2066 8 ; Align 439 2074 4 ; Align 444 2078 22 ; Align 466 2103 23 ; Align 489 2127 11 ; Align 508 2138 20 ; Align 529 2158 13 ; Align 543 2171 24 ; Align 567 2196 4 ; Align 571 2201 5 ; Align 576 2208 6 …
scf_88512_	exonerate:est2genome	gene	1026	2137	372	+	.	gene_id "exonerate_gene11442"; sequence XM_030976146 ; gene_orientation . ; identity 64.85 ; similarity 64.85
scf_88512_	exonerate:est2genome	exon	1026	2137	.	+	.	transcript_id "exonerate_gene11442.t1"; gene_id "exonerate_gene11442"; insertions 82 ; deletions 106 ; identity 64.85 ; similarity 64.85
scf_88512_	exonerate:est2genome	similarity	1026	2137	372	+	.	transcript_id "exonerate_gene11442.t1"; gene_id "exonerate_gene11442"; alignment_id 1 ; Query XM_030976146 ; Align 1026 5131 14 ; Align 1041 5145 13 ; Align 1054 5161 4 ; Align 1058 5166 5 ; Align 1065 5171 4 ; Align 1069 5176 5 ; Align 1074 5183 5 ; Align 1079 5189 2 ; Align 1081 5192 11 ; Align 1092 5205 6 ; Align 1098 5213 32 ; Align 1130 5246 15 ; Align 1145 5262 40 ; Align 1185 5304 3 ; Alig…
scf_88493_	exonerate:est2genome	gene	2286	3161	229	+	.	gene_id "exonerate_gene21586"; sequence XM_030983928 ; gene_orientation . ; identity 62.47 ; similarity 62.47
scf_88493_	exonerate:est2genome	exon	2286	3161	.	+	.	transcript_id "exonerate_gene21586.t1"; gene_id "exonerate_gene21586"; insertions 74 ; deletions 54 ; identity 62.47 ; similarity 62.47
scf_88493_	exonerate:est2genome	similarity	2286	3161	229	+	.	transcript_id "exonerate_gene21586.t1"; gene_id "exonerate_gene21586"; alignment_id 1 ; Query XM_030983928 ; Align 2286 1210 4 ; Align 2290 1215 11 ; Align 2301 1227 1 ; Align 2302 1230 28 ; Align 2331 1258 3 ; Align 2336 1261 2 ; Align 2339 1263 11 ; Align 2351 1274 10 ; Align 2361 1285 11 ; Align 2373 1296 8 ; Align 2382 1304 17 ; Align 2404 1321 9 ; Align 2415 1330 13 ; Align 2429 1343 26 ; Al…
scf_885151_	exonerate:est2genome	gene	7513	7571	117	-	.	gene_id "exonerate_gene25893"; sequence XM_011678237 ; gene_orientation . ; identity 83.33 ; similarity 83.33
scf_885151_	exonerate:est2genome	exon	7513	7571	.	-	.	transcript_id "exonerate_gene25893.t1"; gene_id "exonerate_gene25893"; insertions 5 ; deletions 3 ; identity 83.33 ; similarity 83.33
scf_885151_	exonerate:est2genome	similarity	7513	7571	117	-	.	transcript_id "exonerate_gene25893.t1"; gene_id "exonerate_gene25893"; alignment_id 1 ; Query XM_011678237 ; Align 7572 1263 4 ; Align 7566 1267 19 ; Align 7546 1286 5 ; Align 7541 1293 1 ; Align 7540 1295 8 ; Align 7530 1303 17
scf_88466_	exonerate:est2genome	gene	13856	14811	358	+	.	gene_id "exonerate_gene30244"; sequence XM_030990337 ; gene_orientation . ; identity 61.52 ; similarity 61.52
scf_88466_	exonerate:est2genome	exon	13856	14811	.	+	.	transcript_id "exonerate_gene30244.t1"; gene_id "exonerate_gene30244"; insertions 36 ; deletions 88 ; identity 61.52 ; similarity 61.52
scf_88466_	exonerate:est2genome	similarity	13856	14811	358	+	.	transcript_id "exonerate_gene30244.t1"; gene_id "exonerate_gene30244"; alignment_id 1 ; Query XM_030990337 ; Align 13856 5856 25 ; Align 13881 5882 26 ; Align 13907 5909 22 ; Align 13929 5933 25 ; Align 13955 5958 7 ; Align 13962 5966 1 ; Align 13963 5972 38 ; Align 14001 6011 6 ; Align 14007 6022 6 ; Align 14015 6028 5 ; Align 14020 6034 5 ; Align 14025 6040 6 ; Align 14031 6048 2 ; Align 14033 …
scf_88505_	exonerate:est2genome	gene	25	269	286	+	.	gene_id "exonerate_gene34778"; sequence XM_030997060 ; gene_orientation . ; identity 69.91 ; similarity 69.91
scf_88505_	exonerate:est2genome	exon	25	269	.	+	.	transcript_id "exonerate_gene34778.t1"; gene_id "exonerate_gene34778"; insertions 19 ; deletions 11 ; identity 69.91 ; similarity 69.91
scf_88505_	exonerate:est2genome	similarity	25	269	286	+	.	transcript_id "exonerate_gene34778.t1"; gene_id "exonerate_gene34778"; alignment_id 1 ; Query XM_030997060 ; Align 25 1967 10 ; Align 35 1978 10 ; Align 45 1990 12 ; Align 61 2002 5 ; Align 69 2007 9 ; Align 82 2016 5 ; Align 87 2024 5 ; Align 92 2032 97 ; Align 190 2129 28 ; Align 222 2157 4 ; Align 227 2161 7 ; Align 235 2168 2 ; Align 238 2170 8 ; Align 246 2179 4 ; Align 250 2184 20
scf_88486_	exonerate:est2genome	gene	2698	3014	390	-	.	gene_id "exonerate_gene35918"; sequence LOC115919776_df_pt ; gene_orientation . ; identity 67.96 ; similarity 67.96
scf_88486_	exonerate:est2genome	exon	2698	3014	.	-	.	transcript_id "exonerate_gene35918.t1"; gene_id "exonerate_gene35918"; insertions 8 ; deletions 18 ; identity 67.96 ; similarity 67.96
scf_88486_	exonerate:est2genome	similarity	2698	3014	390	-	.	transcript_id "exonerate_gene35918.t1"; gene_id "exonerate_gene35918"; alignment_id 1 ; Query LOC115919776_df_pt ; Align 3015 340 16 ; Align 2998 356 16 ; Align 2981 372 19 ; Align 2962 392 2 ; Align 2960 395 8 ; Align 2952 404 10 ; Align 2942 415 12 ; Align 2930 429 54 ; Align 2876 485 9 ; Align 2867 496 6 ; Align 2861 503 5 ; Align 2855 508 10 ; Align 2845 520 10 ; Align 2834 530 4 ; Align 2828…
scf_88502_	exonerate:est2genome	gene	53341	53912	600	-	.	gene_id "exonerate_gene37743"; sequence LOC115920525_df_pt ; gene_orientation . ; identity 68.91 ; similarity 68.91
scf_88502_	exonerate:est2genome	exon	53341	53912	.	-	.	transcript_id "exonerate_gene37743.t1"; gene_id "exonerate_gene37743"; insertions 38 ; deletions 30 ; identity 68.91 ; similarity 68.91
scf_88502_	exonerate:est2genome	similarity	53341	53912	600	-	.	transcript_id "exonerate_gene37743.t1"; gene_id "exonerate_gene37743"; alignment_id 1 ; Query LOC115920525_df_pt ; Align 53913 90 4 ; Align 53909 95 11 ; Align 53897 106 14 ; Align 53883 122 9 ; Align 53874 132 27 ; Align 53847 160 5 ; Align 53842 167 4 ; Align 53838 172 23 ; Align 53815 199 19 ; Align 53796 220 23 ; Align 53773 244 10 ; Align 53762 254 18 ; Align 53744 276 6 ; Align 53738 283 1 …
scf_88482_	exonerate:est2genome	gene	9068	9385	705	-	.	gene_id "exonerate_gene38786"; sequence LOC115919776_df_pt ; gene_orientation . ; identity 75.72 ; similarity 75.72
scf_88482_	exonerate:est2genome	exon	9068	9385	.	-	.	transcript_id "exonerate_gene38786.t1"; gene_id "exonerate_gene38786"; insertions 5 ; deletions 13 ; identity 75.72 ; similarity 75.72
scf_88482_	exonerate:est2genome	similarity	9068	9385	705	-	.	transcript_id "exonerate_gene38786.t1"; gene_id "exonerate_gene38786"; alignment_id 1 ; Query LOC115919776_df_pt ; Align 9386 134 26 ; Align 9360 161 24 ; Align 9336 186 5 ; Align 9330 191 44 ; Align 9286 237 19 ; Align 9266 256 73 ; Align 9191 329 24 ; Align 9167 355 10 ; Align 9157 367 5 ; Align 9152 373 15 ; Align 9137 389 4 ; Align 9133 395 16 ; Align 9117 412 34 ; Align 9082 446 14
scf_885152_	exonerate:est2genome	gene	5132	6507	317	-	.	gene_id "exonerate_gene43799"; sequence XM_030973871 ; gene_orientation . ; identity 61.40 ; similarity 61.40
scf_885152_	exonerate:est2genome	exon	5132	6507	.	-	.	transcript_id "exonerate_gene43799.t1"; gene_id "exonerate_gene43799"; insertions 65 ; deletions 140 ; identity 61.40 ; similarity 61.40
scf_885152_	exonerate:est2genome	similarity	5132	6507	317	-	.	transcript_id "exonerate_gene43799.t1"; gene_id "exonerate_gene43799"; alignment_id 1 ; Query XM_030973871 ; Align 6508 4696 10 ; Align 6498 4709 11 ; Align 6487 4721 9 ; Align 6476 4730 2 ; Align 6473 4732 4 ; Align 6468 4736 3 ; Align 6464 4739 6 ; Align 6456 4745 15 ; Align 6441 4761 3 ; Align 6438 4765 12 ; Align 6425 4777 6 ; Align 6418 4783 4 ; Align 6412 4787 3 ; Align 6406 4790 1 ; Align …
scf_885162_	exonerate:est2genome	gene	711	1213	228	+	.	gene_id "exonerate_gene63672"; sequence XM_781541 ; gene_orientation + ; identity 64.32 ; similarity 64.32
scf_885162_	exonerate:est2genome	exon	711	822	.	+	.	transcript_id "exonerate_gene63672.t1"; gene_id "exonerate_gene63672"; insertions 0 ; deletions 10 ; identity 60.18 ; similarity 60.18
scf_885162_	exonerate:est2genome	splice5	823	824	.	+	.	transcript_id "exonerate_gene63672.t1"; gene_id "exonerate_gene63672"; intron_id 1 ; splice_site "GT"
scf_885162_	exonerate:est2genome	intron	823	856	.	+	.	transcript_id "exonerate_gene63672.t1"; gene_id "exonerate_gene63672"; intron_id 1
scf_885162_	exonerate:est2genome	splice3	855	856	.	+	.	transcript_id "exonerate_gene63672.t1"; gene_id "exonerate_gene63672"; intron_id 0 ; splice_site "CG"
scf_885162_	exonerate:est2genome	exon	857	1213	.	+	.	transcript_id "exonerate_gene63672.t1"; gene_id "exonerate_gene63672"; insertions 29 ; deletions 21 ; identity 65.85 ; similarity 65.85
scf_885162_	exonerate:est2genome	similarity	711	1213	228	+	.	transcript_id "exonerate_gene63672.t1"; gene_id "exonerate_gene63672"; alignment_id 1 ; Query XM_781541 ; Align 711 969 27 ; Align 738 997 25 ; Align 763 1024 6 ; Align 769 1032 38 ; Align 807 1072 7 ; Align 814 1082 9 ; Align 857 1091 4 ; Align 862 1095 2 ; Align 866 1097 21 ; Align 887 1119 24 ; Align 912 1143 7 ; Align 919 1151 2 ; Align 921 1154 16 ; Align 937 1171 5 ; Align 942 1177 10 ; Ali…
scf_88499_	exonerate:est2genome	gene	158	238	108	+	.	gene_id "exonerate_gene63861"; sequence XM_030979459 ; gene_orientation . ; identity 72.22 ; similarity 72.22
scf_88499_	exonerate:est2genome	exon	158	238	.	+	.	transcript_id "exonerate_gene63861.t1"; gene_id "exonerate_gene63861"; insertions 9 ; deletions 1 ; identity 72.22 ; similarity 72.22
scf_88499_	exonerate:est2genome	similarity	158	238	108	+	.	transcript_id "exonerate_gene63861.t1"; gene_id "exonerate_gene63861"; alignment_id 1 ; Query XM_030979459 ; Align 158 374 8 ; Align 167 382 14 ; Align 188 396 38 ; Align 226 435 6 ; Align 233 441 6
scf_885166_	exonerate:est2genome	gene	4770	6151	369	+	.	gene_id "exonerate_gene69741"; sequence XM_030992465 ; gene_orientation . ; identity 62.33 ; similarity 62.33
scf_885166_	exonerate:est2genome	exon	4770	6151	.	+	.	transcript_id "exonerate_gene69741.t1"; gene_id "exonerate_gene69741"; insertions 97 ; deletions 100 ; identity 62.33 ; similarity 62.33
scf_885166_	exonerate:est2genome	similarity	4770	6151	369	+	.	transcript_id "exonerate_gene69741.t1"; gene_id "exonerate_gene69741"; alignment_id 1 ; Query XM_030992465 ; Align 4770 4180 17 ; Align 4788 4197 12 ; Align 4801 4209 10 ; Align 4813 4219 16 ; Align 4829 4236 4 ; Align 4833 4241 9 ; Align 4842 4251 37 ; Align 4879 4289 2 ; Align 4881 4293 4 ; Align 4885 4299 12 ; Align 4897 4312 34 ; Align 4931 4347 7 ; Align 4940 4354 15 ; Align 4957 4369 2 ; Al…
scf_88503_	exonerate:est2genome	gene	1412	2183	306	+	.	gene_id "exonerate_gene74871"; sequence XM_030991667 ; gene_orientation . ; identity 60.80 ; similarity 60.80
scf_88503_	exonerate:est2genome	exon	1412	2183	.	+	.	transcript_id "exonerate_gene74871.t1"; gene_id "exonerate_gene74871"; insertions 45 ; deletions 40 ; identity 60.80 ; similarity 60.80
scf_88503_	exonerate:est2genome	similarity	1412	2183	306	+	.	transcript_id "exonerate_gene74871.t1"; gene_id "exonerate_gene74871"; alignment_id 1 ; Query XM_030991667 ; Align 1412 9171 13 ; Align 1426 9184 12 ; Align 1440 9196 29 ; Align 1469 9227 22 ; Align 1491 9250 12 ; Align 1503 9265 21 ; Align 1526 9286 25 ; Align 1552 9311 6 ; Align 1559 9317 13 ; Align 1573 9330 18 ; Align 1592 9348 19 ; Align 1612 9367 14 ; Align 1626 9382 14 ; Align 1640 9397 10…
scf_88476_	exonerate:est2genome	gene	5286	5857	210	+	.	gene_id "exonerate_gene85626"; sequence XM_030981236 ; gene_orientation . ; identity 59.11 ; similarity 59.11
scf_88476_	exonerate:est2genome	exon	5286	5857	.	+	.	transcript_id "exonerate_gene85626.t1"; gene_id "exonerate_gene85626"; insertions 34 ; deletions 25 ; identity 59.11 ; similarity 59.11
scf_88476_	exonerate:est2genome	similarity	5286	5857	210	+	.	transcript_id "exonerate_gene85626.t1"; gene_id "exonerate_gene85626"; alignment_id 1 ; Query XM_030981236 ; Align 5286 3929 45 ; Align 5331 3975 14 ; Align 5348 3989 4 ; Align 5354 3993 10 ; Align 5366 4003 22 ; Align 5389 4025 23 ; Align 5415 4048 28 ; Align 5443 4077 16 ; Align 5459 4097 5 ; Align 5464 4103 12 ; Align 5478 4115 19 ; Align 5499 4134 22 ; Align 5521 4161 4 ; Align 5525 4167 6 ; …
scf_88477_	exonerate:est2genome	gene	1776	2535	224	-	.	gene_id "exonerate_gene87925"; sequence XM_030978612 ; gene_orientation . ; identity 62.02 ; similarity 62.02
scf_88477_	exonerate:est2genome	exon	1776	2535	.	-	.	transcript_id "exonerate_gene87925.t1"; gene_id "exonerate_gene87925"; insertions 57 ; deletions 55 ; identity 62.02 ; similarity 62.02
scf_88477_	exonerate:est2genome	similarity	1776	2535	224	-	.	transcript_id "exonerate_gene87925.t1"; gene_id "exonerate_gene87925"; alignment_id 1 ; Query XM_030978612 ; Align 2536 4255 29 ; Align 2507 4289 14 ; Align 2493 4305 8 ; Align 2485 4315 10 ; Align 2475 4326 14 ; Align 2461 4344 1 ; Align 2460 4346 23 ; Align 2437 4370 12 ; Align 2421 4382 5 ; Align 2416 4388 8 ; Align 2407 4396 2 ; Align 2398 4398 3 ; Align 2393 4401 2 ; Align 2390 4403 14 ; Ali…
scf_88478_	exonerate:est2genome	gene	3211	3953	352	-	.	gene_id "exonerate_gene88828"; sequence XM_030998534 ; gene_orientation - ; identity 66.21 ; similarity 66.21
scf_88478_	exonerate:est2genome	exon	3693	3953	.	-	.	transcript_id "exonerate_gene88828.t1"; gene_id "exonerate_gene88828"; insertions 21 ; deletions 12 ; identity 66.80 ; similarity 66.80
scf_88478_	exonerate:est2genome	splice3	3691	3692	.	-	.	transcript_id "exonerate_gene88828.t1"; gene_id "exonerate_gene88828"; intron_id -1 ; splice_site "CA"
scf_88478_	exonerate:est2genome	splice5	3661	3662	.	-	.	transcript_id "exonerate_gene88828.t1"; gene_id "exonerate_gene88828"; intron_id 1 ; splice_site "AC"
scf_88478_	exonerate:est2genome	exon	3211	3660	.	-	.	transcript_id "exonerate_gene88828.t1"; gene_id "exonerate_gene88828"; insertions 30 ; deletions 49 ; identity 65.95 ; similarity 65.95
scf_88478_	exonerate:est2genome	similarity	3211	3953	352	-	.	transcript_id "exonerate_gene88828.t1"; gene_id "exonerate_gene88828"; alignment_id 1 ; Query XM_030998534 ; Align 3954 3730 7 ; Align 3945 3737 12 ; Align 3932 3749 12 ; Align 3919 3761 11 ; Align 3907 3772 6 ; Align 3901 3779 1 ; Align 3900 3781 8 ; Align 3892 3792 10 ; Align 3882 3804 3 ; Align 3879 3809 8 ; Align 3867 3817 3 ; Align 3860 3820 5 ; Align 3854 3825 24 ; Align 3830 3850 8 ; Align…
scf_88473_	exonerate:est2genome	gene	2555	4038	434	+	.	gene_id "exonerate_gene93546"; sequence XM_030998718 ; gene_orientation . ; identity 61.48 ; similarity 61.48
scf_88473_	exonerate:est2genome	exon	2555	4038	.	+	.	transcript_id "exonerate_gene93546.t1"; gene_id "exonerate_gene93546"; insertions 108 ; deletions 87 ; identity 61.48 ; similarity 61.48
scf_88473_	exonerate:est2genome	similarity	2555	4038	434	+	.	transcript_id "exonerate_gene93546.t1"; gene_id "exonerate_gene93546"; alignment_id 1 ; Query XM_030998718 ; Align 2555 7464 46 ; Align 2603 7510 14 ; Align 2618 7524 4 ; Align 2625 7528 3 ; Align 2628 7533 20 ; Align 2648 7554 2 ; Align 2650 7557 2 ; Align 2652 7561 27 ; Align 2679 7589 23 ; Align 2704 7612 11 ; Align 2715 7626 5 ; Align 2720 7633 22 ; Align 2743 7655 1 ; Align 2745 7656 14 ; Al…
scf_885161_	exonerate:est2genome	gene	2351	3834	434	+	.	gene_id "exonerate_gene93547"; sequence XM_030998718 ; gene_orientation . ; identity 61.48 ; similarity 61.48
scf_885161_	exonerate:est2genome	exon	2351	3834	.	+	.	transcript_id "exonerate_gene93547.t1"; gene_id "exonerate_gene93547"; insertions 108 ; deletions 87 ; identity 61.48 ; similarity 61.48
scf_885161_	exonerate:est2genome	similarity	2351	3834	434	+	.	transcript_id "exonerate_gene93547.t1"; gene_id "exonerate_gene93547"; alignment_id 1 ; Query XM_030998718 ; Align 2351 7464 46 ; Align 2399 7510 14 ; Align 2414 7524 4 ; Align 2421 7528 3 ; Align 2424 7533 20 ; Align 2444 7554 2 ; Align 2446 7557 2 ; Align 2448 7561 27 ; Align 2475 7589 23 ; Align 2500 7612 11 ; Align 2511 7626 5 ; Align 2516 7633 22 ; Align 2539 7655 1 ; Align 2541 7656 14 ; Al…
scf_88453_	exonerate:est2genome	gene	9605	9675	136	-	.	gene_id "exonerate_gene96968"; sequence XM_030976402 ; gene_orientation . ; identity 74.29 ; similarity 74.29
scf_88453_	exonerate:est2genome	exon	9605	9675	.	-	.	transcript_id "exonerate_gene96968.t1"; gene_id "exonerate_gene96968"; insertions 1 ; deletions 4 ; identity 74.29 ; similarity 74.29
scf_88453_	exonerate:est2genome	similarity	9605	9675	136	-	.	transcript_id "exonerate_gene96968.t1"; gene_id "exonerate_gene96968"; alignment_id 1 ; Query XM_030976402 ; Align 9676 308 17 ; Align 9659 326 38 ; Align 9621 365 6 ; Align 9614 371 4 ; Align 9610 377 5
scf_88501_	exonerate:est2genome	gene	1549	3242	444	-	.	gene_id "exonerate_gene118738"; sequence XM_030980355 ; gene_orientation - ; identity 62.57 ; similarity 62.57
scf_88501_	exonerate:est2genome	exon	3188	3242	.	-	.	transcript_id "exonerate_gene118738.t1"; gene_id "exonerate_gene118738"; insertions 0 ; deletions 1 ; identity 62.50 ; similarity 62.50
scf_88501_	exonerate:est2genome	splice3	3186	3187	.	-	.	transcript_id "exonerate_gene118738.t1"; gene_id "exonerate_gene118738"; intron_id -1 ; splice_site "CC"
scf_88501_	exonerate:est2genome	splice5	3091	3092	.	-	.	transcript_id "exonerate_gene118738.t1"; gene_id "exonerate_gene118738"; intron_id 1 ; splice_site "AA"
scf_88501_	exonerate:est2genome	exon	2575	3090	.	-	.	transcript_id "exonerate_gene118738.t1"; gene_id "exonerate_gene118738"; insertions 36 ; deletions 52 ; identity 64.66 ; similarity 64.66
scf_88501_	exonerate:est2genome	splice3	2573	2574	.	-	.	transcript_id "exonerate_gene118738.t1"; gene_id "exonerate_gene118738"; intron_id -1 ; splice_site "AT"
scf_88501_	exonerate:est2genome	splice5	2537	2538	.	-	.	transcript_id "exonerate_gene118738.t1"; gene_id "exonerate_gene118738"; intron_id 1 ; splice_site "AC"
scf_88501_	exonerate:est2genome	exon	1907	2536	.	-	.	transcript_id "exonerate_gene118738.t1"; gene_id "exonerate_gene118738"; insertions 33 ; deletions 52 ; identity 61.54 ; similarity 61.54
scf_88501_	exonerate:est2genome	splice3	1905	1906	.	-	.	transcript_id "exonerate_gene118738.t1"; gene_id "exonerate_gene118738"; intron_id -1 ; splice_site "CT"
scf_88501_	exonerate:est2genome	splice5	1868	1869	.	-	.	transcript_id "exonerate_gene118738.t1"; gene_id "exonerate_gene118738"; intron_id 1 ; splice_site "AC"
scf_88501_	exonerate:est2genome	exon	1549	1867	.	-	.	transcript_id "exonerate_gene118738.t1"; gene_id "exonerate_gene118738"; insertions 27 ; deletions 11 ; identity 60.96 ; similarity 60.96
scf_88501_	exonerate:est2genome	similarity	1549	3242	444	-	.	transcript_id "exonerate_gene118738.t1"; gene_id "exonerate_gene118738"; alignment_id 1 ; Query XM_030980355 ; Align 3243 3478 11 ; Align 3232 3490 44 ; Align 3091 3534 22 ; Align 3069 3557 13 ; Align 3056 3571 3 ; Align 3053 3575 10 ; Align 3043 3586 6 ; Align 3037 3593 7 ; Align 3029 3600 10 ; Align 3016 3610 10 ; Align 3006 3622 10 ; Align 2992 3632 7 ; Align 2980 3639 3 ; Align 2977 3643 28 ;…
scf_88453_	exonerate:est2genome	gene	8453	9209	382	-	.	gene_id "exonerate_gene123535"; sequence XM_003728091 ; gene_orientation + ; identity 65.56 ; similarity 65.56
scf_88453_	exonerate:est2genome	exon	8596	9209	.	-	.	transcript_id "exonerate_gene123535.t1"; gene_id "exonerate_gene123535"; insertions 52 ; deletions 48 ; identity 65.54 ; similarity 65.54
scf_88453_	exonerate:est2genome	splice5	8594	8595	.	-	.	transcript_id "exonerate_gene123535.t1"; gene_id "exonerate_gene123535"; intron_id 1 ; splice_site "TT"
scf_88453_	exonerate:est2genome	intron	8560	8595	.	-	.	transcript_id "exonerate_gene123535.t1"; gene_id "exonerate_gene123535"; intron_id 1
scf_88453_	exonerate:est2genome	splice3	8560	8561	.	-	.	transcript_id "exonerate_gene123535.t1"; gene_id "exonerate_gene123535"; intron_id 0 ; splice_site "AG"
scf_88453_	exonerate:est2genome	exon	8453	8559	.	-	.	transcript_id "exonerate_gene123535.t1"; gene_id "exonerate_gene123535"; insertions 4 ; deletions 3 ; identity 66.02 ; similarity 66.02
scf_88453_	exonerate:est2genome	similarity	8453	9209	382	-	.	transcript_id "exonerate_gene123535.t1"; gene_id "exonerate_gene123535"; alignment_id 1 ; Query XM_003728091 ; Align 9210 4349 19 ; Align 9191 4369 8 ; Align 9183 4379 16 ; Align 9167 4396 4 ; Align 9163 4403 3 ; Align 9160 4409 20 ; Align 9140 4431 4 ; Align 9133 4435 23 ; Align 9107 4458 9 ; Align 9097 4467 15 ; Align 9082 4484 17 ; Align 9065 4503 3 ; Align 9062 4508 10 ; Align 9051 4518 7 ; A…
scf_88512_	exonerate:est2genome	gene	1171	1884	371	+	.	gene_id "exonerate_gene136350"; sequence XM_030991053 ; gene_orientation + ; identity 64.06 ; similarity 64.06
scf_88512_	exonerate:est2genome	exon	1171	1674	.	+	.	transcript_id "exonerate_gene136350.t1"; gene_id "exonerate_gene136350"; insertions 29 ; deletions 38 ; identity 62.39 ; similarity 62.39
scf_88512_	exonerate:est2genome	splice5	1675	1676	.	+	.	transcript_id "exonerate_gene136350.t1"; gene_id "exonerate_gene136350"; intron_id 1 ; splice_site "TT"
scf_88512_	exonerate:est2genome	intron	1675	1715	.	+	.	transcript_id "exonerate_gene136350.t1"; gene_id "exonerate_gene136350"; intron_id 1
scf_88512_	exonerate:est2genome	splice3	1714	1715	.	+	.	transcript_id "exonerate_gene136350.t1"; gene_id "exonerate_gene136350"; intron_id 0 ; splice_site "CG"
scf_88512_	exonerate:est2genome	exon	1716	1884	.	+	.	transcript_id "exonerate_gene136350.t1"; gene_id "exonerate_gene136350"; insertions 4 ; deletions 17 ; identity 69.09 ; similarity 69.09
scf_88512_	exonerate:est2genome	similarity	1171	1884	371	+	.	transcript_id "exonerate_gene136350.t1"; gene_id "exonerate_gene136350"; alignment_id 1 ; Query XM_030991053 ; Align 1171 6782 20 ; Align 1193 6802 15 ; Align 1208 6818 21 ; Align 1229 6840 26 ; Align 1256 6866 9 ; Align 1265 6877 7 ; Align 1272 6885 2 ; Align 1274 6888 17 ; Align 1293 6905 6 ; Align 1299 6912 4 ; Align 1303 6917 10 ; Align 1314 6927 14 ; Align 1328 6942 17 ; Align 1348 6959 52 ;…
scf_885166_	exonerate:est2genome	gene	1069	1408	284	+	.	gene_id "exonerate_gene136598"; sequence XM_030974193 ; gene_orientation . ; identity 63.55 ; similarity 63.55
scf_885166_	exonerate:est2genome	exon	1069	1408	.	+	.	transcript_id "exonerate_gene136598.t1"; gene_id "exonerate_gene136598"; insertions 19 ; deletions 10 ; identity 63.55 ; similarity 63.55
scf_885166_	exonerate:est2genome	similarity	1069	1408	284	+	.	transcript_id "exonerate_gene136598.t1"; gene_id "exonerate_gene136598"; alignment_id 1 ; Query XM_030974193 ; Align 1069 1500 11 ; Align 1080 1512 12 ; Align 1093 1524 20 ; Align 1113 1545 15 ; Align 1128 1561 19 ; Align 1147 1581 23 ; Align 1170 1605 5 ; Align 1175 1611 48 ; Align 1224 1659 5 ; Align 1230 1664 7 ; Align 1239 1671 14 ; Align 1254 1685 11 ; Align 1267 1696 2 ; Align 1271 1698 10 …
scf_885164_	exonerate:est2genome	gene	17143	18092	337	-	.	gene_id "exonerate_gene141097"; sequence XM_030999298 ; gene_orientation . ; identity 63.03 ; similarity 63.03
scf_885164_	exonerate:est2genome	exon	17143	18092	.	-	.	transcript_id "exonerate_gene141097.t1"; gene_id "exonerate_gene141097"; insertions 98 ; deletions 38 ; identity 63.03 ; similarity 63.03
scf_885164_	exonerate:est2genome	similarity	17143	18092	337	-	.	transcript_id "exonerate_gene141097.t1"; gene_id "exonerate_gene141097"; alignment_id 1 ; Query XM_030999298 ; Align 18093 10104 15 ; Align 18078 10121 5 ; Align 18073 10127 10 ; Align 18063 10141 29 ; Align 18033 10170 8 ; Align 18025 10179 16 ; Align 18008 10195 3 ; Align 18002 10198 35 ; Align 17966 10233 2 ; Align 17962 10235 11 ; Align 17949 10246 5 ; Align 17943 10251 18 ; Align 17925 10271…
scf_88513_	exonerate:est2genome	gene	17862	18868	359	+	.	gene_id "exonerate_gene142934"; sequence XM_011667281 ; gene_orientation . ; identity 63.67 ; similarity 63.67
scf_88513_	exonerate:est2genome	exon	17862	18868	.	+	.	transcript_id "exonerate_gene142934.t1"; gene_id "exonerate_gene142934"; insertions 60 ; deletions 100 ; identity 63.67 ; similarity 63.67
scf_88513_	exonerate:est2genome	similarity	17862	18868	359	+	.	transcript_id "exonerate_gene142934.t1"; gene_id "exonerate_gene142934"; alignment_id 1 ; Query XM_011667281 ; Align 17862 2072 14 ; Align 17877 2086 3 ; Align 17882 2089 20 ; Align 17902 2110 10 ; Align 17912 2122 11 ; Align 17924 2133 15 ; Align 17939 2149 4 ; Align 17943 2157 14 ; Align 17957 2173 24 ; Align 17984 2197 10 ; Align 17994 2210 4 ; Align 17999 2214 7 ; Align 18006 2222 8 ; Align 1…
scf_88499_	exonerate:est2genome	gene	5483	6550	421	-	.	gene_id "exonerate_gene158582"; sequence XM_791811 ; gene_orientation - ; identity 64.47 ; similarity 64.47
scf_88499_	exonerate:est2genome	exon	6354	6550	.	-	.	transcript_id "exonerate_gene158582.t1"; gene_id "exonerate_gene158582"; insertions 11 ; deletions 18 ; identity 65.78 ; similarity 65.78
scf_88499_	exonerate:est2genome	splice3	6352	6353	.	-	.	transcript_id "exonerate_gene158582.t1"; gene_id "exonerate_gene158582"; intron_id -1 ; splice_site "CT"
scf_88499_	exonerate:est2genome	splice5	6301	6302	.	-	.	transcript_id "exonerate_gene158582.t1"; gene_id "exonerate_gene158582"; intron_id 1 ; splice_site "TC"
scf_88499_	exonerate:est2genome	exon	5880	6300	.	-	.	transcript_id "exonerate_gene158582.t1"; gene_id "exonerate_gene158582"; insertions 25 ; deletions 33 ; identity 63.48 ; similarity 63.48
scf_88499_	exonerate:est2genome	splice3	5878	5879	.	-	.	transcript_id "exonerate_gene158582.t1"; gene_id "exonerate_gene158582"; intron_id -1 ; splice_site "CG"
scf_88499_	exonerate:est2genome	splice5	5821	5822	.	-	.	transcript_id "exonerate_gene158582.t1"; gene_id "exonerate_gene158582"; intron_id 1 ; splice_site "ag"
scf_88499_	exonerate:est2genome	exon	5483	5820	.	-	.	transcript_id "exonerate_gene158582.t1"; gene_id "exonerate_gene158582"; insertions 25 ; deletions 25 ; identity 65.18 ; similarity 65.18
scf_88499_	exonerate:est2genome	similarity	5483	6550	421	-	.	transcript_id "exonerate_gene158582.t1"; gene_id "exonerate_gene158582"; alignment_id 1 ; Query XM_791811 ; Align 6551 4788 16 ; Align 6534 4804 6 ; Align 6527 4810 6 ; Align 6521 4822 9 ; Align 6512 4833 10 ; Align 6502 4844 8 ; Align 6494 4853 9 ; Align 6485 4863 4 ; Align 6479 4867 15 ; Align 6459 4882 11 ; Align 6448 4894 6 ; Align 6442 4901 11 ; Align 6431 4913 9 ; Align 6422 4923 9 ; Align …
scf_885158_	exonerate:est2genome	gene	2219	3286	412	-	.	gene_id "exonerate_gene158583"; sequence XM_791811 ; gene_orientation - ; identity 64.36 ; similarity 64.36
scf_885158_	exonerate:est2genome	exon	3090	3286	.	-	.	transcript_id "exonerate_gene158583.t1"; gene_id "exonerate_gene158583"; insertions 11 ; deletions 18 ; identity 65.78 ; similarity 65.78
scf_885158_	exonerate:est2genome	splice3	3088	3089	.	-	.	transcript_id "exonerate_gene158583.t1"; gene_id "exonerate_gene158583"; intron_id -1 ; splice_site "CT"
scf_885158_	exonerate:est2genome	splice5	3037	3038	.	-	.	transcript_id "exonerate_gene158583.t1"; gene_id "exonerate_gene158583"; intron_id 1 ; splice_site "TC"
scf_885158_	exonerate:est2genome	exon	2616	3036	.	-	.	transcript_id "exonerate_gene158583.t1"; gene_id "exonerate_gene158583"; insertions 25 ; deletions 33 ; identity 63.22 ; similarity 63.22
scf_885158_	exonerate:est2genome	splice3	2614	2615	.	-	.	transcript_id "exonerate_gene158583.t1"; gene_id "exonerate_gene158583"; intron_id -1 ; splice_site "CG"
scf_885158_	exonerate:est2genome	splice5	2557	2558	.	-	.	transcript_id "exonerate_gene158583.t1"; gene_id "exonerate_gene158583"; intron_id 1 ; splice_site "ag"
scf_885158_	exonerate:est2genome	exon	2219	2556	.	-	.	transcript_id "exonerate_gene158583.t1"; gene_id "exonerate_gene158583"; insertions 25 ; deletions 25 ; identity 65.18 ; similarity 65.18
scf_885158_	exonerate:est2genome	similarity	2219	3286	412	-	.	transcript_id "exonerate_gene158583.t1"; gene_id "exonerate_gene158583"; alignment_id 1 ; Query XM_791811 ; Align 3287 4788 16 ; Align 3270 4804 6 ; Align 3263 4810 6 ; Align 3257 4822 9 ; Align 3248 4833 10 ; Align 3238 4844 8 ; Align 3230 4853 9 ; Align 3221 4863 4 ; Align 3215 4867 15 ; Align 3195 4882 11 ; Align 3184 4894 6 ; Align 3178 4901 11 ; Align 3167 4913 9 ; Align 3158 4923 9 ; Align …
scf_885162_	exonerate:est2genome	gene	6005	6518	281	+	.	gene_id "exonerate_gene171268"; sequence XM_030974921 ; gene_orientation . ; identity 61.43 ; similarity 61.43
scf_885162_	exonerate:est2genome	exon	6005	6518	.	+	.	transcript_id "exonerate_gene171268.t1"; gene_id "exonerate_gene171268"; insertions 24 ; deletions 33 ; identity 61.43 ; similarity 61.43
scf_885162_	exonerate:est2genome	similarity	6005	6518	281	+	.	transcript_id "exonerate_gene171268.t1"; gene_id "exonerate_gene171268"; alignment_id 1 ; Query XM_030974921 ; Align 6005 5140 19 ; Align 6024 5161 8 ; Align 6032 5170 7 ; Align 6039 5179 24 ; Align 6063 5204 20 ; Align 6088 5224 13 ; Align 6101 5239 14 ; Align 6115 5254 18 ; Align 6133 5275 9 ; Align 6142 5288 16 ; Align 6160 5304 21 ; Align 6181 5326 1 ; Align 6182 5329 23 ; Align 6207 5352 35 …
scf_88492_	exonerate:est2genome	gene	467	3897	555	-	.	gene_id "exonerate_gene196905"; sequence XM_030973739 ; gene_orientation + ; identity 63.06 ; similarity 63.06
scf_88492_	exonerate:est2genome	exon	3223	3897	.	-	.	transcript_id "exonerate_gene196905.t1"; gene_id "exonerate_gene196905"; insertions 40 ; deletions 57 ; identity 64.15 ; similarity 64.15
scf_88492_	exonerate:est2genome	splice5	3221	3222	.	-	.	transcript_id "exonerate_gene196905.t1"; gene_id "exonerate_gene196905"; intron_id 1 ; splice_site "GT"
scf_88492_	exonerate:est2genome	intron	1645	3222	.	-	.	transcript_id "exonerate_gene196905.t1"; gene_id "exonerate_gene196905"; intron_id 1
scf_88492_	exonerate:est2genome	splice3	1645	1646	.	-	.	transcript_id "exonerate_gene196905.t1"; gene_id "exonerate_gene196905"; intron_id 0 ; splice_site "AG"
scf_88492_	exonerate:est2genome	exon	1455	1644	.	-	.	transcript_id "exonerate_gene196905.t1"; gene_id "exonerate_gene196905"; insertions 15 ; deletions 13 ; identity 64.77 ; similarity 64.77
scf_88492_	exonerate:est2genome	splice5	1453	1454	.	-	.	transcript_id "exonerate_gene196905.t1"; gene_id "exonerate_gene196905"; intron_id 2 ; splice_site "gt"
scf_88492_	exonerate:est2genome	intron	1402	1454	.	-	.	transcript_id "exonerate_gene196905.t1"; gene_id "exonerate_gene196905"; intron_id 2
scf_88492_	exonerate:est2genome	splice3	1402	1403	.	-	.	transcript_id "exonerate_gene196905.t1"; gene_id "exonerate_gene196905"; intron_id 1 ; splice_site "ac"
scf_88492_	exonerate:est2genome	exon	467	1401	.	-	.	transcript_id "exonerate_gene196905.t1"; gene_id "exonerate_gene196905"; insertions 83 ; deletions 55 ; identity 61.85 ; similarity 61.85
scf_88492_	exonerate:est2genome	similarity	467	3897	555	-	.	transcript_id "exonerate_gene196905.t1"; gene_id "exonerate_gene196905"; alignment_id 1 ; Query XM_030973739 ; Align 3898 2266 15 ; Align 3882 2281 15 ; Align 3867 2297 9 ; Align 3857 2306 1 ; Align 3852 2307 49 ; Align 3802 2356 20 ; Align 3781 2376 9 ; Align 3772 2386 1 ; Align 3771 2390 16 ; Align 3754 2406 10 ; Align 3743 2416 20 ; Align 3723 2437 22 ; Align 3701 2461 5 ; Align 3696 2468 16 ;…
scf_88468_	exonerate:est2genome	gene	5410	6289	340	+	.	gene_id "exonerate_gene199336"; sequence XM_030979724 ; gene_orientation + ; identity 63.08 ; similarity 63.08
scf_88468_	exonerate:est2genome	exon	5410	5595	.	+	.	transcript_id "exonerate_gene199336.t1"; gene_id "exonerate_gene199336"; insertions 12 ; deletions 17 ; identity 64.57 ; similarity 64.57
scf_88468_	exonerate:est2genome	splice5	5596	5597	.	+	.	transcript_id "exonerate_gene199336.t1"; gene_id "exonerate_gene199336"; intron_id 1 ; splice_site "CT"
scf_88468_	exonerate:est2genome	intron	5596	5642	.	+	.	transcript_id "exonerate_gene199336.t1"; gene_id "exonerate_gene199336"; intron_id 1
scf_88468_	exonerate:est2genome	splice3	5641	5642	.	+	.	transcript_id "exonerate_gene199336.t1"; gene_id "exonerate_gene199336"; intron_id 0 ; splice_site "AG"
scf_88468_	exonerate:est2genome	exon	5643	6107	.	+	.	transcript_id "exonerate_gene199336.t1"; gene_id "exonerate_gene199336"; insertions 29 ; deletions 29 ; identity 59.95 ; similarity 59.95
scf_88468_	exonerate:est2genome	splice5	6108	6109	.	+	.	transcript_id "exonerate_gene199336.t1"; gene_id "exonerate_gene199336"; intron_id 2 ; splice_site "AT"
scf_88468_	exonerate:est2genome	intron	6108	6137	.	+	.	transcript_id "exonerate_gene199336.t1"; gene_id "exonerate_gene199336"; intron_id 2
scf_88468_	exonerate:est2genome	splice3	6136	6137	.	+	.	transcript_id "exonerate_gene199336.t1"; gene_id "exonerate_gene199336"; intron_id 1 ; splice_site "AA"
scf_88468_	exonerate:est2genome	exon	6138	6289	.	+	.	transcript_id "exonerate_gene199336.t1"; gene_id "exonerate_gene199336"; insertions 9 ; deletions 9 ; identity 70.63 ; similarity 70.63
scf_88468_	exonerate:est2genome	similarity	5410	6289	340	+	.	transcript_id "exonerate_gene199336.t1"; gene_id "exonerate_gene199336"; alignment_id 1 ; Query XM_030979724 ; Align 5410 1579 15 ; Align 5425 1596 8 ; Align 5433 1605 2 ; Align 5440 1607 35 ; Align 5475 1643 15 ; Align 5493 1658 10 ; Align 5503 1675 3 ; Align 5506 1679 11 ; Align 5517 1691 3 ; Align 5521 1694 11 ; Align 5533 1705 10 ; Align 5544 1715 16 ; Align 5560 1733 7 ; Align 5567 1742 12 ;…
scf_88461_	exonerate:est2genome	gene	6237	20999	466	-	.	gene_id "exonerate_gene199418"; sequence XM_030979724 ; gene_orientation + ; identity 61.33 ; similarity 61.33
scf_88461_	exonerate:est2genome	exon	20874	20999	.	-	.	transcript_id "exonerate_gene199418.t1"; gene_id "exonerate_gene199418"; insertions 2 ; deletions 14 ; identity 65.60 ; similarity 65.60
scf_88461_	exonerate:est2genome	splice5	20872	20873	.	-	.	transcript_id "exonerate_gene199418.t1"; gene_id "exonerate_gene199418"; intron_id 1 ; splice_site "GC"
scf_88461_	exonerate:est2genome	intron	20836	20873	.	-	.	transcript_id "exonerate_gene199418.t1"; gene_id "exonerate_gene199418"; intron_id 1
scf_88461_	exonerate:est2genome	splice3	20836	20837	.	-	.	transcript_id "exonerate_gene199418.t1"; gene_id "exonerate_gene199418"; intron_id 0 ; splice_site "AG"
scf_88461_	exonerate:est2genome	exon	19509	20835	.	-	.	transcript_id "exonerate_gene199418.t1"; gene_id "exonerate_gene199418"; insertions 132 ; deletions 46 ; identity 61.04 ; similarity 61.04
scf_88461_	exonerate:est2genome	splice5	19507	19508	.	-	.	transcript_id "exonerate_gene199418.t1"; gene_id "exonerate_gene199418"; intron_id 2 ; splice_site "GT"
scf_88461_	exonerate:est2genome	intron	6489	19508	.	-	.	transcript_id "exonerate_gene199418.t1"; gene_id "exonerate_gene199418"; intron_id 2
scf_88461_	exonerate:est2genome	splice3	6489	6490	.	-	.	transcript_id "exonerate_gene199418.t1"; gene_id "exonerate_gene199418"; intron_id 1 ; splice_site "AG"
scf_88461_	exonerate:est2genome	exon	6237	6488	.	-	.	transcript_id "exonerate_gene199418.t1"; gene_id "exonerate_gene199418"; insertions 9 ; deletions 20 ; identity 60.49 ; similarity 60.49
scf_88461_	exonerate:est2genome	similarity	6237	20999	466	-	.	transcript_id "exonerate_gene199418.t1"; gene_id "exonerate_gene199418"; alignment_id 1 ; Query XM_030979724 ; Align 21000 2595 12 ; Align 20988 2608 37 ; Align 20951 2647 1 ; Align 20950 2650 34 ; Align 20915 2684 7 ; Align 20908 2694 9 ; Align 20899 2704 1 ; Align 20898 2706 5 ; Align 20893 2714 5 ; Align 20887 2719 10 ; Align 20877 2730 3 ; Align 20836 2733 2 ; Align 20833 2735 33 ; Align 2079…
scf_88476_	exonerate:est2genome	gene	2127	2912	271	-	.	gene_id "exonerate_gene205638"; sequence XM_011677817 ; gene_orientation . ; identity 62.63 ; similarity 62.63
scf_88476_	exonerate:est2genome	exon	2127	2912	.	-	.	transcript_id "exonerate_gene205638.t1"; gene_id "exonerate_gene205638"; insertions 34 ; deletions 74 ; identity 62.63 ; similarity 62.63
scf_88476_	exonerate:est2genome	similarity	2127	2912	271	-	.	transcript_id "exonerate_gene205638.t1"; gene_id "exonerate_gene205638"; alignment_id 1 ; Query XM_011677817 ; Align 2913 9043 11 ; Align 2901 9054 4 ; Align 2896 9058 16 ; Align 2880 9075 8 ; Align 2872 9087 5 ; Align 2866 9092 13 ; Align 2853 9108 8 ; Align 2845 9119 6 ; Align 2839 9126 2 ; Align 2837 9130 5 ; Align 2832 9138 13 ; Align 2818 9151 2 ; Align 2814 9153 32 ; Align 2782 9186 4 ; Ali…
scf_88506_	exonerate:est2genome	gene	728	1456	323	+	.	gene_id "exonerate_gene208598"; sequence XM_787783 ; gene_orientation . ; identity 62.57 ; similarity 62.57
scf_88506_	exonerate:est2genome	exon	728	1456	.	+	.	transcript_id "exonerate_gene208598.t1"; gene_id "exonerate_gene208598"; insertions 53 ; deletions 38 ; identity 62.57 ; similarity 62.57
scf_88506_	exonerate:est2genome	similarity	728	1456	323	+	.	transcript_id "exonerate_gene208598.t1"; gene_id "exonerate_gene208598"; alignment_id 1 ; Query XM_787783 ; Align 728 664 31 ; Align 759 697 5 ; Align 764 703 2 ; Align 766 708 1 ; Align 767 711 17 ; Align 784 730 2 ; Align 786 734 25 ; Align 811 760 29 ; Align 841 789 11 ; Align 853 800 6 ; Align 859 808 6 ; Align 865 815 8 ; Align 873 825 19 ; Align 892 847 9 ; Align 901 860 10 ; Align 911 871 …
scf_88513_	exonerate:est2genome	gene	2732	3537	285	+	.	gene_id "exonerate_gene216293"; sequence XM_030980619 ; gene_orientation + ; identity 63.20 ; similarity 63.20
scf_88513_	exonerate:est2genome	exon	2732	2826	.	+	.	transcript_id "exonerate_gene216293.t1"; gene_id "exonerate_gene216293"; insertions 6 ; deletions 7 ; identity 64.44 ; similarity 64.44
scf_88513_	exonerate:est2genome	splice5	2827	2828	.	+	.	transcript_id "exonerate_gene216293.t1"; gene_id "exonerate_gene216293"; intron_id 1 ; splice_site "gt"
scf_88513_	exonerate:est2genome	intron	2827	2863	.	+	.	transcript_id "exonerate_gene216293.t1"; gene_id "exonerate_gene216293"; intron_id 1
scf_88513_	exonerate:est2genome	splice3	2862	2863	.	+	.	transcript_id "exonerate_gene216293.t1"; gene_id "exonerate_gene216293"; intron_id 0 ; splice_site "ag"
scf_88513_	exonerate:est2genome	exon	2864	3537	.	+	.	transcript_id "exonerate_gene216293.t1"; gene_id "exonerate_gene216293"; insertions 32 ; deletions 61 ; identity 62.93 ; similarity 62.93
scf_88513_	exonerate:est2genome	similarity	2732	3537	285	+	.	transcript_id "exonerate_gene216293.t1"; gene_id "exonerate_gene216293"; alignment_id 1 ; Query XM_030980619 ; Align 2732 2540 11 ; Align 2743 2553 13 ; Align 2757 2566 23 ; Align 2780 2593 20 ; Align 2803 2613 3 ; Align 2806 2617 6 ; Align 2814 2623 13 ; Align 2864 2636 6 ; Align 2870 2643 21 ; Align 2891 2665 9 ; Align 2900 2675 8 ; Align 2908 2684 16 ; Align 2924 2703 2 ; Align 2926 2711 8 ; A…
scf_885145_	exonerate:est2genome	gene	19632	34617	579	-	.	gene_id "exonerate_gene232790"; sequence XM_030998532 ; gene_orientation + ; identity 61.37 ; similarity 61.37
scf_885145_	exonerate:est2genome	exon	34432	34617	.	-	.	transcript_id "exonerate_gene232790.t1"; gene_id "exonerate_gene232790"; insertions 10 ; deletions 9 ; identity 60.45 ; similarity 60.45
scf_885145_	exonerate:est2genome	splice5	34430	34431	.	-	.	transcript_id "exonerate_gene232790.t1"; gene_id "exonerate_gene232790"; intron_id 1 ; splice_site "TC"
scf_885145_	exonerate:est2genome	intron	24812	34431	.	-	.	transcript_id "exonerate_gene232790.t1"; gene_id "exonerate_gene232790"; intron_id 1
scf_885145_	exonerate:est2genome	splice3	24812	24813	.	-	.	transcript_id "exonerate_gene232790.t1"; gene_id "exonerate_gene232790"; intron_id 0 ; splice_site "AA"
scf_885145_	exonerate:est2genome	exon	24768	24811	.	-	.	transcript_id "exonerate_gene232790.t1"; gene_id "exonerate_gene232790"; insertions 1 ; deletions 1 ; identity 68.18 ; similarity 68.18
scf_885145_	exonerate:est2genome	splice5	24766	24767	.	-	.	transcript_id "exonerate_gene232790.t1"; gene_id "exonerate_gene232790"; intron_id 2 ; splice_site "GT"
scf_885145_	exonerate:est2genome	intron	22683	24767	.	-	.	transcript_id "exonerate_gene232790.t1"; gene_id "exonerate_gene232790"; intron_id 2
scf_885145_	exonerate:est2genome	splice3	22683	22684	.	-	.	transcript_id "exonerate_gene232790.t1"; gene_id "exonerate_gene232790"; intron_id 1 ; splice_site "GG"
scf_885145_	exonerate:est2genome	exon	22422	22682	.	-	.	transcript_id "exonerate_gene232790.t1"; gene_id "exonerate_gene232790"; insertions 18 ; deletions 9 ; identity 61.07 ; similarity 61.07
scf_885145_	exonerate:est2genome	splice5	22420	22421	.	-	.	transcript_id "exonerate_gene232790.t1"; gene_id "exonerate_gene232790"; intron_id 3 ; splice_site "GT"
scf_885145_	exonerate:est2genome	intron	20748	22421	.	-	.	transcript_id "exonerate_gene232790.t1"; gene_id "exonerate_gene232790"; intron_id 3
scf_885145_	exonerate:est2genome	splice3	20748	20749	.	-	.	transcript_id "exonerate_gene232790.t1"; gene_id "exonerate_gene232790"; intron_id 2 ; splice_site "AA"
scf_885145_	exonerate:est2genome	exon	19632	20747	.	-	.	transcript_id "exonerate_gene232790.t1"; gene_id "exonerate_gene232790"; insertions 79 ; deletions 59 ; identity 61.33 ; similarity 61.33
scf_885145_	exonerate:est2genome	similarity	19632	34617	579	-	.	transcript_id "exonerate_gene232790.t1"; gene_id "exonerate_gene232790"; alignment_id 1 ; Query XM_030998532 ; Align 34618 4564 12 ; Align 34604 4576 20 ; Align 34584 4599 4 ; Align 34577 4603 14 ; Align 34563 4619 6 ; Align 34555 4625 60 ; Align 34493 4685 4 ; Align 34489 4690 29 ; Align 34460 4722 14 ; Align 34445 4736 13 ; Align 24812 4749 3 ; Align 24808 4752 24 ; Align 24784 4777 16 ; Align …
scf_885168_	exonerate:est2genome	gene	5303	6016	279	+	.	gene_id "exonerate_gene237980"; sequence XM_030981994 ; gene_orientation . ; identity 61.90 ; similarity 61.90
scf_885168_	exonerate:est2genome	exon	5303	6016	.	+	.	transcript_id "exonerate_gene237980.t1"; gene_id "exonerate_gene237980"; insertions 50 ; deletions 45 ; identity 61.90 ; similarity 61.90
scf_885168_	exonerate:est2genome	similarity	5303	6016	279	+	.	transcript_id "exonerate_gene237980.t1"; gene_id "exonerate_gene237980"; alignment_id 1 ; Query XM_030981994 ; Align 5303 5320 10 ; Align 5315 5330 29 ; Align 5348 5359 6 ; Align 5354 5366 12 ; Align 5366 5379 25 ; Align 5391 5405 29 ; Align 5423 5434 6 ; Align 5429 5441 13 ; Align 5442 5455 10 ; Align 5453 5465 2 ; Align 5456 5467 4 ; Align 5461 5471 22 ; Align 5483 5495 8 ; Align 5491 5512 20 ;…
scf_88470_	exonerate:est2genome	gene	5512	6323	362	-	.	gene_id "exonerate_gene238441"; sequence XM_031000515 ; gene_orientation . ; identity 65.58 ; similarity 65.58
scf_88470_	exonerate:est2genome	exon	5512	6323	.	-	.	transcript_id "exonerate_gene238441.t1"; gene_id "exonerate_gene238441"; insertions 77 ; deletions 54 ; identity 65.58 ; similarity 65.58
scf_88470_	exonerate:est2genome	similarity	5512	6323	362	-	.	transcript_id "exonerate_gene238441.t1"; gene_id "exonerate_gene238441"; alignment_id 1 ; Query XM_031000515 ; Align 6324 2633 8 ; Align 6316 2643 1 ; Align 6315 2645 3 ; Align 6312 2651 12 ; Align 6296 2663 8 ; Align 6287 2671 7 ; Align 6280 2679 2 ; Align 6278 2682 7 ; Align 6270 2689 12 ; Align 6253 2701 8 ; Align 6245 2710 16 ; Align 6228 2726 30 ; Align 6193 2756 5 ; Align 6183 2761 13 ; Ali…
scf_88477_	exonerate:est2genome	gene	7236	8126	325	+	.	gene_id "exonerate_gene240814"; sequence XM_030980440 ; gene_orientation . ; identity 64.64 ; similarity 64.64
scf_88477_	exonerate:est2genome	exon	7236	8126	.	+	.	transcript_id "exonerate_gene240814.t1"; gene_id "exonerate_gene240814"; insertions 54 ; deletions 83 ; identity 64.64 ; similarity 64.64
scf_88477_	exonerate:est2genome	similarity	7236	8126	325	+	.	transcript_id "exonerate_gene240814.t1"; gene_id "exonerate_gene240814"; alignment_id 1 ; Query XM_030980440 ; Align 7236 2418 9 ; Align 7246 2427 13 ; Align 7260 2440 18 ; Align 7279 2458 1 ; Align 7281 2459 16 ; Align 7297 2478 2 ; Align 7299 2484 8 ; Align 7307 2493 6 ; Align 7313 2500 6 ; Align 7321 2506 19 ; Align 7340 2532 3 ; Align 7343 2537 12 ; Align 7355 2550 3 ; Align 7358 2554 10 ; Al…
scf_88478_	exonerate:est2genome	gene	8120	8801	292	+	.	gene_id "exonerate_gene254709"; sequence XM_030975834 ; gene_orientation + ; identity 65.78 ; similarity 65.78
scf_88478_	exonerate:est2genome	exon	8120	8606	.	+	.	transcript_id "exonerate_gene254709.t1"; gene_id "exonerate_gene254709"; insertions 30 ; deletions 47 ; identity 65.94 ; similarity 65.94
scf_88478_	exonerate:est2genome	splice5	8607	8608	.	+	.	transcript_id "exonerate_gene254709.t1"; gene_id "exonerate_gene254709"; intron_id 1 ; splice_site "gt"
scf_88478_	exonerate:est2genome	intron	8607	8649	.	+	.	transcript_id "exonerate_gene254709.t1"; gene_id "exonerate_gene254709"; intron_id 1
scf_88478_	exonerate:est2genome	splice3	8648	8649	.	+	.	transcript_id "exonerate_gene254709.t1"; gene_id "exonerate_gene254709"; intron_id 0 ; splice_site "gg"
scf_88478_	exonerate:est2genome	exon	8650	8801	.	+	.	transcript_id "exonerate_gene254709.t1"; gene_id "exonerate_gene254709"; insertions 10 ; deletions 10 ; identity 65.49 ; similarity 65.49
scf_88478_	exonerate:est2genome	similarity	8120	8801	292	+	.	transcript_id "exonerate_gene254709.t1"; gene_id "exonerate_gene254709"; alignment_id 1 ; Query XM_030975834 ; Align 8120 2003 4 ; Align 8126 2007 3 ; Align 8130 2010 19 ; Align 8149 2030 23 ; Align 8173 2053 5 ; Align 8179 2058 2 ; Align 8181 2063 18 ; Align 8200 2081 16 ; Align 8219 2097 10 ; Align 8232 2107 2 ; Align 8235 2109 12 ; Align 8247 2122 3 ; Align 8250 2129 4 ; Align 8254 2134 13 ; A…
scf_88465_	exonerate:est2genome	gene	825	2281	380	-	.	gene_id "exonerate_gene265873"; sequence XM_030993273 ; gene_orientation - ; identity 63.44 ; similarity 63.44
scf_88465_	exonerate:est2genome	exon	1890	2281	.	-	.	transcript_id "exonerate_gene265873.t1"; gene_id "exonerate_gene265873"; insertions 25 ; deletions 33 ; identity 64.40 ; similarity 64.40
scf_88465_	exonerate:est2genome	splice3	1888	1889	.	-	.	transcript_id "exonerate_gene265873.t1"; gene_id "exonerate_gene265873"; intron_id -1 ; splice_site "CT"
scf_88465_	exonerate:est2genome	splice5	1831	1832	.	-	.	transcript_id "exonerate_gene265873.t1"; gene_id "exonerate_gene265873"; intron_id 1 ; splice_site "ac"
scf_88465_	exonerate:est2genome	exon	1450	1830	.	-	.	transcript_id "exonerate_gene265873.t1"; gene_id "exonerate_gene265873"; insertions 34 ; deletions 15 ; identity 61.21 ; similarity 61.21
scf_88465_	exonerate:est2genome	splice3	1448	1449	.	-	.	transcript_id "exonerate_gene265873.t1"; gene_id "exonerate_gene265873"; intron_id -1 ; splice_site "CT"
scf_88465_	exonerate:est2genome	splice5	1265	1266	.	-	.	transcript_id "exonerate_gene265873.t1"; gene_id "exonerate_gene265873"; intron_id 1 ; splice_site "ac"
scf_88465_	exonerate:est2genome	exon	825	1264	.	-	.	transcript_id "exonerate_gene265873.t1"; gene_id "exonerate_gene265873"; insertions 19 ; deletions 56 ; identity 64.37 ; similarity 64.37
scf_88465_	exonerate:est2genome	similarity	825	2281	380	-	.	transcript_id "exonerate_gene265873.t1"; gene_id "exonerate_gene265873"; alignment_id 1 ; Query XM_030993273 ; Align 2282 2030 17 ; Align 2265 2048 8 ; Align 2257 2058 17 ; Align 2240 2076 10 ; Align 2228 2086 16 ; Align 2211 2102 6 ; Align 2205 2115 11 ; Align 2194 2127 11 ; Align 2183 2139 19 ; Align 2163 2158 10 ; Align 2152 2168 2 ; Align 2149 2170 1 ; Align 2143 2171 6 ; Align 2136 2177 14 ;…
scf_88466_	exonerate:est2genome	gene	15118	15626	254	-	.	gene_id "exonerate_gene270156"; sequence XM_001197896 ; gene_orientation - ; identity 62.47 ; similarity 62.47
scf_88466_	exonerate:est2genome	exon	15289	15626	.	-	.	transcript_id "exonerate_gene270156.t1"; gene_id "exonerate_gene270156"; insertions 8 ; deletions 24 ; identity 60.73 ; similarity 60.73
scf_88466_	exonerate:est2genome	splice3	15287	15288	.	-	.	transcript_id "exonerate_gene270156.t1"; gene_id "exonerate_gene270156"; intron_id -1 ; splice_site "ct"
scf_88466_	exonerate:est2genome	splice5	15232	15233	.	-	.	transcript_id "exonerate_gene270156.t1"; gene_id "exonerate_gene270156"; intron_id 1 ; splice_site "gc"
scf_88466_	exonerate:est2genome	exon	15118	15231	.	-	.	transcript_id "exonerate_gene270156.t1"; gene_id "exonerate_gene270156"; insertions 7 ; deletions 12 ; identity 68.22 ; similarity 68.22
scf_88466_	exonerate:est2genome	similarity	15118	15626	254	-	.	transcript_id "exonerate_gene270156.t1"; gene_id "exonerate_gene270156"; alignment_id 1 ; Query XM_001197896 ; Align 15627 2643 6 ; Align 15621 2650 30 ; Align 15591 2684 8 ; Align 15583 2694 14 ; Align 15569 2711 47 ; Align 15521 2758 14 ; Align 15506 2772 3 ; Align 15502 2775 5 ; Align 15497 2781 14 ; Align 15483 2796 7 ; Align 15476 2806 48 ; Align 15428 2855 16 ; Align 15412 2873 1 ; Align 15…
scf_88472_	exonerate:est2genome	gene	4446	5382	266	-	.	gene_id "exonerate_gene277137"; sequence XM_030995938 ; gene_orientation . ; identity 62.88 ; similarity 62.88
scf_88472_	exonerate:est2genome	exon	4446	5382	.	-	.	transcript_id "exonerate_gene277137.t1"; gene_id "exonerate_gene277137"; insertions 75 ; deletions 68 ; identity 62.88 ; similarity 62.88
scf_88472_	exonerate:est2genome	similarity	4446	5382	266	-	.	transcript_id "exonerate_gene277137.t1"; gene_id "exonerate_gene277137"; alignment_id 1 ; Query XM_030995938 ; Align 5383 2638 22 ; Align 5361 2664 6 ; Align 5354 2670 5 ; Align 5345 2675 4 ; Align 5338 2679 12 ; Align 5326 2692 6 ; Align 5320 2702 21 ; Align 5298 2723 14 ; Align 5283 2737 7 ; Align 5274 2744 3 ; Align 5270 2747 11 ; Align 5256 2758 3 ; Align 5252 2761 15 ; Align 5237 2780 5 ; Al…
scf_88472_	exonerate:est2genome	gene	5010	5697	251	+	.	gene_id "exonerate_gene282423"; sequence XM_793315 ; gene_orientation - ; identity 63.31 ; similarity 63.31
scf_88472_	exonerate:est2genome	exon	5010	5182	.	+	.	transcript_id "exonerate_gene282423.t1"; gene_id "exonerate_gene282423"; insertions 7 ; deletions 11 ; identity 60.48 ; similarity 60.48
scf_88472_	exonerate:est2genome	splice3	5183	5184	.	+	.	transcript_id "exonerate_gene282423.t1"; gene_id "exonerate_gene282423"; intron_id -1 ; splice_site "CG"
scf_88472_	exonerate:est2genome	splice5	5214	5215	.	+	.	transcript_id "exonerate_gene282423.t1"; gene_id "exonerate_gene282423"; intron_id 1 ; splice_site "AA"
scf_88472_	exonerate:est2genome	exon	5216	5697	.	+	.	transcript_id "exonerate_gene282423.t1"; gene_id "exonerate_gene282423"; insertions 32 ; deletions 35 ; identity 64.44 ; similarity 64.44
scf_88472_	exonerate:est2genome	similarity	5010	5697	251	+	.	transcript_id "exonerate_gene282423.t1"; gene_id "exonerate_gene282423"; alignment_id 1 ; Query XM_793315 ; Align 5010 3035 49 ; Align 5060 3084 6 ; Align 5066 3091 8 ; Align 5074 3101 15 ; Align 5089 3117 2 ; Align 5093 3119 12 ; Align 5105 3134 3 ; Align 5109 3137 9 ; Align 5120 3146 26 ; Align 5146 3176 16 ; Align 5163 3192 20 ; Align 5216 3212 8 ; Align 5225 3220 16 ; Align 5241 3238 4 ; Alig…
scf_88476_	exonerate:est2genome	gene	5458	5727	207	+	.	gene_id "exonerate_gene289902"; sequence XM_030984481 ; gene_orientation . ; identity 69.01 ; similarity 69.01
scf_88476_	exonerate:est2genome	exon	5458	5727	.	+	.	transcript_id "exonerate_gene289902.t1"; gene_id "exonerate_gene289902"; insertions 28 ; deletions 14 ; identity 69.01 ; similarity 69.01
scf_88476_	exonerate:est2genome	similarity	5458	5727	207	+	.	transcript_id "exonerate_gene289902.t1"; gene_id "exonerate_gene289902"; alignment_id 1 ; Query XM_030984481 ; Align 5458 4076 23 ; Align 5483 4099 8 ; Align 5492 4107 13 ; Align 5505 4124 6 ; Align 5512 4130 7 ; Align 5520 4137 12 ; Align 5533 4149 5 ; Align 5541 4154 3 ; Align 5546 4157 1 ; Align 5548 4158 16 ; Align 5564 4176 9 ; Align 5578 4185 30 ; Align 5608 4217 16 ; Align 5626 4233 5 ; Al…
scf_88496_	exonerate:est2genome	gene	5481	6364	375	+	.	gene_id "exonerate_gene292452"; sequence XM_030989829 ; gene_orientation - ; identity 65.44 ; similarity 65.44
scf_88496_	exonerate:est2genome	exon	5481	5793	.	+	.	transcript_id "exonerate_gene292452.t1"; gene_id "exonerate_gene292452"; insertions 23 ; deletions 18 ; identity 65.64 ; similarity 65.64
scf_88496_	exonerate:est2genome	splice3	5794	5795	.	+	.	transcript_id "exonerate_gene292452.t1"; gene_id "exonerate_gene292452"; intron_id -1 ; splice_site "CT"
scf_88496_	exonerate:est2genome	splice5	5830	5831	.	+	.	transcript_id "exonerate_gene292452.t1"; gene_id "exonerate_gene292452"; intron_id 1 ; splice_site "GC"
scf_88496_	exonerate:est2genome	exon	5832	5997	.	+	.	transcript_id "exonerate_gene292452.t1"; gene_id "exonerate_gene292452"; insertions 4 ; deletions 13 ; identity 65.03 ; similarity 65.03
scf_88496_	exonerate:est2genome	splice3	5998	5999	.	+	.	transcript_id "exonerate_gene292452.t1"; gene_id "exonerate_gene292452"; intron_id -1 ; splice_site "AT"
scf_88496_	exonerate:est2genome	splice5	6026	6027	.	+	.	transcript_id "exonerate_gene292452.t1"; gene_id "exonerate_gene292452"; intron_id 1 ; splice_site "AC"
scf_88496_	exonerate:est2genome	exon	6028	6364	.	+	.	transcript_id "exonerate_gene292452.t1"; gene_id "exonerate_gene292452"; insertions 31 ; deletions 18 ; identity 65.36 ; similarity 65.36
scf_88496_	exonerate:est2genome	similarity	5481	6364	375	+	.	transcript_id "exonerate_gene292452.t1"; gene_id "exonerate_gene292452"; alignment_id 1 ; Query XM_030989829 ; Align 5481 4531 16 ; Align 5497 4549 29 ; Align 5527 4578 27 ; Align 5557 4605 13 ; Align 5570 4623 4 ; Align 5574 4628 10 ; Align 5585 4638 18 ; Align 5604 4656 7 ; Align 5612 4663 14 ; Align 5626 4679 13 ; Align 5640 4692 6 ; Align 5647 4698 1 ; Align 5649 4699 14 ; Align 5664 4713 20 …
scf_885166_	exonerate:est2genome	gene	14851	15198	152	-	.	gene_id "exonerate_gene297568"; sequence XM_030975351 ; gene_orientation . ; identity 58.90 ; similarity 58.90
scf_885166_	exonerate:est2genome	exon	14851	15198	.	-	.	transcript_id "exonerate_gene297568.t1"; gene_id "exonerate_gene297568"; insertions 22 ; deletions 8 ; identity 58.90 ; similarity 58.90
scf_885166_	exonerate:est2genome	similarity	14851	15198	152	-	.	transcript_id "exonerate_gene297568.t1"; gene_id "exonerate_gene297568"; alignment_id 1 ; Query XM_030975351 ; Align 15199 1184 17 ; Align 15180 1201 19 ; Align 15161 1222 10 ; Align 15150 1232 8 ; Align 15140 1240 7 ; Align 15132 1247 5 ; Align 15125 1252 1 ; Align 15120 1253 19 ; Align 15099 1272 12 ; Align 15087 1285 14 ; Align 15073 1300 8 ; Align 15064 1308 14 ; Align 15050 1324 64 ; Align 1…
scf_88501_	exonerate:est2genome	gene	1757	3092	402	-	.	gene_id "exonerate_gene303583"; sequence XM_030997121 ; gene_orientation + ; identity 61.96 ; similarity 61.96
scf_88501_	exonerate:est2genome	exon	2841	3092	.	-	.	transcript_id "exonerate_gene303583.t1"; gene_id "exonerate_gene303583"; insertions 14 ; deletions 7 ; identity 61.51 ; similarity 61.51
scf_88501_	exonerate:est2genome	splice5	2839	2840	.	-	.	transcript_id "exonerate_gene303583.t1"; gene_id "exonerate_gene303583"; intron_id 1 ; splice_site "AT"
scf_88501_	exonerate:est2genome	intron	2799	2840	.	-	.	transcript_id "exonerate_gene303583.t1"; gene_id "exonerate_gene303583"; intron_id 1
scf_88501_	exonerate:est2genome	splice3	2799	2800	.	-	.	transcript_id "exonerate_gene303583.t1"; gene_id "exonerate_gene303583"; intron_id 0 ; splice_site "AG"
scf_88501_	exonerate:est2genome	exon	1757	2798	.	-	.	transcript_id "exonerate_gene303583.t1"; gene_id "exonerate_gene303583"; insertions 76 ; deletions 76 ; identity 62.11 ; similarity 62.11
scf_88501_	exonerate:est2genome	similarity	1757	3092	402	-	.	transcript_id "exonerate_gene303583.t1"; gene_id "exonerate_gene303583"; alignment_id 1 ; Query XM_030997121 ; Align 3093 16627 5 ; Align 3088 16634 27 ; Align 3061 16662 10 ; Align 3050 16672 3 ; Align 3046 16675 5 ; Align 3041 16683 59 ; Align 2980 16742 16 ; Align 2959 16758 7 ; Align 2952 16766 23 ; Align 2928 16789 4 ; Align 2923 16793 22 ; Align 2899 16815 2 ; Align 2896 16817 55 ; Align 27…
scf_885168_	exonerate:est2genome	gene	4770	5700	271	-	.	gene_id "exonerate_gene305724"; sequence XM_030999155 ; gene_orientation . ; identity 61.74 ; similarity 61.74
scf_885168_	exonerate:est2genome	exon	4770	5700	.	-	.	transcript_id "exonerate_gene305724.t1"; gene_id "exonerate_gene305724"; insertions 58 ; deletions 68 ; identity 61.74 ; similarity 61.74
scf_885168_	exonerate:est2genome	similarity	4770	5700	271	-	.	transcript_id "exonerate_gene305724.t1"; gene_id "exonerate_gene305724"; alignment_id 1 ; Query XM_030999155 ; Align 5701 3098 21 ; Align 5680 3120 14 ; Align 5666 3140 3 ; Align 5663 3144 8 ; Align 5655 3154 16 ; Align 5639 3171 9 ; Align 5630 3181 13 ; Align 5617 3195 10 ; Align 5607 3207 18 ; Align 5589 3229 1 ; Align 5588 3231 20 ; Align 5568 3252 18 ; Align 5550 3271 7 ; Align 5541 3278 6 ; …
scf_88466_	exonerate:est2genome	gene	13788	14864	317	-	.	gene_id "exonerate_gene317389"; sequence XM_785936 ; gene_orientation - ; identity 65.52 ; similarity 65.52
scf_88466_	exonerate:est2genome	exon	14690	14864	.	-	.	transcript_id "exonerate_gene317389.t1"; gene_id "exonerate_gene317389"; insertions 15 ; deletions 11 ; identity 65.22 ; similarity 65.22
scf_88466_	exonerate:est2genome	splice3	14688	14689	.	-	.	transcript_id "exonerate_gene317389.t1"; gene_id "exonerate_gene317389"; intron_id -1 ; splice_site "ct"
scf_88466_	exonerate:est2genome	splice5	14659	14660	.	-	.	transcript_id "exonerate_gene317389.t1"; gene_id "exonerate_gene317389"; intron_id 1 ; splice_site "ac"
scf_88466_	exonerate:est2genome	exon	13974	14658	.	-	.	transcript_id "exonerate_gene317389.t1"; gene_id "exonerate_gene317389"; insertions 56 ; deletions 70 ; identity 65.71 ; similarity 65.71
scf_88466_	exonerate:est2genome	splice3	13972	13973	.	-	.	transcript_id "exonerate_gene317389.t1"; gene_id "exonerate_gene317389"; intron_id -1 ; splice_site "at"
scf_88466_	exonerate:est2genome	splice5	13939	13940	.	-	.	transcript_id "exonerate_gene317389.t1"; gene_id "exonerate_gene317389"; intron_id 1 ; splice_site "aa"
scf_88466_	exonerate:est2genome	exon	13788	13938	.	-	.	transcript_id "exonerate_gene317389.t1"; gene_id "exonerate_gene317389"; insertions 12 ; deletions 9 ; identity 65.47 ; similarity 65.47
scf_88466_	exonerate:est2genome	similarity	13788	14864	317	-	.	transcript_id "exonerate_gene317389.t1"; gene_id "exonerate_gene317389"; alignment_id 1 ; Query XM_785936 ; Align 14865 3003 8 ; Align 14855 3011 7 ; Align 14847 3018 29 ; Align 14816 3047 8 ; Align 14805 3055 10 ; Align 14795 3066 6 ; Align 14788 3072 18 ; Align 14769 3090 15 ; Align 14754 3106 11 ; Align 14743 3122 21 ; Align 14721 3143 10 ; Align 14711 3156 3 ; Align 14708 3160 5 ; Align 14702…
scf_885168_	exonerate:est2genome	gene	5977	6543	248	-	.	gene_id "exonerate_gene318125"; sequence XM_777942 ; gene_orientation . ; identity 61.65 ; similarity 61.65
scf_885168_	exonerate:est2genome	exon	5977	6543	.	-	.	transcript_id "exonerate_gene318125.t1"; gene_id "exonerate_gene318125"; insertions 22 ; deletions 51 ; identity 61.65 ; similarity 61.65
scf_885168_	exonerate:est2genome	similarity	5977	6543	248	-	.	transcript_id "exonerate_gene318125.t1"; gene_id "exonerate_gene318125"; alignment_id 1 ; Query XM_777942 ; Align 6544 661 13 ; Align 6531 675 42 ; Align 6489 718 7 ; Align 6482 727 6 ; Align 6474 733 4 ; Align 6470 738 8 ; Align 6462 747 16 ; Align 6446 765 35 ; Align 6411 802 5 ; Align 6406 808 2 ; Align 6404 813 10 ; Align 6394 825 4 ; Align 6389 829 12 ; Align 6376 841 45 ; Align 6331 889 18 …
scf_885166_	exonerate:est2genome	gene	9454	11519	532	-	.	gene_id "exonerate_gene326074"; sequence XM_030991587 ; gene_orientation - ; identity 61.66 ; similarity 61.66
scf_885166_	exonerate:est2genome	exon	11201	11519	.	-	.	transcript_id "exonerate_gene326074.t1"; gene_id "exonerate_gene326074"; insertions 28 ; deletions 16 ; identity 61.99 ; similarity 61.99
scf_885166_	exonerate:est2genome	splice3	11199	11200	.	-	.	transcript_id "exonerate_gene326074.t1"; gene_id "exonerate_gene326074"; intron_id -1 ; splice_site "ca"
scf_885166_	exonerate:est2genome	splice5	11171	11172	.	-	.	transcript_id "exonerate_gene326074.t1"; gene_id "exonerate_gene326074"; intron_id 1 ; splice_site "ac"
scf_885166_	exonerate:est2genome	exon	10390	11170	.	-	.	transcript_id "exonerate_gene326074.t1"; gene_id "exonerate_gene326074"; insertions 34 ; deletions 82 ; identity 62.30 ; similarity 62.30
scf_885166_	exonerate:est2genome	splice3	10388	10389	.	-	.	transcript_id "exonerate_gene326074.t1"; gene_id "exonerate_gene326074"; intron_id -1 ; splice_site "TT"
scf_885166_	exonerate:est2genome	splice5	10356	10357	.	-	.	transcript_id "exonerate_gene326074.t1"; gene_id "exonerate_gene326074"; intron_id 1 ; splice_site "AC"
scf_885166_	exonerate:est2genome	exon	9454	10355	.	-	.	transcript_id "exonerate_gene326074.t1"; gene_id "exonerate_gene326074"; insertions 36 ; deletions 90 ; identity 60.97 ; similarity 60.97
scf_885166_	exonerate:est2genome	similarity	9454	11519	532	-	.	transcript_id "exonerate_gene326074.t1"; gene_id "exonerate_gene326074"; alignment_id 1 ; Query XM_030991587 ; Align 11520 1930 8 ; Align 11510 1938 17 ; Align 11493 1957 2 ; Align 11491 1962 13 ; Align 11477 1975 3 ; Align 11471 1978 3 ; Align 11467 1981 3 ; Align 11463 1984 9 ; Align 11451 1993 8 ; Align 11440 2001 8 ; Align 11431 2009 9 ; Align 11421 2018 1 ; Align 11418 2019 4 ; Align 11410 2…
scf_88463_	exonerate:est2genome	gene	9454	11519	532	-	.	gene_id "exonerate_gene326083"; sequence XM_030991587 ; gene_orientation - ; identity 61.66 ; similarity 61.66
scf_88463_	exonerate:est2genome	exon	11201	11519	.	-	.	transcript_id "exonerate_gene326083.t1"; gene_id "exonerate_gene326083"; insertions 28 ; deletions 16 ; identity 61.99 ; similarity 61.99
scf_88463_	exonerate:est2genome	splice3	11199	11200	.	-	.	transcript_id "exonerate_gene326083.t1"; gene_id "exonerate_gene326083"; intron_id -1 ; splice_site "ca"
scf_88463_	exonerate:est2genome	splice5	11171	11172	.	-	.	transcript_id "exonerate_gene326083.t1"; gene_id "exonerate_gene326083"; intron_id 1 ; splice_site "ac"
scf_88463_	exonerate:est2genome	exon	10390	11170	.	-	.	transcript_id "exonerate_gene326083.t1"; gene_id "exonerate_gene326083"; insertions 34 ; deletions 82 ; identity 62.30 ; similarity 62.30
scf_88463_	exonerate:est2genome	splice3	10388	10389	.	-	.	transcript_id "exonerate_gene326083.t1"; gene_id "exonerate_gene326083"; intron_id -1 ; splice_site "TT"
scf_88463_	exonerate:est2genome	splice5	10356	10357	.	-	.	transcript_id "exonerate_gene326083.t1"; gene_id "exonerate_gene326083"; intron_id 1 ; splice_site "AC"
scf_88463_	exonerate:est2genome	exon	9454	10355	.	-	.	transcript_id "exonerate_gene326083.t1"; gene_id "exonerate_gene326083"; insertions 36 ; deletions 90 ; identity 60.97 ; similarity 60.97
scf_88463_	exonerate:est2genome	similarity	9454	11519	532	-	.	transcript_id "exonerate_gene326083.t1"; gene_id "exonerate_gene326083"; alignment_id 1 ; Query XM_030991587 ; Align 11520 1930 8 ; Align 11510 1938 17 ; Align 11493 1957 2 ; Align 11491 1962 13 ; Align 11477 1975 3 ; Align 11471 1978 3 ; Align 11467 1981 3 ; Align 11463 1984 9 ; Align 11451 1993 8 ; Align 11440 2001 8 ; Align 11431 2009 9 ; Align 11421 2018 1 ; Align 11418 2019 4 ; Align 11410 2…
scf_885147_	exonerate:est2genome	gene	13601	14599	415	+	.	gene_id "exonerate_gene327518"; sequence XM_030973859 ; gene_orientation . ; identity 63.23 ; similarity 63.23
scf_885147_	exonerate:est2genome	exon	13601	14599	.	+	.	transcript_id "exonerate_gene327518.t1"; gene_id "exonerate_gene327518"; insertions 77 ; deletions 55 ; identity 63.23 ; similarity 63.23
scf_885147_	exonerate:est2genome	similarity	13601	14599	415	+	.	transcript_id "exonerate_gene327518.t1"; gene_id "exonerate_gene327518"; alignment_id 1 ; Query XM_030973859 ; Align 13601 3488 14 ; Align 13615 3503 56 ; Align 13671 3560 6 ; Align 13677 3567 18 ; Align 13695 3587 6 ; Align 13701 3595 3 ; Align 13704 3599 27 ; Align 13732 3626 3 ; Align 13737 3629 1 ; Align 13739 3630 6 ; Align 13745 3637 5 ; Align 13751 3642 8 ; Align 13761 3650 11 ; Align 1377…
scf_88455_	exonerate:est2genome	gene	275	8694	335	+	.	gene_id "exonerate_gene333670"; sequence XM_783984 ; gene_orientation - ; identity 62.87 ; similarity 62.87
scf_88455_	exonerate:est2genome	exon	275	745	.	+	.	transcript_id "exonerate_gene333670.t1"; gene_id "exonerate_gene333670"; insertions 32 ; deletions 23 ; identity 59.77 ; similarity 59.77
scf_88455_	exonerate:est2genome	splice3	746	747	.	+	.	transcript_id "exonerate_gene333670.t1"; gene_id "exonerate_gene333670"; intron_id -1 ; splice_site "CT"
scf_88455_	exonerate:est2genome	splice5	8196	8197	.	+	.	transcript_id "exonerate_gene333670.t1"; gene_id "exonerate_gene333670"; intron_id 1 ; splice_site "ac"
scf_88455_	exonerate:est2genome	exon	8198	8694	.	+	.	transcript_id "exonerate_gene333670.t1"; gene_id "exonerate_gene333670"; insertions 50 ; deletions 28 ; identity 66.00 ; similarity 66.00
scf_88455_	exonerate:est2genome	similarity	275	8694	335	+	.	transcript_id "exonerate_gene333670.t1"; gene_id "exonerate_gene333670"; alignment_id 1 ; Query XM_783984 ; Align 275 1999 42 ; Align 319 2041 5 ; Align 325 2046 17 ; Align 343 2063 5 ; Align 349 2068 20 ; Align 370 2088 10 ; Align 380 2101 13 ; Align 393 2115 43 ; Align 437 2158 17 ; Align 454 2179 11 ; Align 465 2191 3 ; Align 468 2197 5 ; Align 473 2203 3 ; Align 477 2206 4 ; Align 481 2211 21…
scf_88477_	exonerate:est2genome	gene	4094	5932	319	-	.	gene_id "exonerate_gene333813"; sequence XM_030977692 ; gene_orientation + ; identity 64.19 ; similarity 64.19
scf_88477_	exonerate:est2genome	exon	5804	5932	.	-	.	transcript_id "exonerate_gene333813.t1"; gene_id "exonerate_gene333813"; insertions 9 ; deletions 2 ; identity 61.16 ; similarity 61.16
scf_88477_	exonerate:est2genome	splice5	5802	5803	.	-	.	transcript_id "exonerate_gene333813.t1"; gene_id "exonerate_gene333813"; intron_id 1 ; splice_site "GA"
scf_88477_	exonerate:est2genome	intron	5774	5803	.	-	.	transcript_id "exonerate_gene333813.t1"; gene_id "exonerate_gene333813"; intron_id 1
scf_88477_	exonerate:est2genome	splice3	5774	5775	.	-	.	transcript_id "exonerate_gene333813.t1"; gene_id "exonerate_gene333813"; intron_id 0 ; splice_site "TT"
scf_88477_	exonerate:est2genome	exon	5346	5773	.	-	.	transcript_id "exonerate_gene333813.t1"; gene_id "exonerate_gene333813"; insertions 34 ; deletions 31 ; identity 64.56 ; similarity 64.56
scf_88477_	exonerate:est2genome	splice5	5344	5345	.	-	.	transcript_id "exonerate_gene333813.t1"; gene_id "exonerate_gene333813"; intron_id 2 ; splice_site "GT"
scf_88477_	exonerate:est2genome	intron	4376	5345	.	-	.	transcript_id "exonerate_gene333813.t1"; gene_id "exonerate_gene333813"; intron_id 2
scf_88477_	exonerate:est2genome	splice3	4376	4377	.	-	.	transcript_id "exonerate_gene333813.t1"; gene_id "exonerate_gene333813"; intron_id 1 ; splice_site "AT"
scf_88477_	exonerate:est2genome	exon	4094	4375	.	-	.	transcript_id "exonerate_gene333813.t1"; gene_id "exonerate_gene333813"; insertions 28 ; deletions 18 ; identity 64.96 ; similarity 64.96
scf_88477_	exonerate:est2genome	similarity	4094	5932	319	-	.	transcript_id "exonerate_gene333813.t1"; gene_id "exonerate_gene333813"; alignment_id 1 ; Query XM_030977692 ; Align 5933 3707 10 ; Align 5922 3717 9 ; Align 5913 3727 16 ; Align 5894 3743 7 ; Align 5887 3751 9 ; Align 5877 3760 19 ; Align 5856 3779 22 ; Align 5832 3801 28 ; Align 5774 3829 5 ; Align 5768 3834 7 ; Align 5761 3843 20 ; Align 5741 3864 3 ; Align 5738 3868 28 ; Align 5707 3896 12 ; …
scf_88466_	exonerate:est2genome	gene	413	1442	341	+	.	gene_id "exonerate_gene338007"; sequence XM_030992454 ; gene_orientation - ; identity 64.98 ; similarity 64.98
scf_88466_	exonerate:est2genome	exon	413	796	.	+	.	transcript_id "exonerate_gene338007.t1"; gene_id "exonerate_gene338007"; insertions 40 ; deletions 19 ; identity 66.67 ; similarity 66.67
scf_88466_	exonerate:est2genome	splice3	797	798	.	+	.	transcript_id "exonerate_gene338007.t1"; gene_id "exonerate_gene338007"; intron_id -1 ; splice_site "CA"
scf_88466_	exonerate:est2genome	splice5	826	827	.	+	.	transcript_id "exonerate_gene338007.t1"; gene_id "exonerate_gene338007"; intron_id 1 ; splice_site "AT"
scf_88466_	exonerate:est2genome	exon	828	1193	.	+	.	transcript_id "exonerate_gene338007.t1"; gene_id "exonerate_gene338007"; insertions 30 ; deletions 20 ; identity 61.72 ; similarity 61.72
scf_88466_	exonerate:est2genome	splice3	1194	1195	.	+	.	transcript_id "exonerate_gene338007.t1"; gene_id "exonerate_gene338007"; intron_id -1 ; splice_site "CT"
scf_88466_	exonerate:est2genome	splice5	1253	1254	.	+	.	transcript_id "exonerate_gene338007.t1"; gene_id "exonerate_gene338007"; intron_id 1 ; splice_site "AT"
scf_88466_	exonerate:est2genome	exon	1255	1442	.	+	.	transcript_id "exonerate_gene338007.t1"; gene_id "exonerate_gene338007"; insertions 17 ; deletions 10 ; identity 68.42 ; similarity 68.42
scf_88466_	exonerate:est2genome	similarity	413	1442	341	+	.	transcript_id "exonerate_gene338007.t1"; gene_id "exonerate_gene338007"; alignment_id 1 ; Query XM_030992454 ; Align 413 2202 15 ; Align 429 2217 1 ; Align 431 2218 22 ; Align 456 2240 2 ; Align 460 2242 2 ; Align 466 2244 27 ; Align 501 2271 24 ; Align 525 2298 10 ; Align 536 2308 14 ; Align 552 2322 27 ; Align 579 2351 15 ; Align 595 2366 4 ; Align 601 2370 6 ; Align 607 2377 3 ; Align 610 2381…
scf_885162_	exonerate:est2genome	gene	2391	3540	346	+	.	gene_id "exonerate_gene345884"; sequence XM_030992517 ; gene_orientation + ; identity 65.12 ; similarity 65.12
scf_885162_	exonerate:est2genome	exon	2391	3118	.	+	.	transcript_id "exonerate_gene345884.t1"; gene_id "exonerate_gene345884"; insertions 16 ; deletions 118 ; identity 64.24 ; similarity 64.24
scf_885162_	exonerate:est2genome	splice5	3119	3120	.	+	.	transcript_id "exonerate_gene345884.t1"; gene_id "exonerate_gene345884"; intron_id 1 ; splice_site "TT"
scf_885162_	exonerate:est2genome	intron	3119	3186	.	+	.	transcript_id "exonerate_gene345884.t1"; gene_id "exonerate_gene345884"; intron_id 1
scf_885162_	exonerate:est2genome	splice3	3185	3186	.	+	.	transcript_id "exonerate_gene345884.t1"; gene_id "exonerate_gene345884"; intron_id 0 ; splice_site "GG"
scf_885162_	exonerate:est2genome	exon	3187	3540	.	+	.	transcript_id "exonerate_gene345884.t1"; gene_id "exonerate_gene345884"; insertions 31 ; deletions 23 ; identity 66.87 ; similarity 66.87
scf_885162_	exonerate:est2genome	similarity	2391	3540	346	+	.	transcript_id "exonerate_gene345884.t1"; gene_id "exonerate_gene345884"; alignment_id 1 ; Query XM_030992517 ; Align 2391 6799 14 ; Align 2405 6815 16 ; Align 2421 6833 1 ; Align 2422 6840 9 ; Align 2432 6849 31 ; Align 2463 6881 18 ; Align 2481 6900 14 ; Align 2496 6914 5 ; Align 2505 6919 9 ; Align 2514 6931 7 ; Align 2521 6939 9 ; Align 2530 6951 24 ; Align 2554 6978 1 ; Align 2555 6983 4 ; Al…
scf_88499_	exonerate:est2genome	gene	7625	9493	412	+	.	gene_id "exonerate_gene353085"; sequence XM_030982106 ; gene_orientation . ; identity 61.41 ; similarity 61.41
scf_88499_	exonerate:est2genome	exon	7625	9493	.	+	.	transcript_id "exonerate_gene353085.t1"; gene_id "exonerate_gene353085"; insertions 130 ; deletions 145 ; identity 61.41 ; similarity 61.41
scf_88499_	exonerate:est2genome	similarity	7625	9493	412	+	.	transcript_id "exonerate_gene353085.t1"; gene_id "exonerate_gene353085"; alignment_id 1 ; Query XM_030982106 ; Align 7625 6969 4 ; Align 7631 6973 19 ; Align 7650 6994 6 ; Align 7656 7003 5 ; Align 7663 7008 3 ; Align 7667 7011 20 ; Align 7687 7032 6 ; Align 7693 7040 34 ; Align 7728 7074 14 ; Align 7742 7089 37 ; Align 7779 7128 4 ; Align 7783 7135 7 ; Align 7791 7142 18 ; Align 7809 7162 11 ; A…
scf_885158_	exonerate:est2genome	gene	4355	6223	412	+	.	gene_id "exonerate_gene353087"; sequence XM_030982106 ; gene_orientation . ; identity 61.41 ; similarity 61.41
scf_885158_	exonerate:est2genome	exon	4355	6223	.	+	.	transcript_id "exonerate_gene353087.t1"; gene_id "exonerate_gene353087"; insertions 130 ; deletions 145 ; identity 61.41 ; similarity 61.41
scf_885158_	exonerate:est2genome	similarity	4355	6223	412	+	.	transcript_id "exonerate_gene353087.t1"; gene_id "exonerate_gene353087"; alignment_id 1 ; Query XM_030982106 ; Align 4355 6969 4 ; Align 4361 6973 19 ; Align 4380 6994 6 ; Align 4386 7003 5 ; Align 4393 7008 3 ; Align 4397 7011 20 ; Align 4417 7032 6 ; Align 4423 7040 34 ; Align 4458 7074 14 ; Align 4472 7089 37 ; Align 4509 7128 4 ; Align 4513 7135 7 ; Align 4521 7142 18 ; Align 4539 7162 11 ; A…
scf_88501_	exonerate:est2genome	gene	164	1417	379	-	.	gene_id "exonerate_gene366216"; sequence XM_030979263 ; gene_orientation + ; identity 61.50 ; similarity 61.50
scf_88501_	exonerate:est2genome	exon	873	1417	.	-	.	transcript_id "exonerate_gene366216.t1"; gene_id "exonerate_gene366216"; insertions 32 ; deletions 33 ; identity 59.73 ; similarity 59.73
scf_88501_	exonerate:est2genome	splice5	871	872	.	-	.	transcript_id "exonerate_gene366216.t1"; gene_id "exonerate_gene366216"; intron_id 1 ; splice_site "GT"
scf_88501_	exonerate:est2genome	intron	842	872	.	-	.	transcript_id "exonerate_gene366216.t1"; gene_id "exonerate_gene366216"; intron_id 1
scf_88501_	exonerate:est2genome	splice3	842	843	.	-	.	transcript_id "exonerate_gene366216.t1"; gene_id "exonerate_gene366216"; intron_id 0 ; splice_site "AG"
scf_88501_	exonerate:est2genome	exon	164	841	.	-	.	transcript_id "exonerate_gene366216.t1"; gene_id "exonerate_gene366216"; insertions 30 ; deletions 78 ; identity 62.96 ; similarity 62.96
scf_88501_	exonerate:est2genome	similarity	164	1417	379	-	.	transcript_id "exonerate_gene366216.t1"; gene_id "exonerate_gene366216"; alignment_id 1 ; Query XM_030979263 ; Align 1418 2068 29 ; Align 1389 2100 7 ; Align 1382 2108 6 ; Align 1376 2116 24 ; Align 1351 2140 8 ; Align 1341 2148 8 ; Align 1331 2156 10 ; Align 1319 2166 8 ; Align 1311 2175 45 ; Align 1262 2220 8 ; Align 1253 2228 17 ; Align 1232 2245 19 ; Align 1213 2265 3 ; Align 1209 2268 21 ; A…
scf_885159_	exonerate:est2genome	gene	5397	6653	357	+	.	gene_id "exonerate_gene379052"; sequence XM_011683492 ; gene_orientation + ; identity 62.17 ; similarity 62.17
scf_885159_	exonerate:est2genome	exon	5397	5926	.	+	.	transcript_id "exonerate_gene379052.t1"; gene_id "exonerate_gene379052"; insertions 22 ; deletions 50 ; identity 60.71 ; similarity 60.71
scf_885159_	exonerate:est2genome	splice5	5927	5928	.	+	.	transcript_id "exonerate_gene379052.t1"; gene_id "exonerate_gene379052"; intron_id 1 ; splice_site "ct"
scf_885159_	exonerate:est2genome	intron	5927	5959	.	+	.	transcript_id "exonerate_gene379052.t1"; gene_id "exonerate_gene379052"; intron_id 1
scf_885159_	exonerate:est2genome	splice3	5958	5959	.	+	.	transcript_id "exonerate_gene379052.t1"; gene_id "exonerate_gene379052"; intron_id 0 ; splice_site "ac"
scf_885159_	exonerate:est2genome	exon	5960	6653	.	+	.	transcript_id "exonerate_gene379052.t1"; gene_id "exonerate_gene379052"; insertions 60 ; deletions 39 ; identity 63.41 ; similarity 63.41
scf_885159_	exonerate:est2genome	similarity	5397	6653	357	+	.	transcript_id "exonerate_gene379052.t1"; gene_id "exonerate_gene379052"; alignment_id 1 ; Query XM_011683492 ; Align 5397 3139 24 ; Align 5422 3163 24 ; Align 5447 3187 19 ; Align 5466 3207 2 ; Align 5468 3211 7 ; Align 5475 3219 14 ; Align 5489 3234 11 ; Align 5501 3245 10 ; Align 5515 3255 6 ; Align 5522 3261 19 ; Align 5543 3280 5 ; Align 5548 3287 19 ; Align 5567 3312 20 ; Align 5587 3336 3 ;…
scf_88512_	exonerate:est2genome	gene	7212	8468	357	+	.	gene_id "exonerate_gene379063"; sequence XM_011683492 ; gene_orientation + ; identity 62.17 ; similarity 62.17
scf_88512_	exonerate:est2genome	exon	7212	7741	.	+	.	transcript_id "exonerate_gene379063.t1"; gene_id "exonerate_gene379063"; insertions 22 ; deletions 50 ; identity 60.71 ; similarity 60.71
scf_88512_	exonerate:est2genome	splice5	7742	7743	.	+	.	transcript_id "exonerate_gene379063.t1"; gene_id "exonerate_gene379063"; intron_id 1 ; splice_site "ct"
scf_88512_	exonerate:est2genome	intron	7742	7774	.	+	.	transcript_id "exonerate_gene379063.t1"; gene_id "exonerate_gene379063"; intron_id 1
scf_88512_	exonerate:est2genome	splice3	7773	7774	.	+	.	transcript_id "exonerate_gene379063.t1"; gene_id "exonerate_gene379063"; intron_id 0 ; splice_site "ac"
scf_88512_	exonerate:est2genome	exon	7775	8468	.	+	.	transcript_id "exonerate_gene379063.t1"; gene_id "exonerate_gene379063"; insertions 60 ; deletions 39 ; identity 63.41 ; similarity 63.41
scf_88512_	exonerate:est2genome	similarity	7212	8468	357	+	.	transcript_id "exonerate_gene379063.t1"; gene_id "exonerate_gene379063"; alignment_id 1 ; Query XM_011683492 ; Align 7212 3139 24 ; Align 7237 3163 24 ; Align 7262 3187 19 ; Align 7281 3207 2 ; Align 7283 3211 7 ; Align 7290 3219 14 ; Align 7304 3234 11 ; Align 7316 3245 10 ; Align 7330 3255 6 ; Align 7337 3261 19 ; Align 7358 3280 5 ; Align 7363 3287 19 ; Align 7382 3312 20 ; Align 7402 3336 3 ;…
scf_88469_	exonerate:est2genome	gene	105	245	155	+	.	gene_id "exonerate_gene385980"; sequence XM_030984041 ; gene_orientation . ; identity 72.80 ; similarity 72.80
scf_88469_	exonerate:est2genome	exon	105	245	.	+	.	transcript_id "exonerate_gene385980.t1"; gene_id "exonerate_gene385980"; insertions 16 ; deletions 7 ; identity 72.80 ; similarity 72.80
scf_88469_	exonerate:est2genome	similarity	105	245	155	+	.	transcript_id "exonerate_gene385980.t1"; gene_id "exonerate_gene385980"; alignment_id 1 ; Query XM_030984041 ; Align 105 2685 20 ; Align 129 2705 17 ; Align 153 2722 6 ; Align 159 2729 12 ; Align 172 2741 7 ; Align 179 2750 30 ; Align 211 2780 10 ; Align 221 2793 10 ; Align 233 2803 3 ; Align 236 2807 10
scf_88478_	exonerate:est2genome	gene	1804	2586	640	+	.	gene_id "exonerate_gene391092"; sequence XM_030995399 ; gene_orientation + ; identity 78.40 ; similarity 78.40
scf_88478_	exonerate:est2genome	exon	1804	1953	.	+	.	transcript_id "exonerate_gene391092.t1"; gene_id "exonerate_gene391092"; insertions 0 ; deletions 0 ; identity 80.13 ; similarity 80.13
scf_88478_	exonerate:est2genome	splice5	1954	1955	.	+	.	transcript_id "exonerate_gene391092.t1"; gene_id "exonerate_gene391092"; intron_id 1 ; splice_site "GT"
scf_88478_	exonerate:est2genome	intron	1954	2523	.	+	.	transcript_id "exonerate_gene391092.t1"; gene_id "exonerate_gene391092"; intron_id 1
scf_88478_	exonerate:est2genome	splice3	2522	2523	.	+	.	transcript_id "exonerate_gene391092.t1"; gene_id "exonerate_gene391092"; intron_id 0 ; splice_site "AG"
scf_88478_	exonerate:est2genome	exon	2524	2586	.	+	.	transcript_id "exonerate_gene391092.t1"; gene_id "exonerate_gene391092"; insertions 0 ; deletions 0 ; identity 74.60 ; similarity 74.60
scf_88478_	exonerate:est2genome	similarity	1804	2586	640	+	.	transcript_id "exonerate_gene391092.t1"; gene_id "exonerate_gene391092"; alignment_id 1 ; Query XM_030995399 ; Align 1804 2247 150 ; Align 2524 2397 63
scf_88503_	exonerate:est2genome	gene	214	931	222	+	.	gene_id "exonerate_gene397261"; sequence XM_030975821 ; gene_orientation . ; identity 60.27 ; similarity 60.27
scf_88503_	exonerate:est2genome	exon	214	931	.	+	.	transcript_id "exonerate_gene397261.t1"; gene_id "exonerate_gene397261"; insertions 61 ; deletions 33 ; identity 60.27 ; similarity 60.27
scf_88503_	exonerate:est2genome	similarity	214	931	222	+	.	transcript_id "exonerate_gene397261.t1"; gene_id "exonerate_gene397261"; alignment_id 1 ; Query XM_030975821 ; Align 214 2268 41 ; Align 255 2311 1 ; Align 256 2314 14 ; Align 273 2328 2 ; Align 276 2330 6 ; Align 283 2336 10 ; Align 296 2346 35 ; Align 333 2381 10 ; Align 345 2391 3 ; Align 350 2394 18 ; Align 368 2414 13 ; Align 381 2429 7 ; Align 390 2436 51 ; Align 441 2488 4 ; Align 445 2493…
scf_885151_	exonerate:est2genome	gene	6605	7371	317	-	.	gene_id "exonerate_gene397700"; sequence XM_030972161 ; gene_orientation . ; identity 66.12 ; similarity 66.12
scf_885151_	exonerate:est2genome	exon	6605	7371	.	-	.	transcript_id "exonerate_gene397700.t1"; gene_id "exonerate_gene397700"; insertions 94 ; deletions 27 ; identity 66.12 ; similarity 66.12
scf_885151_	exonerate:est2genome	similarity	6605	7371	317	-	.	transcript_id "exonerate_gene397700.t1"; gene_id "exonerate_gene397700"; alignment_id 1 ; Query XM_030972161 ; Align 7372 1904 11 ; Align 7358 1915 9 ; Align 7348 1924 29 ; Align 7317 1953 7 ; Align 7309 1960 1 ; Align 7305 1961 2 ; Align 7302 1963 23 ; Align 7278 1986 5 ; Align 7270 1991 14 ; Align 7255 2005 4 ; Align 7248 2009 4 ; Align 7240 2013 15 ; Align 7223 2028 8 ; Align 7215 2037 18 ; Al…
scf_88499_	exonerate:est2genome	gene	7472	8524	390	-	.	gene_id "exonerate_gene399001"; sequence XM_030991927 ; gene_orientation - ; identity 62.90 ; similarity 62.90
scf_88499_	exonerate:est2genome	exon	8259	8524	.	-	.	transcript_id "exonerate_gene399001.t1"; gene_id "exonerate_gene399001"; insertions 22 ; deletions 17 ; identity 65.71 ; similarity 65.71
scf_88499_	exonerate:est2genome	splice3	8257	8258	.	-	.	transcript_id "exonerate_gene399001.t1"; gene_id "exonerate_gene399001"; intron_id -1 ; splice_site "tt"
scf_88499_	exonerate:est2genome	splice5	8201	8202	.	-	.	transcript_id "exonerate_gene399001.t1"; gene_id "exonerate_gene399001"; intron_id 1 ; splice_site "AA"
scf_88499_	exonerate:est2genome	exon	7472	8200	.	-	.	transcript_id "exonerate_gene399001.t1"; gene_id "exonerate_gene399001"; insertions 43 ; deletions 50 ; identity 61.95 ; similarity 61.95
scf_88499_	exonerate:est2genome	similarity	7472	8524	390	-	.	transcript_id "exonerate_gene399001.t1"; gene_id "exonerate_gene399001"; alignment_id 1 ; Query XM_030991927 ; Align 8525 2563 20 ; Align 8505 2584 20 ; Align 8485 2605 17 ; Align 8468 2623 14 ; Align 8452 2637 14 ; Align 8438 2653 8 ; Align 8430 2664 11 ; Align 8419 2677 6 ; Align 8410 2683 17 ; Align 8392 2700 1 ; Align 8390 2701 1 ; Align 8386 2702 25 ; Align 8359 2727 15 ; Align 8344 2745 12 …
scf_885158_	exonerate:est2genome	gene	4055	5254	396	-	.	gene_id "exonerate_gene399002"; sequence XM_030991927 ; gene_orientation - ; identity 62.53 ; similarity 62.53
scf_885158_	exonerate:est2genome	exon	4989	5254	.	-	.	transcript_id "exonerate_gene399002.t1"; gene_id "exonerate_gene399002"; insertions 22 ; deletions 17 ; identity 65.71 ; similarity 65.71
scf_885158_	exonerate:est2genome	splice3	4987	4988	.	-	.	transcript_id "exonerate_gene399002.t1"; gene_id "exonerate_gene399002"; intron_id -1 ; splice_site "tt"
scf_885158_	exonerate:est2genome	splice5	4931	4932	.	-	.	transcript_id "exonerate_gene399002.t1"; gene_id "exonerate_gene399002"; intron_id 1 ; splice_site "AA"
scf_885158_	exonerate:est2genome	exon	4055	4930	.	-	.	transcript_id "exonerate_gene399002.t1"; gene_id "exonerate_gene399002"; insertions 47 ; deletions 67 ; identity 61.64 ; similarity 61.64
scf_885158_	exonerate:est2genome	similarity	4055	5254	396	-	.	transcript_id "exonerate_gene399002.t1"; gene_id "exonerate_gene399002"; alignment_id 1 ; Query XM_030991927 ; Align 5255 2563 20 ; Align 5235 2584 20 ; Align 5215 2605 17 ; Align 5198 2623 14 ; Align 5182 2637 14 ; Align 5168 2653 8 ; Align 5160 2664 11 ; Align 5149 2677 6 ; Align 5140 2683 17 ; Align 5122 2700 1 ; Align 5120 2701 1 ; Align 5116 2702 25 ; Align 5089 2727 15 ; Align 5074 2745 12 …
scf_88470_	exonerate:est2genome	gene	755	4379	383	-	.	gene_id "exonerate_gene399009"; sequence XM_030991927 ; gene_orientation - ; identity 61.29 ; similarity 61.29
scf_88470_	exonerate:est2genome	exon	3900	4379	.	-	.	transcript_id "exonerate_gene399009.t1"; gene_id "exonerate_gene399009"; insertions 31 ; deletions 29 ; identity 62.67 ; similarity 62.67
scf_88470_	exonerate:est2genome	splice3	3898	3899	.	-	.	transcript_id "exonerate_gene399009.t1"; gene_id "exonerate_gene399009"; intron_id -1 ; splice_site "CT"
scf_88470_	exonerate:est2genome	splice5	1346	1347	.	-	.	transcript_id "exonerate_gene399009.t1"; gene_id "exonerate_gene399009"; intron_id 1 ; splice_site "AC"
scf_88470_	exonerate:est2genome	exon	755	1345	.	-	.	transcript_id "exonerate_gene399009.t1"; gene_id "exonerate_gene399009"; insertions 30 ; deletions 35 ; identity 60.25 ; similarity 60.25
scf_88470_	exonerate:est2genome	similarity	755	4379	383	-	.	transcript_id "exonerate_gene399009.t1"; gene_id "exonerate_gene399009"; alignment_id 1 ; Query XM_030991927 ; Align 4380 2461 8 ; Align 4371 2469 4 ; Align 4366 2473 8 ; Align 4358 2482 18 ; Align 4336 2500 18 ; Align 4317 2518 8 ; Align 4308 2526 1 ; Align 4306 2527 19 ; Align 4287 2547 10 ; Align 4276 2557 2 ; Align 4273 2559 13 ; Align 4258 2572 16 ; Align 4242 2589 5 ; Align 4237 2595 51 ; A…
scf_88479_	exonerate:est2genome	gene	1506	2000	271	+	.	gene_id "exonerate_gene404392"; sequence XM_030974649 ; gene_orientation . ; identity 63.71 ; similarity 63.71
scf_88479_	exonerate:est2genome	exon	1506	2000	.	+	.	transcript_id "exonerate_gene404392.t1"; gene_id "exonerate_gene404392"; insertions 32 ; deletions 37 ; identity 63.71 ; similarity 63.71
scf_88479_	exonerate:est2genome	similarity	1506	2000	271	+	.	transcript_id "exonerate_gene404392.t1"; gene_id "exonerate_gene404392"; alignment_id 1 ; Query XM_030974649 ; Align 1506 5421 3 ; Align 1509 5425 6 ; Align 1515 5432 49 ; Align 1564 5485 3 ; Align 1567 5490 7 ; Align 1574 5499 8 ; Align 1585 5507 17 ; Align 1606 5524 6 ; Align 1612 5532 9 ; Align 1621 5545 39 ; Align 1662 5584 8 ; Align 1673 5592 37 ; Align 1712 5629 8 ; Align 1720 5640 1 ; Alig…
scf_885151_	exonerate:est2genome	gene	1913	5422	402	+	.	gene_id "exonerate_gene404434"; sequence XM_030974649 ; gene_orientation - ; identity 65.16 ; similarity 65.16
scf_885151_	exonerate:est2genome	exon	1913	2023	.	+	.	transcript_id "exonerate_gene404434.t1"; gene_id "exonerate_gene404434"; insertions 10 ; deletions 7 ; identity 72.55 ; similarity 72.55
scf_885151_	exonerate:est2genome	splice3	2024	2025	.	+	.	transcript_id "exonerate_gene404434.t1"; gene_id "exonerate_gene404434"; intron_id -1 ; splice_site "ca"
scf_885151_	exonerate:est2genome	splice5	2083	2084	.	+	.	transcript_id "exonerate_gene404434.t1"; gene_id "exonerate_gene404434"; intron_id 1 ; splice_site "AT"
scf_885151_	exonerate:est2genome	exon	2085	2434	.	+	.	transcript_id "exonerate_gene404434.t1"; gene_id "exonerate_gene404434"; insertions 16 ; deletions 44 ; identity 66.27 ; similarity 66.27
scf_885151_	exonerate:est2genome	splice3	2435	2436	.	+	.	transcript_id "exonerate_gene404434.t1"; gene_id "exonerate_gene404434"; intron_id -1 ; splice_site "AT"
scf_885151_	exonerate:est2genome	splice5	4866	4867	.	+	.	transcript_id "exonerate_gene404434.t1"; gene_id "exonerate_gene404434"; intron_id 1 ; splice_site "GC"
scf_885151_	exonerate:est2genome	exon	4868	5422	.	+	.	transcript_id "exonerate_gene404434.t1"; gene_id "exonerate_gene404434"; insertions 40 ; deletions 36 ; identity 63.11 ; similarity 63.11
scf_885151_	exonerate:est2genome	similarity	1913	5422	402	+	.	transcript_id "exonerate_gene404434.t1"; gene_id "exonerate_gene404434"; alignment_id 1 ; Query XM_030974649 ; Align 1913 5566 7 ; Align 1921 5573 4 ; Align 1925 5579 11 ; Align 1937 5590 21 ; Align 1963 5611 10 ; Align 1974 5621 10 ; Align 1984 5632 12 ; Align 1996 5645 3 ; Align 1999 5651 13 ; Align 2013 5664 5 ; Align 2019 5669 5 ; Align 2085 5674 9 ; Align 2094 5684 24 ; Align 2118 5710 9 ; A…
scf_88512_	exonerate:est2genome	gene	4173	7014	421	+	.	gene_id "exonerate_gene422243"; sequence XM_030997871 ; gene_orientation + ; identity 62.60 ; similarity 62.60
scf_88512_	exonerate:est2genome	exon	4173	4201	.	+	.	transcript_id "exonerate_gene422243.t1"; gene_id "exonerate_gene422243"; insertions 1 ; deletions 0 ; identity 72.41 ; similarity 72.41
scf_88512_	exonerate:est2genome	splice5	4202	4203	.	+	.	transcript_id "exonerate_gene422243.t1"; gene_id "exonerate_gene422243"; intron_id 1 ; splice_site "GT"
scf_88512_	exonerate:est2genome	intron	4202	4231	.	+	.	transcript_id "exonerate_gene422243.t1"; gene_id "exonerate_gene422243"; intron_id 1
scf_88512_	exonerate:est2genome	splice3	4230	4231	.	+	.	transcript_id "exonerate_gene422243.t1"; gene_id "exonerate_gene422243"; intron_id 0 ; splice_site "AT"
scf_88512_	exonerate:est2genome	exon	4232	4410	.	+	.	transcript_id "exonerate_gene422243.t1"; gene_id "exonerate_gene422243"; insertions 14 ; deletions 10 ; identity 65.06 ; similarity 65.06
scf_88512_	exonerate:est2genome	splice5	4411	4412	.	+	.	transcript_id "exonerate_gene422243.t1"; gene_id "exonerate_gene422243"; intron_id 2 ; splice_site "GT"
scf_88512_	exonerate:est2genome	intron	4411	5624	.	+	.	transcript_id "exonerate_gene422243.t1"; gene_id "exonerate_gene422243"; intron_id 2
scf_88512_	exonerate:est2genome	splice3	5623	5624	.	+	.	transcript_id "exonerate_gene422243.t1"; gene_id "exonerate_gene422243"; intron_id 1 ; splice_site "ct"
scf_88512_	exonerate:est2genome	exon	5625	6238	.	+	.	transcript_id "exonerate_gene422243.t1"; gene_id "exonerate_gene422243"; insertions 65 ; deletions 27 ; identity 61.82 ; similarity 61.82
scf_88512_	exonerate:est2genome	splice5	6239	6240	.	+	.	transcript_id "exonerate_gene422243.t1"; gene_id "exonerate_gene422243"; intron_id 3 ; splice_site "GT"
scf_88512_	exonerate:est2genome	intron	6239	6269	.	+	.	transcript_id "exonerate_gene422243.t1"; gene_id "exonerate_gene422243"; intron_id 3
scf_88512_	exonerate:est2genome	splice3	6268	6269	.	+	.	transcript_id "exonerate_gene422243.t1"; gene_id "exonerate_gene422243"; intron_id 2 ; splice_site "AG"
scf_88512_	exonerate:est2genome	exon	6270	7014	.	+	.	transcript_id "exonerate_gene422243.t1"; gene_id "exonerate_gene422243"; insertions 51 ; deletions 47 ; identity 62.39 ; similarity 62.39
scf_88512_	exonerate:est2genome	similarity	4173	7014	421	+	.	transcript_id "exonerate_gene422243.t1"; gene_id "exonerate_gene422243"; alignment_id 1 ; Query XM_030997871 ; Align 4173 1514 14 ; Align 4188 1528 14 ; Align 4232 1542 8 ; Align 4241 1550 10 ; Align 4251 1561 9 ; Align 4260 1572 23 ; Align 4287 1595 11 ; Align 4304 1606 6 ; Align 4310 1613 6 ; Align 4317 1619 2 ; Align 4320 1621 30 ; Align 4351 1651 20 ; Align 4371 1672 3 ; Align 4374 1676 18 ; …
scf_885159_	exonerate:est2genome	gene	2358	5199	421	+	.	gene_id "exonerate_gene422245"; sequence XM_030997871 ; gene_orientation + ; identity 62.60 ; similarity 62.60
scf_885159_	exonerate:est2genome	exon	2358	2386	.	+	.	transcript_id "exonerate_gene422245.t1"; gene_id "exonerate_gene422245"; insertions 1 ; deletions 0 ; identity 72.41 ; similarity 72.41
scf_885159_	exonerate:est2genome	splice5	2387	2388	.	+	.	transcript_id "exonerate_gene422245.t1"; gene_id "exonerate_gene422245"; intron_id 1 ; splice_site "GT"
scf_885159_	exonerate:est2genome	intron	2387	2416	.	+	.	transcript_id "exonerate_gene422245.t1"; gene_id "exonerate_gene422245"; intron_id 1
scf_885159_	exonerate:est2genome	splice3	2415	2416	.	+	.	transcript_id "exonerate_gene422245.t1"; gene_id "exonerate_gene422245"; intron_id 0 ; splice_site "AT"
scf_885159_	exonerate:est2genome	exon	2417	2595	.	+	.	transcript_id "exonerate_gene422245.t1"; gene_id "exonerate_gene422245"; insertions 14 ; deletions 10 ; identity 65.06 ; similarity 65.06
scf_885159_	exonerate:est2genome	splice5	2596	2597	.	+	.	transcript_id "exonerate_gene422245.t1"; gene_id "exonerate_gene422245"; intron_id 2 ; splice_site "GT"
scf_885159_	exonerate:est2genome	intron	2596	3809	.	+	.	transcript_id "exonerate_gene422245.t1"; gene_id "exonerate_gene422245"; intron_id 2
scf_885159_	exonerate:est2genome	splice3	3808	3809	.	+	.	transcript_id "exonerate_gene422245.t1"; gene_id "exonerate_gene422245"; intron_id 1 ; splice_site "ct"
scf_885159_	exonerate:est2genome	exon	3810	4423	.	+	.	transcript_id "exonerate_gene422245.t1"; gene_id "exonerate_gene422245"; insertions 65 ; deletions 27 ; identity 61.82 ; similarity 61.82
scf_885159_	exonerate:est2genome	splice5	4424	4425	.	+	.	transcript_id "exonerate_gene422245.t1"; gene_id "exonerate_gene422245"; intron_id 3 ; splice_site "GT"
scf_885159_	exonerate:est2genome	intron	4424	4454	.	+	.	transcript_id "exonerate_gene422245.t1"; gene_id "exonerate_gene422245"; intron_id 3
scf_885159_	exonerate:est2genome	splice3	4453	4454	.	+	.	transcript_id "exonerate_gene422245.t1"; gene_id "exonerate_gene422245"; intron_id 2 ; splice_site "AG"
scf_885159_	exonerate:est2genome	exon	4455	5199	.	+	.	transcript_id "exonerate_gene422245.t1"; gene_id "exonerate_gene422245"; insertions 51 ; deletions 47 ; identity 62.39 ; similarity 62.39
scf_885159_	exonerate:est2genome	similarity	2358	5199	421	+	.	transcript_id "exonerate_gene422245.t1"; gene_id "exonerate_gene422245"; alignment_id 1 ; Query XM_030997871 ; Align 2358 1514 14 ; Align 2373 1528 14 ; Align 2417 1542 8 ; Align 2426 1550 10 ; Align 2436 1561 9 ; Align 2445 1572 23 ; Align 2472 1595 11 ; Align 2489 1606 6 ; Align 2495 1613 6 ; Align 2502 1619 2 ; Align 2505 1621 30 ; Align 2536 1651 20 ; Align 2556 1672 3 ; Align 2559 1676 18 ; …
scf_88459_	exonerate:est2genome	gene	9752	11062	446	+	.	gene_id "exonerate_gene422984"; sequence XM_031000254 ; gene_orientation . ; identity 64.13 ; similarity 64.13
scf_88459_	exonerate:est2genome	exon	9752	11062	.	+	.	transcript_id "exonerate_gene422984.t1"; gene_id "exonerate_gene422984"; insertions 104 ; deletions 107 ; identity 64.13 ; similarity 64.13
scf_88459_	exonerate:est2genome	similarity	9752	11062	446	+	.	transcript_id "exonerate_gene422984.t1"; gene_id "exonerate_gene422984"; alignment_id 1 ; Query XM_031000254 ; Align 9752 4685 5 ; Align 9757 4691 28 ; Align 9786 4719 3 ; Align 9792 4722 4 ; Align 9796 4727 12 ; Align 9810 4739 6 ; Align 9816 4746 5 ; Align 9821 4752 3 ; Align 9828 4755 4 ; Align 9834 4759 20 ; Align 9855 4779 4 ; Align 9861 4783 6 ; Align 9871 4789 1 ; Align 9873 4790 20 ; Alig…
scf_885163_	exonerate:est2genome	gene	1512	2822	446	-	.	gene_id "exonerate_gene422988"; sequence XM_031000254 ; gene_orientation . ; identity 64.13 ; similarity 64.13
scf_885163_	exonerate:est2genome	exon	1512	2822	.	-	.	transcript_id "exonerate_gene422988.t1"; gene_id "exonerate_gene422988"; insertions 104 ; deletions 107 ; identity 64.13 ; similarity 64.13
scf_885163_	exonerate:est2genome	similarity	1512	2822	446	-	.	transcript_id "exonerate_gene422988.t1"; gene_id "exonerate_gene422988"; alignment_id 1 ; Query XM_031000254 ; Align 2823 4685 5 ; Align 2818 4691 28 ; Align 2789 4719 3 ; Align 2783 4722 4 ; Align 2779 4727 12 ; Align 2765 4739 6 ; Align 2759 4746 5 ; Align 2754 4752 3 ; Align 2747 4755 4 ; Align 2741 4759 20 ; Align 2720 4779 4 ; Align 2714 4783 6 ; Align 2704 4789 1 ; Align 2702 4790 20 ; Alig…
scf_88506_	exonerate:est2genome	gene	4227	5341	361	+	.	gene_id "exonerate_gene426285"; sequence XM_030998351 ; gene_orientation - ; identity 63.74 ; similarity 63.74
scf_88506_	exonerate:est2genome	exon	4227	4286	.	+	.	transcript_id "exonerate_gene426285.t1"; gene_id "exonerate_gene426285"; insertions 4 ; deletions 13 ; identity 84.21 ; similarity 84.21
scf_88506_	exonerate:est2genome	splice3	4287	4288	.	+	.	transcript_id "exonerate_gene426285.t1"; gene_id "exonerate_gene426285"; intron_id -1 ; splice_site "CT"
scf_88506_	exonerate:est2genome	splice5	4317	4318	.	+	.	transcript_id "exonerate_gene426285.t1"; gene_id "exonerate_gene426285"; intron_id 1 ; splice_site "AG"
scf_88506_	exonerate:est2genome	exon	4319	5341	.	+	.	transcript_id "exonerate_gene426285.t1"; gene_id "exonerate_gene426285"; insertions 64 ; deletions 80 ; identity 62.57 ; similarity 62.57
scf_88506_	exonerate:est2genome	similarity	4227	5341	361	+	.	transcript_id "exonerate_gene426285.t1"; gene_id "exonerate_gene426285"; alignment_id 1 ; Query XM_030998351 ; Align 4227 3492 10 ; Align 4240 3502 4 ; Align 4244 3508 8 ; Align 4253 3516 5 ; Align 4258 3522 5 ; Align 4263 3528 1 ; Align 4264 3534 6 ; Align 4270 3541 6 ; Align 4276 3550 11 ; Align 4319 3561 5 ; Align 4324 3572 16 ; Align 4340 3590 13 ; Align 4354 3603 11 ; Align 4366 3614 24 ; Al…
scf_10_	exonerate:est2genome	gene	27	1023	288	-	.	gene_id "exonerate_gene429234"; sequence XM_030980787 ; gene_orientation + ; identity 64.90 ; similarity 64.90
scf_10_	exonerate:est2genome	exon	672	1023	.	-	.	transcript_id "exonerate_gene429234.t1"; gene_id "exonerate_gene429234"; insertions 17 ; deletions 61 ; identity 69.05 ; similarity 69.05
scf_10_	exonerate:est2genome	splice5	670	671	.	-	.	transcript_id "exonerate_gene429234.t1"; gene_id "exonerate_gene429234"; intron_id 1 ; splice_site "GG"
scf_10_	exonerate:est2genome	intron	616	671	.	-	.	transcript_id "exonerate_gene429234.t1"; gene_id "exonerate_gene429234"; intron_id 1
scf_10_	exonerate:est2genome	splice3	616	617	.	-	.	transcript_id "exonerate_gene429234.t1"; gene_id "exonerate_gene429234"; intron_id 0 ; splice_site "AG"
scf_10_	exonerate:est2genome	exon	27	615	.	-	.	transcript_id "exonerate_gene429234.t1"; gene_id "exonerate_gene429234"; insertions 38 ; deletions 40 ; identity 62.25 ; similarity 62.25
scf_10_	exonerate:est2genome	similarity	27	1023	288	-	.	transcript_id "exonerate_gene429234.t1"; gene_id "exonerate_gene429234"; alignment_id 1 ; Query XM_030980787 ; Align 1024 2576 5 ; Align 1018 2581 8 ; Align 1010 2590 10 ; Align 1000 2602 2 ; Align 998 2606 13 ; Align 985 2620 2 ; Align 983 2623 8 ; Align 975 2634 6 ; Align 969 2646 12 ; Align 957 2660 12 ; Align 945 2674 8 ; Align 936 2682 5 ; Align 928 2687 4 ; Align 923 2691 19 ; Align 903 271…
scf_88454_	exonerate:est2genome	gene	2925	3600	303	-	.	gene_id "exonerate_gene441993"; sequence XM_011685292 ; gene_orientation - ; identity 69.05 ; similarity 69.05
scf_88454_	exonerate:est2genome	exon	3495	3600	.	-	.	transcript_id "exonerate_gene441993.t1"; gene_id "exonerate_gene441993"; insertions 4 ; deletions 12 ; identity 69.90 ; similarity 69.90
scf_88454_	exonerate:est2genome	splice3	3493	3494	.	-	.	transcript_id "exonerate_gene441993.t1"; gene_id "exonerate_gene441993"; intron_id -1 ; splice_site "CT"
scf_88454_	exonerate:est2genome	splice5	3460	3461	.	-	.	transcript_id "exonerate_gene441993.t1"; gene_id "exonerate_gene441993"; intron_id 1 ; splice_site "AC"
scf_88454_	exonerate:est2genome	exon	3216	3459	.	-	.	transcript_id "exonerate_gene441993.t1"; gene_id "exonerate_gene441993"; insertions 31 ; deletions 13 ; identity 67.76 ; similarity 67.76
scf_88454_	exonerate:est2genome	splice3	3214	3215	.	-	.	transcript_id "exonerate_gene441993.t1"; gene_id "exonerate_gene441993"; intron_id -1 ; splice_site "CT"
scf_88454_	exonerate:est2genome	splice5	3183	3184	.	-	.	transcript_id "exonerate_gene441993.t1"; gene_id "exonerate_gene441993"; intron_id 1 ; splice_site "AC"
scf_88454_	exonerate:est2genome	exon	2925	3182	.	-	.	transcript_id "exonerate_gene441993.t1"; gene_id "exonerate_gene441993"; insertions 27 ; deletions 16 ; identity 69.26 ; similarity 69.26
scf_88454_	exonerate:est2genome	similarity	2925	3600	303	-	.	transcript_id "exonerate_gene441993.t1"; gene_id "exonerate_gene441993"; alignment_id 1 ; Query XM_011685292 ; Align 3601 2092 10 ; Align 3591 2104 8 ; Align 3583 2113 9 ; Align 3574 2125 8 ; Align 3566 2135 3 ; Align 3563 2139 2 ; Align 3561 2142 17 ; Align 3544 2161 22 ; Align 3520 2183 1 ; Align 3518 2184 5 ; Align 3512 2189 17 ; Align 3460 2206 19 ; Align 3441 2228 7 ; Align 3434 2238 4 ; Ali…
scf_88455_	exonerate:est2genome	gene	7593	8112	300	+	.	gene_id "exonerate_gene455120"; sequence XM_774822 ; gene_orientation . ; identity 65.27 ; similarity 65.27
scf_88455_	exonerate:est2genome	exon	7593	8112	.	+	.	transcript_id "exonerate_gene455120.t1"; gene_id "exonerate_gene455120"; insertions 42 ; deletions 31 ; identity 65.27 ; similarity 65.27
scf_88455_	exonerate:est2genome	similarity	7593	8112	300	+	.	transcript_id "exonerate_gene455120.t1"; gene_id "exonerate_gene455120"; alignment_id 1 ; Query XM_774822 ; Align 7593 3658 7 ; Align 7600 3666 9 ; Align 7609 3677 18 ; Align 7628 3695 4 ; Align 7633 3699 19 ; Align 7654 3718 8 ; Align 7663 3726 11 ; Align 7679 3737 10 ; Align 7690 3747 1 ; Align 7693 3748 21 ; Align 7715 3769 10 ; Align 7730 3779 9 ; Align 7740 3788 32 ; Align 7772 3821 26 ; Ali…
scf_88477_	exonerate:est2genome	gene	6894	7505	305	+	.	gene_id "exonerate_gene466842"; sequence XM_780184 ; gene_orientation . ; identity 61.50 ; similarity 61.50
scf_88477_	exonerate:est2genome	exon	6894	7505	.	+	.	transcript_id "exonerate_gene466842.t1"; gene_id "exonerate_gene466842"; insertions 25 ; deletions 42 ; identity 61.50 ; similarity 61.50
scf_88477_	exonerate:est2genome	similarity	6894	7505	305	+	.	transcript_id "exonerate_gene466842.t1"; gene_id "exonerate_gene466842"; alignment_id 1 ; Query XM_780184 ; Align 6894 2365 18 ; Align 6914 2383 39 ; Align 6953 2427 31 ; Align 6986 2458 5 ; Align 6992 2463 5 ; Align 6998 2468 23 ; Align 7021 2492 4 ; Align 7025 2497 2 ; Align 7027 2500 16 ; Align 7043 2517 6 ; Align 7050 2523 10 ; Align 7060 2535 12 ; Align 7072 2548 13 ; Align 7087 2561 6 ; Ali…
scf_88502_	exonerate:est2genome	gene	39852	49608	523	-	.	gene_id "exonerate_gene471376"; sequence XM_030988857 ; gene_orientation - ; identity 61.75 ; similarity 61.75
scf_88502_	exonerate:est2genome	exon	49533	49608	.	-	.	transcript_id "exonerate_gene471376.t1"; gene_id "exonerate_gene471376"; insertions 10 ; deletions 4 ; identity 82.09 ; similarity 82.09
scf_88502_	exonerate:est2genome	splice3	49531	49532	.	-	.	transcript_id "exonerate_gene471376.t1"; gene_id "exonerate_gene471376"; intron_id -1 ; splice_site "CG"
scf_88502_	exonerate:est2genome	splice5	45738	45739	.	-	.	transcript_id "exonerate_gene471376.t1"; gene_id "exonerate_gene471376"; intron_id 1 ; splice_site "AC"
scf_88502_	exonerate:est2genome	exon	44832	45737	.	-	.	transcript_id "exonerate_gene471376.t1"; gene_id "exonerate_gene471376"; insertions 62 ; deletions 47 ; identity 60.83 ; similarity 60.83
scf_88502_	exonerate:est2genome	splice3	44830	44831	.	-	.	transcript_id "exonerate_gene471376.t1"; gene_id "exonerate_gene471376"; intron_id -1 ; splice_site "ct"
scf_88502_	exonerate:est2genome	splice5	40197	40198	.	-	.	transcript_id "exonerate_gene471376.t1"; gene_id "exonerate_gene471376"; intron_id 1 ; splice_site "AA"
scf_88502_	exonerate:est2genome	exon	39852	40196	.	-	.	transcript_id "exonerate_gene471376.t1"; gene_id "exonerate_gene471376"; insertions 8 ; deletions 19 ; identity 59.94 ; similarity 59.94
scf_88502_	exonerate:est2genome	similarity	39852	49608	523	-	.	transcript_id "exonerate_gene471376.t1"; gene_id "exonerate_gene471376"; alignment_id 1 ; Query XM_030988857 ; Align 49609 7241 20 ; Align 49589 7264 5 ; Align 49584 7270 11 ; Align 49571 7281 3 ; Align 49565 7284 13 ; Align 49549 7297 1 ; Align 49546 7298 13 ; Align 45738 7311 12 ; Align 45726 7327 29 ; Align 45696 7356 8 ; Align 45688 7367 2 ; Align 45686 7371 1 ; Align 45685 7374 7 ; Align 456…
scf_88470_	exonerate:est2genome	gene	89	4385	381	+	.	gene_id "exonerate_gene486962"; sequence XM_011679768 ; gene_orientation + ; identity 61.87 ; similarity 61.87
scf_88470_	exonerate:est2genome	exon	89	823	.	+	.	transcript_id "exonerate_gene486962.t1"; gene_id "exonerate_gene486962"; insertions 59 ; deletions 55 ; identity 63.37 ; similarity 63.37
scf_88470_	exonerate:est2genome	splice5	824	825	.	+	.	transcript_id "exonerate_gene486962.t1"; gene_id "exonerate_gene486962"; intron_id 1 ; splice_site "GT"
scf_88470_	exonerate:est2genome	intron	824	3729	.	+	.	transcript_id "exonerate_gene486962.t1"; gene_id "exonerate_gene486962"; intron_id 1
scf_88470_	exonerate:est2genome	splice3	3728	3729	.	+	.	transcript_id "exonerate_gene486962.t1"; gene_id "exonerate_gene486962"; intron_id 0 ; splice_site "ca"
scf_88470_	exonerate:est2genome	exon	3730	4385	.	+	.	transcript_id "exonerate_gene486962.t1"; gene_id "exonerate_gene486962"; insertions 47 ; deletions 30 ; identity 60.26 ; similarity 60.26
scf_88470_	exonerate:est2genome	similarity	89	4385	381	+	.	transcript_id "exonerate_gene486962.t1"; gene_id "exonerate_gene486962"; alignment_id 1 ; Query XM_011679768 ; Align 89 2943 7 ; Align 96 2952 10 ; Align 108 2962 22 ; Align 131 2984 1 ; Align 135 2985 5 ; Align 141 2990 6 ; Align 148 2996 18 ; Align 167 3014 12 ; Align 179 3027 4 ; Align 183 3037 11 ; Align 195 3048 3 ; Align 199 3051 13 ; Align 212 3066 15 ; Align 232 3081 15 ; Align 252 3096 1…
scf_88460_	exonerate:est2genome	gene	635	5175	369	+	.	gene_id "exonerate_gene490144"; sequence XM_001177757 ; gene_orientation - ; identity 65.09 ; similarity 65.09
scf_88460_	exonerate:est2genome	exon	635	832	.	+	.	transcript_id "exonerate_gene490144.t1"; gene_id "exonerate_gene490144"; insertions 19 ; deletions 8 ; identity 67.78 ; similarity 67.78
scf_88460_	exonerate:est2genome	splice3	833	834	.	+	.	transcript_id "exonerate_gene490144.t1"; gene_id "exonerate_gene490144"; intron_id -1 ; splice_site "CT"
scf_88460_	exonerate:est2genome	splice5	4560	4561	.	+	.	transcript_id "exonerate_gene490144.t1"; gene_id "exonerate_gene490144"; intron_id 1 ; splice_site "AC"
scf_88460_	exonerate:est2genome	exon	4562	5175	.	+	.	transcript_id "exonerate_gene490144.t1"; gene_id "exonerate_gene490144"; insertions 31 ; deletions 60 ; identity 64.32 ; similarity 64.32
scf_88460_	exonerate:est2genome	similarity	635	5175	369	+	.	transcript_id "exonerate_gene490144.t1"; gene_id "exonerate_gene490144"; alignment_id 1 ; Query XM_001177757 ; Align 635 2112 7 ; Align 643 2119 32 ; Align 678 2151 7 ; Align 685 2159 7 ; Align 693 2166 17 ; Align 710 2184 3 ; Align 713 2188 5 ; Align 721 2193 4 ; Align 725 2198 4 ; Align 729 2203 9 ; Align 739 2212 7 ; Align 746 2220 4 ; Align 750 2225 21 ; Align 772 2246 1 ; Align 774 2247 6 ; …
scf_7_	exonerate:est2genome	gene	148	438	187	+	.	gene_id "exonerate_gene496871"; sequence XM_030979636 ; gene_orientation . ; identity 64.58 ; similarity 64.58
scf_7_	exonerate:est2genome	exon	148	438	.	+	.	transcript_id "exonerate_gene496871.t1"; gene_id "exonerate_gene496871"; insertions 20 ; deletions 14 ; identity 64.58 ; similarity 64.58
scf_7_	exonerate:est2genome	similarity	148	438	187	+	.	transcript_id "exonerate_gene496871.t1"; gene_id "exonerate_gene496871"; alignment_id 1 ; Query XM_030979636 ; Align 148 8824 6 ; Align 155 8830 22 ; Align 177 8853 23 ; Align 200 8878 14 ; Align 214 8894 11 ; Align 228 8905 29 ; Align 259 8934 5 ; Align 264 8940 6 ; Align 270 8947 2 ; Align 272 8950 3 ; Align 275 8955 32 ; Align 307 8988 1 ; Align 308 8990 20 ; Align 329 9010 17 ; Align 348 9027…
scf_88481_	exonerate:est2genome	gene	11649	11939	187	-	.	gene_id "exonerate_gene496872"; sequence XM_030979636 ; gene_orientation . ; identity 64.58 ; similarity 64.58
scf_88481_	exonerate:est2genome	exon	11649	11939	.	-	.	transcript_id "exonerate_gene496872.t1"; gene_id "exonerate_gene496872"; insertions 20 ; deletions 14 ; identity 64.58 ; similarity 64.58
scf_88481_	exonerate:est2genome	similarity	11649	11939	187	-	.	transcript_id "exonerate_gene496872.t1"; gene_id "exonerate_gene496872"; alignment_id 1 ; Query XM_030979636 ; Align 11940 8824 6 ; Align 11933 8830 22 ; Align 11911 8853 23 ; Align 11888 8878 14 ; Align 11874 8894 11 ; Align 11860 8905 29 ; Align 11829 8934 5 ; Align 11824 8940 6 ; Align 11818 8947 2 ; Align 11816 8950 3 ; Align 11813 8955 32 ; Align 11781 8988 1 ; Align 11780 8990 20 ; Align 11…
scf_885147_	exonerate:est2genome	gene	773	6814	413	+	.	gene_id "exonerate_gene497225"; sequence XM_030976084 ; gene_orientation + ; identity 64.75 ; similarity 64.75
scf_885147_	exonerate:est2genome	exon	773	1211	.	+	.	transcript_id "exonerate_gene497225.t1"; gene_id "exonerate_gene497225"; insertions 40 ; deletions 31 ; identity 66.50 ; similarity 66.50
scf_885147_	exonerate:est2genome	splice5	1212	1213	.	+	.	transcript_id "exonerate_gene497225.t1"; gene_id "exonerate_gene497225"; intron_id 1 ; splice_site "TT"
scf_885147_	exonerate:est2genome	intron	1212	6189	.	+	.	transcript_id "exonerate_gene497225.t1"; gene_id "exonerate_gene497225"; intron_id 1
scf_885147_	exonerate:est2genome	splice3	6188	6189	.	+	.	transcript_id "exonerate_gene497225.t1"; gene_id "exonerate_gene497225"; intron_id 0 ; splice_site "aa"
scf_885147_	exonerate:est2genome	exon	6190	6814	.	+	.	transcript_id "exonerate_gene497225.t1"; gene_id "exonerate_gene497225"; insertions 31 ; deletions 67 ; identity 63.64 ; similarity 63.64
scf_885147_	exonerate:est2genome	similarity	773	6814	413	+	.	transcript_id "exonerate_gene497225.t1"; gene_id "exonerate_gene497225"; alignment_id 1 ; Query XM_030976084 ; Align 773 7021 20 ; Align 794 7041 1 ; Align 801 7042 5 ; Align 807 7047 14 ; Align 821 7066 6 ; Align 827 7073 4 ; Align 831 7078 24 ; Align 855 7105 19 ; Align 874 7125 19 ; Align 893 7145 4 ; Align 898 7149 19 ; Align 917 7169 3 ; Align 920 7175 10 ; Align 932 7185 4 ; Align 937 7189 …
scf_88471_	exonerate:est2genome	gene	101	1624	358	-	.	gene_id "exonerate_gene497638"; sequence XM_030998139 ; gene_orientation . ; identity 63.62 ; similarity 63.62
scf_88471_	exonerate:est2genome	exon	101	1624	.	-	.	transcript_id "exonerate_gene497638.t1"; gene_id "exonerate_gene497638"; insertions 100 ; deletions 157 ; identity 63.62 ; similarity 63.62
scf_88471_	exonerate:est2genome	similarity	101	1624	358	-	.	transcript_id "exonerate_gene497638.t1"; gene_id "exonerate_gene497638"; alignment_id 1 ; Query XM_030998139 ; Align 1625 3299 18 ; Align 1607 3319 4 ; Align 1603 3324 25 ; Align 1578 3350 19 ; Align 1558 3369 2 ; Align 1555 3371 12 ; Align 1542 3383 6 ; Align 1536 3393 7 ; Align 1529 3403 13 ; Align 1516 3418 3 ; Align 1512 3421 6 ; Align 1506 3429 2 ; Align 1504 3432 8 ; Align 1496 3442 9 ; Ali…
scf_88477_	exonerate:est2genome	gene	2692	3185	223	+	.	gene_id "exonerate_gene498911"; sequence XM_030979858 ; gene_orientation . ; identity 62.06 ; similarity 62.06
scf_88477_	exonerate:est2genome	exon	2692	3185	.	+	.	transcript_id "exonerate_gene498911.t1"; gene_id "exonerate_gene498911"; insertions 38 ; deletions 25 ; identity 62.06 ; similarity 62.06
scf_88477_	exonerate:est2genome	similarity	2692	3185	223	+	.	transcript_id "exonerate_gene498911.t1"; gene_id "exonerate_gene498911"; alignment_id 1 ; Query XM_030979858 ; Align 2692 2716 5 ; Align 2698 2721 11 ; Align 2710 2732 12 ; Align 2723 2744 12 ; Align 2735 2757 1 ; Align 2736 2759 13 ; Align 2753 2772 3 ; Align 2757 2775 15 ; Align 2773 2790 8 ; Align 2788 2798 5 ; Align 2798 2803 36 ; Align 2835 2839 19 ; Align 2854 2859 30 ; Align 2884 2892 44 ;…
scf_88490_	exonerate:est2genome	gene	1972	2098	372	-	.	gene_id "exonerate_gene503658"; sequence XM_030989032 ; gene_orientation . ; identity 78.74 ; similarity 78.74
scf_88490_	exonerate:est2genome	exon	1972	2098	.	-	.	transcript_id "exonerate_gene503658.t1"; gene_id "exonerate_gene503658"; insertions 0 ; deletions 3 ; identity 78.74 ; similarity 78.74
scf_88490_	exonerate:est2genome	similarity	1972	2098	372	-	.	transcript_id "exonerate_gene503658.t1"; gene_id "exonerate_gene503658"; alignment_id 1 ; Query XM_030989032 ; Align 2099 3608 10 ; Align 2089 3621 117
scf_885168_	exonerate:est2genome	gene	1971	2097	372	-	.	gene_id "exonerate_gene503659"; sequence XM_030989032 ; gene_orientation . ; identity 78.74 ; similarity 78.74
scf_885168_	exonerate:est2genome	exon	1971	2097	.	-	.	transcript_id "exonerate_gene503659.t1"; gene_id "exonerate_gene503659"; insertions 0 ; deletions 3 ; identity 78.74 ; similarity 78.74
scf_885168_	exonerate:est2genome	similarity	1971	2097	372	-	.	transcript_id "exonerate_gene503659.t1"; gene_id "exonerate_gene503659"; alignment_id 1 ; Query XM_030989032 ; Align 2098 3608 10 ; Align 2088 3621 117
scf_88453_	exonerate:est2genome	gene	8390	9214	314	-	.	gene_id "exonerate_gene523433"; sequence XM_030975828 ; gene_orientation - ; identity 64.54 ; similarity 64.54
scf_88453_	exonerate:est2genome	exon	9039	9214	.	-	.	transcript_id "exonerate_gene523433.t1"; gene_id "exonerate_gene523433"; insertions 9 ; deletions 9 ; identity 61.90 ; similarity 61.90
scf_88453_	exonerate:est2genome	splice3	9037	9038	.	-	.	transcript_id "exonerate_gene523433.t1"; gene_id "exonerate_gene523433"; intron_id -1 ; splice_site "CC"
scf_88453_	exonerate:est2genome	splice5	9008	9009	.	-	.	transcript_id "exonerate_gene523433.t1"; gene_id "exonerate_gene523433"; intron_id 1 ; splice_site "CC"
scf_88453_	exonerate:est2genome	exon	8390	9007	.	-	.	transcript_id "exonerate_gene523433.t1"; gene_id "exonerate_gene523433"; insertions 32 ; deletions 67 ; identity 65.36 ; similarity 65.36
scf_88453_	exonerate:est2genome	similarity	8390	9214	314	-	.	transcript_id "exonerate_gene523433.t1"; gene_id "exonerate_gene523433"; alignment_id 1 ; Query XM_030975828 ; Align 9215 5881 11 ; Align 9203 5892 5 ; Align 9198 5898 11 ; Align 9186 5909 2 ; Align 9180 5911 4 ; Align 9175 5915 18 ; Align 9156 5933 22 ; Align 9134 5956 19 ; Align 9114 5975 7 ; Align 9107 5983 28 ; Align 9079 6012 27 ; Align 9052 6044 13 ; Align 9008 6057 6 ; Align 9001 6063 5 ; …
scf_10_	exonerate:est2genome	gene	9261	9975	685	+	.	gene_id "exonerate_gene526690"; sequence XM_030977442 ; gene_orientation . ; identity 63.27 ; similarity 63.27
scf_10_	exonerate:est2genome	exon	9261	9975	.	+	.	transcript_id "exonerate_gene526690.t1"; gene_id "exonerate_gene526690"; insertions 18 ; deletions 34 ; identity 63.27 ; similarity 63.27
scf_10_	exonerate:est2genome	similarity	9261	9975	685	+	.	transcript_id "exonerate_gene526690.t1"; gene_id "exonerate_gene526690"; alignment_id 1 ; Query XM_030977442 ; Align 9261 2746 15 ; Align 9277 2761 3 ; Align 9281 2764 7 ; Align 9291 2771 27 ; Align 9318 2799 1 ; Align 9319 2801 10 ; Align 9329 2813 2 ; Align 9331 2816 20 ; Align 9351 2837 3 ; Align 9354 2842 3 ; Align 9357 2848 2 ; Align 9359 2852 7 ; Align 9366 2861 59 ; Align 9425 2921 27 ; Al…
scf_885167_	exonerate:est2genome	gene	9072	9786	685	+	.	gene_id "exonerate_gene526691"; sequence XM_030977442 ; gene_orientation . ; identity 63.27 ; similarity 63.27
scf_885167_	exonerate:est2genome	exon	9072	9786	.	+	.	transcript_id "exonerate_gene526691.t1"; gene_id "exonerate_gene526691"; insertions 18 ; deletions 34 ; identity 63.27 ; similarity 63.27
scf_885167_	exonerate:est2genome	similarity	9072	9786	685	+	.	transcript_id "exonerate_gene526691.t1"; gene_id "exonerate_gene526691"; alignment_id 1 ; Query XM_030977442 ; Align 9072 2746 15 ; Align 9088 2761 3 ; Align 9092 2764 7 ; Align 9102 2771 27 ; Align 9129 2799 1 ; Align 9130 2801 10 ; Align 9140 2813 2 ; Align 9142 2816 20 ; Align 9162 2837 3 ; Align 9165 2842 3 ; Align 9168 2848 2 ; Align 9170 2852 7 ; Align 9177 2861 59 ; Align 9236 2921 27 ; Al…
scf_88495_	exonerate:est2genome	gene	6255	6744	263	+	.	gene_id "exonerate_gene528119"; sequence XM_030980412 ; gene_orientation . ; identity 65.23 ; similarity 65.23
scf_88495_	exonerate:est2genome	exon	6255	6744	.	+	.	transcript_id "exonerate_gene528119.t1"; gene_id "exonerate_gene528119"; insertions 50 ; deletions 20 ; identity 65.23 ; similarity 65.23
scf_88495_	exonerate:est2genome	similarity	6255	6744	263	+	.	transcript_id "exonerate_gene528119.t1"; gene_id "exonerate_gene528119"; alignment_id 1 ; Query XM_030980412 ; Align 6255 1711 25 ; Align 6280 1737 1 ; Align 6281 1739 2 ; Align 6283 1742 9 ; Align 6292 1752 2 ; Align 6294 1755 10 ; Align 6305 1765 26 ; Align 6331 1792 12 ; Align 6346 1804 6 ; Align 6356 1810 8 ; Align 6364 1819 1 ; Align 6365 1822 2 ; Align 6367 1825 9 ; Align 6376 1835 13 ; Ali…
scf_88469_	exonerate:est2genome	gene	524	2611	468	+	.	gene_id "exonerate_gene533728"; sequence XM_781278 ; gene_orientation - ; identity 64.82 ; similarity 64.82
scf_88469_	exonerate:est2genome	exon	524	717	.	+	.	transcript_id "exonerate_gene533728.t1"; gene_id "exonerate_gene533728"; insertions 8 ; deletions 18 ; identity 64.17 ; similarity 64.17
scf_88469_	exonerate:est2genome	splice3	718	719	.	+	.	transcript_id "exonerate_gene533728.t1"; gene_id "exonerate_gene533728"; intron_id -1 ; splice_site "ca"
scf_88469_	exonerate:est2genome	splice5	748	749	.	+	.	transcript_id "exonerate_gene533728.t1"; gene_id "exonerate_gene533728"; intron_id 1 ; splice_site "ac"
scf_88469_	exonerate:est2genome	exon	750	918	.	+	.	transcript_id "exonerate_gene533728.t1"; gene_id "exonerate_gene533728"; insertions 3 ; deletions 19 ; identity 65.27 ; similarity 65.27
scf_88469_	exonerate:est2genome	splice3	919	920	.	+	.	transcript_id "exonerate_gene533728.t1"; gene_id "exonerate_gene533728"; intron_id -1 ; splice_site "tt"
scf_88469_	exonerate:est2genome	splice5	961	962	.	+	.	transcript_id "exonerate_gene533728.t1"; gene_id "exonerate_gene533728"; intron_id 1 ; splice_site "tc"
scf_88469_	exonerate:est2genome	exon	963	2611	.	+	.	transcript_id "exonerate_gene533728.t1"; gene_id "exonerate_gene533728"; insertions 156 ; deletions 133 ; identity 64.84 ; similarity 64.84
scf_88469_	exonerate:est2genome	similarity	524	2611	468	+	.	transcript_id "exonerate_gene533728.t1"; gene_id "exonerate_gene533728"; alignment_id 1 ; Query XM_781278 ; Align 524 936 6 ; Align 532 942 12 ; Align 544 955 11 ; Align 555 969 5 ; Align 561 974 5 ; Align 566 981 15 ; Align 581 998 45 ; Align 629 1043 10 ; Align 639 1055 10 ; Align 649 1066 6 ; Align 655 1074 12 ; Align 667 1087 2 ; Align 669 1091 7 ; Align 676 1099 21 ; Align 697 1121 3 ; Align…
scf_88472_	exonerate:est2genome	gene	2260	3830	574	+	.	gene_id "exonerate_gene535897"; sequence XM_030976843 ; gene_orientation . ; identity 63.76 ; similarity 63.76
scf_88472_	exonerate:est2genome	exon	2260	3830	.	+	.	transcript_id "exonerate_gene535897.t1"; gene_id "exonerate_gene535897"; insertions 125 ; deletions 104 ; identity 63.76 ; similarity 63.76
scf_88472_	exonerate:est2genome	similarity	2260	3830	574	+	.	transcript_id "exonerate_gene535897.t1"; gene_id "exonerate_gene535897"; alignment_id 1 ; Query XM_030976843 ; Align 2260 3897 22 ; Align 2282 3920 23 ; Align 2306 3943 29 ; Align 2338 3972 7 ; Align 2345 3982 7 ; Align 2354 3989 13 ; Align 2368 4002 10 ; Align 2379 4012 17 ; Align 2397 4029 4 ; Align 2401 4034 13 ; Align 2417 4047 5 ; Align 2423 4052 6 ; Align 2434 4058 17 ; Align 2451 4076 8 ; …
scf_885147_	exonerate:est2genome	gene	13356	14417	379	+	.	gene_id "exonerate_gene535910"; sequence XM_030976843 ; gene_orientation - ; identity 66.39 ; similarity 66.39
scf_885147_	exonerate:est2genome	exon	13356	13673	.	+	.	transcript_id "exonerate_gene535910.t1"; gene_id "exonerate_gene535910"; insertions 24 ; deletions 35 ; identity 66.44 ; similarity 66.44
scf_885147_	exonerate:est2genome	splice3	13674	13675	.	+	.	transcript_id "exonerate_gene535910.t1"; gene_id "exonerate_gene535910"; intron_id -1 ; splice_site "TT"
scf_885147_	exonerate:est2genome	splice5	13706	13707	.	+	.	transcript_id "exonerate_gene535910.t1"; gene_id "exonerate_gene535910"; intron_id 1 ; splice_site "CC"
scf_885147_	exonerate:est2genome	exon	13708	14417	.	+	.	transcript_id "exonerate_gene535910.t1"; gene_id "exonerate_gene535910"; insertions 52 ; deletions 76 ; identity 66.26 ; similarity 66.26
scf_885147_	exonerate:est2genome	similarity	13356	14417	379	+	.	transcript_id "exonerate_gene535910.t1"; gene_id "exonerate_gene535910"; alignment_id 1 ; Query XM_030976843 ; Align 13356 4246 26 ; Align 13382 4275 7 ; Align 13390 4282 12 ; Align 13405 4294 16 ; Align 13424 4310 8 ; Align 13434 4318 6 ; Align 13441 4324 5 ; Align 13448 4329 12 ; Align 13461 4341 4 ; Align 13465 4346 6 ; Align 13471 4355 5 ; Align 13476 4365 23 ; Align 13499 4391 15 ; Align 135…
scf_88474_	exonerate:est2genome	gene	1951	3080	1149	+	.	gene_id "exonerate_gene536239"; sequence XM_030998758 ; gene_orientation - ; identity 67.80 ; similarity 67.80
scf_88474_	exonerate:est2genome	exon	1951	2125	.	+	.	transcript_id "exonerate_gene536239.t1"; gene_id "exonerate_gene536239"; insertions 13 ; deletions 13 ; identity 69.94 ; similarity 69.94
scf_88474_	exonerate:est2genome	splice3	2126	2127	.	+	.	transcript_id "exonerate_gene536239.t1"; gene_id "exonerate_gene536239"; intron_id -1 ; splice_site "GT"
scf_88474_	exonerate:est2genome	splice5	2158	2159	.	+	.	transcript_id "exonerate_gene536239.t1"; gene_id "exonerate_gene536239"; intron_id 1 ; splice_site "AC"
scf_88474_	exonerate:est2genome	exon	2160	2460	.	+	.	transcript_id "exonerate_gene536239.t1"; gene_id "exonerate_gene536239"; insertions 10 ; deletions 39 ; identity 65.41 ; similarity 65.41
scf_88474_	exonerate:est2genome	splice3	2461	2462	.	+	.	transcript_id "exonerate_gene536239.t1"; gene_id "exonerate_gene536239"; intron_id -1 ; splice_site "CT"
scf_88474_	exonerate:est2genome	splice5	2492	2493	.	+	.	transcript_id "exonerate_gene536239.t1"; gene_id "exonerate_gene536239"; intron_id 1 ; splice_site "AG"
scf_88474_	exonerate:est2genome	exon	2494	3080	.	+	.	transcript_id "exonerate_gene536239.t1"; gene_id "exonerate_gene536239"; insertions 15 ; deletions 14 ; identity 68.36 ; similarity 68.36
scf_88474_	exonerate:est2genome	similarity	1951	3080	1149	+	.	transcript_id "exonerate_gene536239.t1"; gene_id "exonerate_gene536239"; alignment_id 1 ; Query XM_030998758 ; Align 1951 1083 14 ; Align 1966 1097 12 ; Align 1979 1109 5 ; Align 1985 1114 4 ; Align 1991 1118 10 ; Align 2002 1128 16 ; Align 2020 1144 7 ; Align 2027 1152 6 ; Align 2034 1158 7 ; Align 2041 1167 12 ; Align 2053 1181 3 ; Align 2057 1184 6 ; Align 2064 1190 12 ; Align 2076 1204 3 ; Al…
scf_885160_	exonerate:est2genome	gene	4669	5798	1149	-	.	gene_id "exonerate_gene536240"; sequence XM_030998758 ; gene_orientation - ; identity 67.80 ; similarity 67.80
scf_885160_	exonerate:est2genome	exon	5624	5798	.	-	.	transcript_id "exonerate_gene536240.t1"; gene_id "exonerate_gene536240"; insertions 13 ; deletions 13 ; identity 69.94 ; similarity 69.94
scf_885160_	exonerate:est2genome	splice3	5622	5623	.	-	.	transcript_id "exonerate_gene536240.t1"; gene_id "exonerate_gene536240"; intron_id -1 ; splice_site "GT"
scf_885160_	exonerate:est2genome	splice5	5590	5591	.	-	.	transcript_id "exonerate_gene536240.t1"; gene_id "exonerate_gene536240"; intron_id 1 ; splice_site "AC"
scf_885160_	exonerate:est2genome	exon	5289	5589	.	-	.	transcript_id "exonerate_gene536240.t1"; gene_id "exonerate_gene536240"; insertions 10 ; deletions 39 ; identity 65.41 ; similarity 65.41
scf_885160_	exonerate:est2genome	splice3	5287	5288	.	-	.	transcript_id "exonerate_gene536240.t1"; gene_id "exonerate_gene536240"; intron_id -1 ; splice_site "CT"
scf_885160_	exonerate:est2genome	splice5	5256	5257	.	-	.	transcript_id "exonerate_gene536240.t1"; gene_id "exonerate_gene536240"; intron_id 1 ; splice_site "AG"
scf_885160_	exonerate:est2genome	exon	4669	5255	.	-	.	transcript_id "exonerate_gene536240.t1"; gene_id "exonerate_gene536240"; insertions 15 ; deletions 14 ; identity 68.36 ; similarity 68.36
scf_885160_	exonerate:est2genome	similarity	4669	5798	1149	-	.	transcript_id "exonerate_gene536240.t1"; gene_id "exonerate_gene536240"; alignment_id 1 ; Query XM_030998758 ; Align 5799 1083 14 ; Align 5784 1097 12 ; Align 5771 1109 5 ; Align 5765 1114 4 ; Align 5759 1118 10 ; Align 5748 1128 16 ; Align 5730 1144 7 ; Align 5723 1152 6 ; Align 5716 1158 7 ; Align 5709 1167 12 ; Align 5697 1181 3 ; Align 5693 1184 6 ; Align 5686 1190 12 ; Align 5674 1204 3 ; Al…
scf_88470_	exonerate:est2genome	gene	5470	6294	359	-	.	gene_id "exonerate_gene550410"; sequence XM_030984461 ; gene_orientation . ; identity 64.18 ; similarity 64.18
scf_88470_	exonerate:est2genome	exon	5470	6294	.	-	.	transcript_id "exonerate_gene550410.t1"; gene_id "exonerate_gene550410"; insertions 60 ; deletions 60 ; identity 64.18 ; similarity 64.18
scf_88470_	exonerate:est2genome	similarity	5470	6294	359	-	.	transcript_id "exonerate_gene550410.t1"; gene_id "exonerate_gene550410"; alignment_id 1 ; Query XM_030984461 ; Align 6295 3113 9 ; Align 6286 3123 17 ; Align 6269 3146 10 ; Align 6259 3157 7 ; Align 6252 3165 12 ; Align 6238 3177 32 ; Align 6205 3209 16 ; Align 6189 3228 2 ; Align 6187 3231 12 ; Align 6174 3243 29 ; Align 6145 3273 1 ; Align 6144 3276 61 ; Align 6081 3337 1 ; Align 6079 3338 13 ;…
scf_88459_	exonerate:est2genome	gene	1074	12509	444	-	.	gene_id "exonerate_gene554299"; sequence XM_030994658 ; gene_orientation + ; identity 62.56 ; similarity 62.63
scf_88459_	exonerate:est2genome	exon	12381	12509	.	-	.	transcript_id "exonerate_gene554299.t1"; gene_id "exonerate_gene554299"; insertions 7 ; deletions 7 ; identity 62.60 ; similarity 62.60
scf_88459_	exonerate:est2genome	splice5	12379	12380	.	-	.	transcript_id "exonerate_gene554299.t1"; gene_id "exonerate_gene554299"; intron_id 1 ; splice_site "GT"
scf_88459_	exonerate:est2genome	intron	10842	12380	.	-	.	transcript_id "exonerate_gene554299.t1"; gene_id "exonerate_gene554299"; intron_id 1
scf_88459_	exonerate:est2genome	splice3	10842	10843	.	-	.	transcript_id "exonerate_gene554299.t1"; gene_id "exonerate_gene554299"; intron_id 0 ; splice_site "AG"
scf_88459_	exonerate:est2genome	exon	9982	10841	.	-	.	transcript_id "exonerate_gene554299.t1"; gene_id "exonerate_gene554299"; insertions 58 ; deletions 66 ; identity 61.52 ; similarity 61.52
scf_88459_	exonerate:est2genome	splice5	9980	9981	.	-	.	transcript_id "exonerate_gene554299.t1"; gene_id "exonerate_gene554299"; intron_id 2 ; splice_site "TT"
scf_88459_	exonerate:est2genome	intron	1784	9981	.	-	.	transcript_id "exonerate_gene554299.t1"; gene_id "exonerate_gene554299"; intron_id 2
scf_88459_	exonerate:est2genome	splice3	1784	1785	.	-	.	transcript_id "exonerate_gene554299.t1"; gene_id "exonerate_gene554299"; intron_id 1 ; splice_site "AG"
scf_88459_	exonerate:est2genome	exon	1074	1783	.	-	.	transcript_id "exonerate_gene554299.t1"; gene_id "exonerate_gene554299"; insertions 66 ; deletions 48 ; identity 63.82 ; similarity 63.98
scf_88459_	exonerate:est2genome	similarity	1074	12509	444	-	.	transcript_id "exonerate_gene554299.t1"; gene_id "exonerate_gene554299"; alignment_id 1 ; Query XM_030994658 ; Align 12510 1927 10 ; Align 12500 1938 19 ; Align 12481 1959 6 ; Align 12475 1967 2 ; Align 12473 1970 51 ; Align 12417 2021 2 ; Align 12414 2023 11 ; Align 12402 2034 18 ; Align 12384 2053 3 ; Align 10842 2056 4 ; Align 10838 2061 26 ; Align 10812 2089 6 ; Align 10806 2096 19 ; Align 10…
scf_88496_	exonerate:est2genome	gene	5697	7104	350	-	.	gene_id "exonerate_gene560787"; sequence XM_795292 ; gene_orientation + ; identity 62.50 ; similarity 62.50
scf_88496_	exonerate:est2genome	exon	6625	7104	.	-	.	transcript_id "exonerate_gene560787.t1"; gene_id "exonerate_gene560787"; insertions 36 ; deletions 23 ; identity 61.12 ; similarity 61.12
scf_88496_	exonerate:est2genome	splice5	6623	6624	.	-	.	transcript_id "exonerate_gene560787.t1"; gene_id "exonerate_gene560787"; intron_id 1 ; splice_site "at"
scf_88496_	exonerate:est2genome	intron	6579	6624	.	-	.	transcript_id "exonerate_gene560787.t1"; gene_id "exonerate_gene560787"; intron_id 1
scf_88496_	exonerate:est2genome	splice3	6579	6580	.	-	.	transcript_id "exonerate_gene560787.t1"; gene_id "exonerate_gene560787"; intron_id 0 ; splice_site "tg"
scf_88496_	exonerate:est2genome	exon	5697	6578	.	-	.	transcript_id "exonerate_gene560787.t1"; gene_id "exonerate_gene560787"; insertions 78 ; deletions 58 ; identity 63.31 ; similarity 63.31
scf_88496_	exonerate:est2genome	similarity	5697	7104	350	-	.	transcript_id "exonerate_gene560787.t1"; gene_id "exonerate_gene560787"; alignment_id 1 ; Query XM_795292 ; Align 7105 2897 43 ; Align 7061 2940 4 ; Align 7056 2944 12 ; Align 7042 2956 13 ; Align 7029 2971 3 ; Align 7026 2975 2 ; Align 7024 2978 21 ; Align 7003 3002 7 ; Align 6994 3009 5 ; Align 6989 3015 14 ; Align 6975 3030 11 ; Align 6963 3041 4 ; Align 6958 3045 6 ; Align 6951 3051 13 ; Alig…
scf_885162_	exonerate:est2genome	gene	6	208	203	+	.	gene_id "exonerate_gene564353"; sequence XM_030989170 ; gene_orientation . ; identity 67.55 ; similarity 67.55
scf_885162_	exonerate:est2genome	exon	6	208	.	+	.	transcript_id "exonerate_gene564353.t1"; gene_id "exonerate_gene564353"; insertions 15 ; deletions 6 ; identity 67.55 ; similarity 67.55
scf_885162_	exonerate:est2genome	similarity	6	208	203	+	.	transcript_id "exonerate_gene564353.t1"; gene_id "exonerate_gene564353"; alignment_id 1 ; Query XM_030989170 ; Align 6 2769 15 ; Align 21 2785 20 ; Align 42 2805 32 ; Align 77 2837 8 ; Align 85 2846 3 ; Align 92 2849 13 ; Align 105 2863 8 ; Align 113 2873 4 ; Align 119 2877 6 ; Align 126 2883 11 ; Align 138 2894 13 ; Align 153 2907 30 ; Align 184 2937 11 ; Align 195 2949 14
scf_88513_	exonerate:est2genome	gene	1430	2208	204	-	.	gene_id "exonerate_gene577239"; sequence XM_030980339 ; gene_orientation . ; identity 64.73 ; similarity 64.73
scf_88513_	exonerate:est2genome	exon	1430	2208	.	-	.	transcript_id "exonerate_gene577239.t1"; gene_id "exonerate_gene577239"; insertions 56 ; deletions 73 ; identity 64.73 ; similarity 64.73
scf_88513_	exonerate:est2genome	similarity	1430	2208	204	-	.	transcript_id "exonerate_gene577239.t1"; gene_id "exonerate_gene577239"; alignment_id 1 ; Query XM_030980339 ; Align 2209 3213 6 ; Align 2202 3219 9 ; Align 2191 3228 10 ; Align 2181 3240 32 ; Align 2146 3272 15 ; Align 2131 3288 17 ; Align 2112 3305 4 ; Align 2107 3309 11 ; Align 2095 3320 5 ; Align 2089 3325 1 ; Align 2087 3326 2 ; Align 2084 3328 24 ; Align 2060 3353 7 ; Align 2051 3360 26 ; A…
scf_885149_	exonerate:est2genome	gene	7117	8039	356	+	.	gene_id "exonerate_gene578019"; sequence XM_011669965 ; gene_orientation + ; identity 64.84 ; similarity 64.84
scf_885149_	exonerate:est2genome	exon	7117	7481	.	+	.	transcript_id "exonerate_gene578019.t1"; gene_id "exonerate_gene578019"; insertions 20 ; deletions 27 ; identity 63.01 ; similarity 63.01
scf_885149_	exonerate:est2genome	splice5	7482	7483	.	+	.	transcript_id "exonerate_gene578019.t1"; gene_id "exonerate_gene578019"; intron_id 1 ; splice_site "AT"
scf_885149_	exonerate:est2genome	intron	7482	7628	.	+	.	transcript_id "exonerate_gene578019.t1"; gene_id "exonerate_gene578019"; intron_id 1
scf_885149_	exonerate:est2genome	splice3	7627	7628	.	+	.	transcript_id "exonerate_gene578019.t1"; gene_id "exonerate_gene578019"; intron_id 0 ; splice_site "aa"
scf_885149_	exonerate:est2genome	exon	7629	8039	.	+	.	transcript_id "exonerate_gene578019.t1"; gene_id "exonerate_gene578019"; insertions 28 ; deletions 47 ; identity 66.58 ; similarity 66.58
scf_885149_	exonerate:est2genome	similarity	7117	8039	356	+	.	transcript_id "exonerate_gene578019.t1"; gene_id "exonerate_gene578019"; alignment_id 1 ; Query XM_011669965 ; Align 7117 4470 9 ; Align 7127 4479 13 ; Align 7141 4492 24 ; Align 7166 4516 3 ; Align 7170 4519 5 ; Align 7177 4524 3 ; Align 7183 4527 7 ; Align 7194 4534 8 ; Align 7203 4542 9 ; Align 7214 4551 6 ; Align 7220 4558 5 ; Align 7225 4566 13 ; Align 7238 4580 29 ; Align 7267 4610 8 ; Alig…
scf_88467_	exonerate:est2genome	gene	566	2734	446	+	.	gene_id "exonerate_gene590212"; sequence XM_030998544 ; gene_orientation . ; identity 62.30 ; similarity 62.30
scf_88467_	exonerate:est2genome	exon	566	2734	.	+	.	transcript_id "exonerate_gene590212.t1"; gene_id "exonerate_gene590212"; insertions 182 ; deletions 155 ; identity 62.30 ; similarity 62.30
scf_88467_	exonerate:est2genome	similarity	566	2734	446	+	.	transcript_id "exonerate_gene590212.t1"; gene_id "exonerate_gene590212"; alignment_id 1 ; Query XM_030998544 ; Align 566 7314 7 ; Align 573 7322 18 ; Align 591 7341 2 ; Align 593 7344 8 ; Align 601 7354 16 ; Align 617 7373 2 ; Align 619 7377 17 ; Align 637 7394 5 ; Align 642 7400 17 ; Align 659 7418 4 ; Align 663 7424 9 ; Align 673 7433 10 ; Align 683 7446 19 ; Align 704 7465 11 ; Align 715 7479 …
scf_88494_	exonerate:est2genome	gene	3126	5391	455	-	.	gene_id "exonerate_gene590242"; sequence XM_030998544 ; gene_orientation + ; identity 62.22 ; similarity 62.22
scf_88494_	exonerate:est2genome	exon	4802	5391	.	-	.	transcript_id "exonerate_gene590242.t1"; gene_id "exonerate_gene590242"; insertions 55 ; deletions 29 ; identity 61.38 ; similarity 61.38
scf_88494_	exonerate:est2genome	splice5	4800	4801	.	-	.	transcript_id "exonerate_gene590242.t1"; gene_id "exonerate_gene590242"; intron_id 1 ; splice_site "CA"
scf_88494_	exonerate:est2genome	intron	4747	4801	.	-	.	transcript_id "exonerate_gene590242.t1"; gene_id "exonerate_gene590242"; intron_id 1
scf_88494_	exonerate:est2genome	splice3	4747	4748	.	-	.	transcript_id "exonerate_gene590242.t1"; gene_id "exonerate_gene590242"; intron_id 0 ; splice_site "AG"
scf_88494_	exonerate:est2genome	exon	4324	4746	.	-	.	transcript_id "exonerate_gene590242.t1"; gene_id "exonerate_gene590242"; insertions 27 ; deletions 46 ; identity 67.00 ; similarity 67.00
scf_88494_	exonerate:est2genome	splice5	4322	4323	.	-	.	transcript_id "exonerate_gene590242.t1"; gene_id "exonerate_gene590242"; intron_id 2 ; splice_site "GC"
scf_88494_	exonerate:est2genome	intron	4279	4323	.	-	.	transcript_id "exonerate_gene590242.t1"; gene_id "exonerate_gene590242"; intron_id 2
scf_88494_	exonerate:est2genome	splice3	4279	4280	.	-	.	transcript_id "exonerate_gene590242.t1"; gene_id "exonerate_gene590242"; intron_id 1 ; splice_site "AG"
scf_88494_	exonerate:est2genome	exon	3126	4278	.	-	.	transcript_id "exonerate_gene590242.t1"; gene_id "exonerate_gene590242"; insertions 83 ; deletions 86 ; identity 60.84 ; similarity 60.84
scf_88494_	exonerate:est2genome	similarity	3126	5391	455	-	.	transcript_id "exonerate_gene590242.t1"; gene_id "exonerate_gene590242"; alignment_id 1 ; Query XM_030998544 ; Align 5392 6137 8 ; Align 5384 6147 9 ; Align 5374 6156 15 ; Align 5355 6171 2 ; Align 5351 6173 16 ; Align 5335 6190 12 ; Align 5322 6202 1 ; Align 5320 6203 10 ; Align 5310 6214 26 ; Align 5284 6242 19 ; Align 5262 6261 4 ; Align 5254 6265 14 ; Align 5240 6281 4 ; Align 5236 6286 6 ; A…
scf_88507_	exonerate:est2genome	gene	2973	4376	384	+	.	gene_id "exonerate_gene594462"; sequence XM_011679873 ; gene_orientation . ; identity 62.79 ; similarity 62.79
scf_88507_	exonerate:est2genome	exon	2973	4376	.	+	.	transcript_id "exonerate_gene594462.t1"; gene_id "exonerate_gene594462"; insertions 98 ; deletions 127 ; identity 62.79 ; similarity 62.79
scf_88507_	exonerate:est2genome	similarity	2973	4376	384	+	.	transcript_id "exonerate_gene594462.t1"; gene_id "exonerate_gene594462"; alignment_id 1 ; Query XM_011679873 ; Align 2973 2520 41 ; Align 3015 2561 7 ; Align 3022 2570 6 ; Align 3028 2577 8 ; Align 3036 2586 1 ; Align 3037 2589 30 ; Align 3067 2620 2 ; Align 3069 2624 7 ; Align 3077 2631 4 ; Align 3082 2635 5 ; Align 3088 2640 22 ; Align 3110 2664 17 ; Align 3128 2681 14 ; Align 3142 2696 17 ; Al…
scf_885155_	exonerate:est2genome	gene	3894	5297	384	-	.	gene_id "exonerate_gene594463"; sequence XM_011679873 ; gene_orientation . ; identity 62.79 ; similarity 62.79
scf_885155_	exonerate:est2genome	exon	3894	5297	.	-	.	transcript_id "exonerate_gene594463.t1"; gene_id "exonerate_gene594463"; insertions 98 ; deletions 127 ; identity 62.79 ; similarity 62.79
scf_885155_	exonerate:est2genome	similarity	3894	5297	384	-	.	transcript_id "exonerate_gene594463.t1"; gene_id "exonerate_gene594463"; alignment_id 1 ; Query XM_011679873 ; Align 5298 2520 41 ; Align 5256 2561 7 ; Align 5249 2570 6 ; Align 5243 2577 8 ; Align 5235 2586 1 ; Align 5234 2589 30 ; Align 5204 2620 2 ; Align 5202 2624 7 ; Align 5194 2631 4 ; Align 5189 2635 5 ; Align 5183 2640 22 ; Align 5161 2664 17 ; Align 5143 2681 14 ; Align 5129 2696 17 ; Al…
scf_88499_	exonerate:est2genome	gene	5433	6663	407	-	.	gene_id "exonerate_gene600670"; sequence XM_030997945 ; gene_orientation + ; identity 63.45 ; similarity 63.45
scf_88499_	exonerate:est2genome	exon	6087	6663	.	-	.	transcript_id "exonerate_gene600670.t1"; gene_id "exonerate_gene600670"; insertions 48 ; deletions 22 ; identity 61.13 ; similarity 61.13
scf_88499_	exonerate:est2genome	splice5	6085	6086	.	-	.	transcript_id "exonerate_gene600670.t1"; gene_id "exonerate_gene600670"; intron_id 1 ; splice_site "tt"
scf_88499_	exonerate:est2genome	intron	6056	6086	.	-	.	transcript_id "exonerate_gene600670.t1"; gene_id "exonerate_gene600670"; intron_id 1
scf_88499_	exonerate:est2genome	splice3	6056	6057	.	-	.	transcript_id "exonerate_gene600670.t1"; gene_id "exonerate_gene600670"; intron_id 0 ; splice_site "gg"
scf_88499_	exonerate:est2genome	exon	5433	6055	.	-	.	transcript_id "exonerate_gene600670.t1"; gene_id "exonerate_gene600670"; insertions 55 ; deletions 52 ; identity 65.67 ; similarity 65.67
scf_88499_	exonerate:est2genome	similarity	5433	6663	407	-	.	transcript_id "exonerate_gene600670.t1"; gene_id "exonerate_gene600670"; alignment_id 1 ; Query XM_030997945 ; Align 6664 2081 13 ; Align 6650 2094 2 ; Align 6648 2098 17 ; Align 6630 2115 7 ; Align 6621 2122 2 ; Align 6616 2124 11 ; Align 6604 2135 23 ; Align 6579 2158 3 ; Align 6573 2161 28 ; Align 6542 2189 41 ; Align 6497 2230 11 ; Align 6486 2242 13 ; Align 6472 2255 47 ; Align 6425 2303 5 ;…
scf_885158_	exonerate:est2genome	gene	2169	3399	398	-	.	gene_id "exonerate_gene600671"; sequence XM_030997945 ; gene_orientation + ; identity 63.35 ; similarity 63.35
scf_885158_	exonerate:est2genome	exon	2823	3399	.	-	.	transcript_id "exonerate_gene600671.t1"; gene_id "exonerate_gene600671"; insertions 48 ; deletions 22 ; identity 60.94 ; similarity 60.94
scf_885158_	exonerate:est2genome	splice5	2821	2822	.	-	.	transcript_id "exonerate_gene600671.t1"; gene_id "exonerate_gene600671"; intron_id 1 ; splice_site "tt"
scf_885158_	exonerate:est2genome	intron	2792	2822	.	-	.	transcript_id "exonerate_gene600671.t1"; gene_id "exonerate_gene600671"; intron_id 1
scf_885158_	exonerate:est2genome	splice3	2792	2793	.	-	.	transcript_id "exonerate_gene600671.t1"; gene_id "exonerate_gene600671"; intron_id 0 ; splice_site "gg"
scf_885158_	exonerate:est2genome	exon	2169	2791	.	-	.	transcript_id "exonerate_gene600671.t1"; gene_id "exonerate_gene600671"; insertions 55 ; deletions 52 ; identity 65.67 ; similarity 65.67
scf_885158_	exonerate:est2genome	similarity	2169	3399	398	-	.	transcript_id "exonerate_gene600671.t1"; gene_id "exonerate_gene600671"; alignment_id 1 ; Query XM_030997945 ; Align 3400 2081 13 ; Align 3386 2094 2 ; Align 3384 2098 17 ; Align 3366 2115 7 ; Align 3357 2122 2 ; Align 3352 2124 11 ; Align 3340 2135 23 ; Align 3315 2158 3 ; Align 3309 2161 28 ; Align 3278 2189 41 ; Align 3233 2230 11 ; Align 3222 2242 13 ; Align 3208 2255 47 ; Align 3161 2303 5 ;…
scf_88479_	exonerate:est2genome	gene	6461	7866	399	-	.	gene_id "exonerate_gene606966"; sequence XM_030986589 ; gene_orientation - ; identity 61.06 ; similarity 61.06
scf_88479_	exonerate:est2genome	exon	7757	7866	.	-	.	transcript_id "exonerate_gene606966.t1"; gene_id "exonerate_gene606966"; insertions 0 ; deletions 20 ; identity 65.77 ; similarity 65.77
scf_88479_	exonerate:est2genome	splice3	7755	7756	.	-	.	transcript_id "exonerate_gene606966.t1"; gene_id "exonerate_gene606966"; intron_id -1 ; splice_site "CT"
scf_88479_	exonerate:est2genome	splice5	7716	7717	.	-	.	transcript_id "exonerate_gene606966.t1"; gene_id "exonerate_gene606966"; intron_id 1 ; splice_site "AG"
scf_88479_	exonerate:est2genome	exon	6461	7715	.	-	.	transcript_id "exonerate_gene606966.t1"; gene_id "exonerate_gene606966"; insertions 104 ; deletions 57 ; identity 60.56 ; similarity 60.56
scf_88479_	exonerate:est2genome	similarity	6461	7866	399	-	.	transcript_id "exonerate_gene606966.t1"; gene_id "exonerate_gene606966"; alignment_id 1 ; Query XM_030986589 ; Align 7867 1168 21 ; Align 7846 1190 8 ; Align 7838 1201 2 ; Align 7836 1209 16 ; Align 7820 1229 6 ; Align 7814 1236 5 ; Align 7809 1244 11 ; Align 7798 1256 8 ; Align 7790 1265 33 ; Align 7716 1298 30 ; Align 7686 1329 9 ; Align 7677 1339 1 ; Align 7676 1342 9 ; Align 7665 1351 27 ; Al…
scf_88471_	exonerate:est2genome	gene	10526	12145	521	+	.	gene_id "exonerate_gene611927"; sequence XM_030979264 ; gene_orientation - ; identity 61.32 ; similarity 61.32
scf_88471_	exonerate:est2genome	exon	10526	11138	.	+	.	transcript_id "exonerate_gene611927.t1"; gene_id "exonerate_gene611927"; insertions 51 ; deletions 23 ; identity 60.75 ; similarity 60.75
scf_88471_	exonerate:est2genome	splice3	11139	11140	.	+	.	transcript_id "exonerate_gene611927.t1"; gene_id "exonerate_gene611927"; intron_id -1 ; splice_site "CA"
scf_88471_	exonerate:est2genome	splice5	11170	11171	.	+	.	transcript_id "exonerate_gene611927.t1"; gene_id "exonerate_gene611927"; intron_id 1 ; splice_site "AC"
scf_88471_	exonerate:est2genome	exon	11172	11319	.	+	.	transcript_id "exonerate_gene611927.t1"; gene_id "exonerate_gene611927"; insertions 5 ; deletions 7 ; identity 61.11 ; similarity 61.11
scf_88471_	exonerate:est2genome	splice3	11320	11321	.	+	.	transcript_id "exonerate_gene611927.t1"; gene_id "exonerate_gene611927"; intron_id -1 ; splice_site "AT"
scf_88471_	exonerate:est2genome	splice5	11437	11438	.	+	.	transcript_id "exonerate_gene611927.t1"; gene_id "exonerate_gene611927"; intron_id 1 ; splice_site "AC"
scf_88471_	exonerate:est2genome	exon	11439	12145	.	+	.	transcript_id "exonerate_gene611927.t1"; gene_id "exonerate_gene611927"; insertions 52 ; deletions 29 ; identity 61.83 ; similarity 61.83
scf_88471_	exonerate:est2genome	similarity	10526	12145	521	+	.	transcript_id "exonerate_gene611927.t1"; gene_id "exonerate_gene611927"; alignment_id 1 ; Query XM_030979264 ; Align 10526 9245 20 ; Align 10548 9265 15 ; Align 10564 9280 1 ; Align 10566 9281 12 ; Align 10579 9293 12 ; Align 10592 9305 6 ; Align 10598 9313 8 ; Align 10607 9321 16 ; Align 10623 9338 26 ; Align 10650 9364 1 ; Align 10652 9365 20 ; Align 10673 9385 3 ; Align 10678 9388 5 ; Align 10…
scf_88454_	exonerate:est2genome	gene	5159	5523	182	+	.	gene_id "exonerate_gene612924"; sequence XM_011668640 ; gene_orientation - ; identity 67.09 ; similarity 67.09
scf_88454_	exonerate:est2genome	exon	5159	5318	.	+	.	transcript_id "exonerate_gene612924.t1"; gene_id "exonerate_gene612924"; insertions 8 ; deletions 20 ; identity 69.28 ; similarity 69.28
scf_88454_	exonerate:est2genome	splice3	5319	5320	.	+	.	transcript_id "exonerate_gene612924.t1"; gene_id "exonerate_gene612924"; intron_id -1 ; splice_site "CG"
scf_88454_	exonerate:est2genome	splice5	5351	5352	.	+	.	transcript_id "exonerate_gene612924.t1"; gene_id "exonerate_gene612924"; intron_id 1 ; splice_site "AC"
scf_88454_	exonerate:est2genome	exon	5353	5523	.	+	.	transcript_id "exonerate_gene612924.t1"; gene_id "exonerate_gene612924"; insertions 10 ; deletions 11 ; identity 65.22 ; similarity 65.22
scf_88454_	exonerate:est2genome	similarity	5159	5523	182	+	.	transcript_id "exonerate_gene612924.t1"; gene_id "exonerate_gene612924"; alignment_id 1 ; Query XM_011668640 ; Align 5159 1262 6 ; Align 5165 1269 29 ; Align 5194 1299 8 ; Align 5202 1309 8 ; Align 5210 1319 8 ; Align 5218 1333 5 ; Align 5223 1339 20 ; Align 5243 1362 1 ; Align 5244 1364 11 ; Align 5256 1375 3 ; Align 5260 1378 2 ; Align 5262 1382 11 ; Align 5275 1393 3 ; Align 5281 1396 11 ; Ali…
scf_88512_	exonerate:est2genome	gene	1216	2330	356	-	.	gene_id "exonerate_gene613430"; sequence XM_003725797 ; gene_orientation . ; identity 65.04 ; similarity 65.04
scf_88512_	exonerate:est2genome	exon	1216	2330	.	-	.	transcript_id "exonerate_gene613430.t1"; gene_id "exonerate_gene613430"; insertions 88 ; deletions 101 ; identity 65.04 ; similarity 65.04
scf_88512_	exonerate:est2genome	similarity	1216	2330	356	-	.	transcript_id "exonerate_gene613430.t1"; gene_id "exonerate_gene613430"; alignment_id 1 ; Query XM_003725797 ; Align 2331 5071 5 ; Align 2326 5077 10 ; Align 2316 5088 6 ; Align 2308 5094 8 ; Align 2298 5102 16 ; Align 2282 5119 8 ; Align 2274 5130 18 ; Align 2255 5148 6 ; Align 2247 5154 9 ; Align 2236 5163 13 ; Align 2223 5178 9 ; Align 2214 5188 5 ; Align 2208 5193 20 ; Align 2187 5213 11 ; Al…
scf_88456_	exonerate:est2genome	gene	4309	6199	457	+	.	gene_id "exonerate_gene614151"; sequence XM_030973572 ; gene_orientation + ; identity 62.02 ; similarity 62.02
scf_88456_	exonerate:est2genome	exon	4309	4950	.	+	.	transcript_id "exonerate_gene614151.t1"; gene_id "exonerate_gene614151"; insertions 39 ; deletions 39 ; identity 61.59 ; similarity 61.59
scf_88456_	exonerate:est2genome	splice5	4951	4952	.	+	.	transcript_id "exonerate_gene614151.t1"; gene_id "exonerate_gene614151"; intron_id 1 ; splice_site "GT"
scf_88456_	exonerate:est2genome	intron	4951	5008	.	+	.	transcript_id "exonerate_gene614151.t1"; gene_id "exonerate_gene614151"; intron_id 1
scf_88456_	exonerate:est2genome	splice3	5007	5008	.	+	.	transcript_id "exonerate_gene614151.t1"; gene_id "exonerate_gene614151"; intron_id 0 ; splice_site "AG"
scf_88456_	exonerate:est2genome	exon	5009	5154	.	+	.	transcript_id "exonerate_gene614151.t1"; gene_id "exonerate_gene614151"; insertions 5 ; deletions 8 ; identity 61.27 ; similarity 61.27
scf_88456_	exonerate:est2genome	splice5	5155	5156	.	+	.	transcript_id "exonerate_gene614151.t1"; gene_id "exonerate_gene614151"; intron_id 2 ; splice_site "GG"
scf_88456_	exonerate:est2genome	intron	5155	5185	.	+	.	transcript_id "exonerate_gene614151.t1"; gene_id "exonerate_gene614151"; intron_id 2
scf_88456_	exonerate:est2genome	splice3	5184	5185	.	+	.	transcript_id "exonerate_gene614151.t1"; gene_id "exonerate_gene614151"; intron_id 1 ; splice_site "AG"
scf_88456_	exonerate:est2genome	exon	5186	6199	.	+	.	transcript_id "exonerate_gene614151.t1"; gene_id "exonerate_gene614151"; insertions 65 ; deletions 94 ; identity 62.38 ; similarity 62.38
scf_88456_	exonerate:est2genome	similarity	4309	6199	457	+	.	transcript_id "exonerate_gene614151.t1"; gene_id "exonerate_gene614151"; alignment_id 1 ; Query XM_030973572 ; Align 4309 1211 11 ; Align 4320 1223 11 ; Align 4331 1237 5 ; Align 4337 1242 6 ; Align 4344 1248 16 ; Align 4361 1264 12 ; Align 4373 1277 2 ; Align 4375 1282 11 ; Align 4387 1293 10 ; Align 4397 1304 4 ; Align 4401 1309 5 ; Align 4408 1314 22 ; Align 4432 1336 12 ; Align 4449 1348 11 ;…
scf_88478_	exonerate:est2genome	gene	7823	8990	290	-	.	gene_id "exonerate_gene614645"; sequence XM_030984641 ; gene_orientation + ; identity 61.59 ; similarity 61.59
scf_88478_	exonerate:est2genome	exon	8518	8990	.	-	.	transcript_id "exonerate_gene614645.t1"; gene_id "exonerate_gene614645"; insertions 19 ; deletions 44 ; identity 60.44 ; similarity 60.44
scf_88478_	exonerate:est2genome	splice5	8516	8517	.	-	.	transcript_id "exonerate_gene614645.t1"; gene_id "exonerate_gene614645"; intron_id 1 ; splice_site "GT"
scf_88478_	exonerate:est2genome	intron	8478	8517	.	-	.	transcript_id "exonerate_gene614645.t1"; gene_id "exonerate_gene614645"; intron_id 1
scf_88478_	exonerate:est2genome	splice3	8478	8479	.	-	.	transcript_id "exonerate_gene614645.t1"; gene_id "exonerate_gene614645"; intron_id 0 ; splice_site "AG"
scf_88478_	exonerate:est2genome	exon	7823	8477	.	-	.	transcript_id "exonerate_gene614645.t1"; gene_id "exonerate_gene614645"; insertions 39 ; deletions 56 ; identity 62.50 ; similarity 62.50
scf_88478_	exonerate:est2genome	similarity	7823	8990	290	-	.	transcript_id "exonerate_gene614645.t1"; gene_id "exonerate_gene614645"; alignment_id 1 ; Query XM_030984641 ; Align 8991 4081 8 ; Align 8982 4089 16 ; Align 8965 4105 7 ; Align 8957 4112 14 ; Align 8942 4126 13 ; Align 8927 4139 15 ; Align 8911 4154 6 ; Align 8904 4160 15 ; Align 8888 4175 16 ; Align 8870 4191 53 ; Align 8817 4245 3 ; Align 8814 4249 5 ; Align 8809 4257 6 ; Align 8803 4266 5 ; A…
scf_88467_	exonerate:est2genome	gene	4517	8002	433	-	.	gene_id "exonerate_gene632926"; sequence XM_030972671 ; gene_orientation - ; identity 61.80 ; similarity 61.80
scf_88467_	exonerate:est2genome	exon	7456	8002	.	-	.	transcript_id "exonerate_gene632926.t1"; gene_id "exonerate_gene632926"; insertions 20 ; deletions 61 ; identity 60.80 ; similarity 60.80
scf_88467_	exonerate:est2genome	splice3	7454	7455	.	-	.	transcript_id "exonerate_gene632926.t1"; gene_id "exonerate_gene632926"; intron_id -1 ; splice_site "TT"
scf_88467_	exonerate:est2genome	splice5	5640	5641	.	-	.	transcript_id "exonerate_gene632926.t1"; gene_id "exonerate_gene632926"; intron_id 1 ; splice_site "AG"
scf_88467_	exonerate:est2genome	exon	4517	5639	.	-	.	transcript_id "exonerate_gene632926.t1"; gene_id "exonerate_gene632926"; insertions 74 ; deletions 88 ; identity 62.35 ; similarity 62.35
scf_88467_	exonerate:est2genome	similarity	4517	8002	433	-	.	transcript_id "exonerate_gene632926.t1"; gene_id "exonerate_gene632926"; alignment_id 1 ; Query XM_030972671 ; Align 8003 8893 4 ; Align 7998 8897 8 ; Align 7990 8906 14 ; Align 7974 8920 12 ; Align 7960 8932 12 ; Align 7948 8947 10 ; Align 7936 8957 18 ; Align 7918 8977 7 ; Align 7911 8989 8 ; Align 7903 8999 8 ; Align 7895 9008 9 ; Align 7886 9018 16 ; Align 7867 9034 12 ; Align 7853 9046 5 ; A…
scf_885151_	exonerate:est2genome	gene	5067	6566	381	+	.	gene_id "exonerate_gene633929"; sequence XM_030996328 ; gene_orientation - ; identity 63.29 ; similarity 63.29
scf_885151_	exonerate:est2genome	exon	5067	5773	.	+	.	transcript_id "exonerate_gene633929.t1"; gene_id "exonerate_gene633929"; insertions 57 ; deletions 49 ; identity 62.83 ; similarity 62.83
scf_885151_	exonerate:est2genome	splice3	5774	5775	.	+	.	transcript_id "exonerate_gene633929.t1"; gene_id "exonerate_gene633929"; intron_id -1 ; splice_site "at"
scf_885151_	exonerate:est2genome	splice5	5802	5803	.	+	.	transcript_id "exonerate_gene633929.t1"; gene_id "exonerate_gene633929"; intron_id 1 ; splice_site "ac"
scf_885151_	exonerate:est2genome	exon	5804	6566	.	+	.	transcript_id "exonerate_gene633929.t1"; gene_id "exonerate_gene633929"; insertions 40 ; deletions 96 ; identity 63.62 ; similarity 63.62
scf_885151_	exonerate:est2genome	similarity	5067	6566	381	+	.	transcript_id "exonerate_gene633929.t1"; gene_id "exonerate_gene633929"; alignment_id 1 ; Query XM_030996328 ; Align 5067 4631 13 ; Align 5080 4646 11 ; Align 5091 4658 5 ; Align 5096 4666 27 ; Align 5123 4694 19 ; Align 5142 4714 6 ; Align 5148 4723 5 ; Align 5153 4731 8 ; Align 5161 4743 15 ; Align 5176 4759 22 ; Align 5198 4782 3 ; Align 5202 4785 36 ; Align 5240 4821 7 ; Align 5248 4828 11 ; …
scf_88490_	exonerate:est2genome	gene	8193	8429	245	+	.	gene_id "exonerate_gene634230"; sequence XM_791309 ; gene_orientation . ; identity 70.72 ; similarity 70.72
scf_88490_	exonerate:est2genome	exon	8193	8429	.	+	.	transcript_id "exonerate_gene634230.t1"; gene_id "exonerate_gene634230"; insertions 15 ; deletions 19 ; identity 70.72 ; similarity 70.72
scf_88490_	exonerate:est2genome	similarity	8193	8429	245	+	.	transcript_id "exonerate_gene634230.t1"; gene_id "exonerate_gene634230"; alignment_id 1 ; Query XM_791309 ; Align 8193 1573 13 ; Align 8206 1587 22 ; Align 8229 1609 10 ; Align 8241 1619 1 ; Align 8243 1620 2 ; Align 8246 1622 15 ; Align 8263 1637 16 ; Align 8280 1653 8 ; Align 8289 1661 23 ; Align 8312 1685 3 ; Align 8315 1689 4 ; Align 8319 1695 3 ; Align 8322 1700 3 ; Align 8325 1710 45 ; Alig…
scf_88505_	exonerate:est2genome	gene	33	223	228	+	.	gene_id "exonerate_gene634760"; sequence XM_030990446 ; gene_orientation . ; identity 69.66 ; similarity 69.66
scf_88505_	exonerate:est2genome	exon	33	223	.	+	.	transcript_id "exonerate_gene634760.t1"; gene_id "exonerate_gene634760"; insertions 13 ; deletions 5 ; identity 69.66 ; similarity 69.66
scf_88505_	exonerate:est2genome	similarity	33	223	228	+	.	transcript_id "exonerate_gene634760.t1"; gene_id "exonerate_gene634760"; alignment_id 1 ; Query XM_030990446 ; Align 33 2498 6 ; Align 41 2504 12 ; Align 54 2516 11 ; Align 66 2527 4 ; Align 70 2532 6 ; Align 77 2538 9 ; Align 89 2547 8 ; Align 98 2555 12 ; Align 112 2567 53 ; Align 165 2621 10 ; Align 176 2631 12 ; Align 188 2644 1 ; Align 189 2647 16 ; Align 206 2663 18
scf_88507_	exonerate:est2genome	gene	2932	4329	341	+	.	gene_id "exonerate_gene638626"; sequence XM_783146 ; gene_orientation . ; identity 63.65 ; similarity 63.65
scf_88507_	exonerate:est2genome	exon	2932	4329	.	+	.	transcript_id "exonerate_gene638626.t1"; gene_id "exonerate_gene638626"; insertions 127 ; deletions 105 ; identity 63.65 ; similarity 63.65
scf_88507_	exonerate:est2genome	similarity	2932	4329	341	+	.	transcript_id "exonerate_gene638626.t1"; gene_id "exonerate_gene638626"; alignment_id 1 ; Query XM_783146 ; Align 2932 3357 3 ; Align 2935 3361 11 ; Align 2946 3373 25 ; Align 2971 3401 19 ; Align 2990 3421 2 ; Align 2992 3425 2 ; Align 2994 3429 4 ; Align 2998 3435 16 ; Align 3014 3452 3 ; Align 3017 3456 27 ; Align 3044 3485 3 ; Align 3047 3489 14 ; Align 3063 3503 7 ; Align 3073 3510 2 ; Align…
scf_88453_	exonerate:est2genome	gene	7722	7892	343	+	.	gene_id "exonerate_gene648101"; sequence XM_030972214 ; gene_orientation . ; identity 75.60 ; similarity 75.60
scf_88453_	exonerate:est2genome	exon	7722	7892	.	+	.	transcript_id "exonerate_gene648101.t1"; gene_id "exonerate_gene648101"; insertions 3 ; deletions 13 ; identity 75.60 ; similarity 75.60
scf_88453_	exonerate:est2genome	similarity	7722	7892	343	+	.	transcript_id "exonerate_gene648101.t1"; gene_id "exonerate_gene648101"; alignment_id 1 ; Query XM_030972214 ; Align 7722 6128 35 ; Align 7757 6165 44 ; Align 7801 6210 15 ; Align 7819 6225 35 ; Align 7854 6262 9 ; Align 7863 6273 15 ; Align 7878 6291 6 ; Align 7884 6298 3 ; Align 7887 6303 6
scf_2_	exonerate:est2genome	gene	9942	18080	480	-	.	gene_id "exonerate_gene658754"; sequence XM_030975726 ; gene_orientation - ; identity 61.82 ; similarity 61.82
scf_2_	exonerate:est2genome	exon	16577	18080	.	-	.	transcript_id "exonerate_gene658754.t1"; gene_id "exonerate_gene658754"; insertions 97 ; deletions 110 ; identity 61.51 ; similarity 61.51
scf_2_	exonerate:est2genome	splice3	16575	16576	.	-	.	transcript_id "exonerate_gene658754.t1"; gene_id "exonerate_gene658754"; intron_id -1 ; splice_site "CT"
scf_2_	exonerate:est2genome	splice5	10063	10064	.	-	.	transcript_id "exonerate_gene658754.t1"; gene_id "exonerate_gene658754"; intron_id 1 ; splice_site "AA"
scf_2_	exonerate:est2genome	exon	9942	10062	.	-	.	transcript_id "exonerate_gene658754.t1"; gene_id "exonerate_gene658754"; insertions 1 ; deletions 11 ; identity 65.83 ; similarity 65.83
scf_2_	exonerate:est2genome	similarity	9942	18080	480	-	.	transcript_id "exonerate_gene658754.t1"; gene_id "exonerate_gene658754"; alignment_id 1 ; Query XM_030975726 ; Align 18081 1860 14 ; Align 18067 1877 29 ; Align 18037 1906 11 ; Align 18025 1917 1 ; Align 18023 1918 11 ; Align 18008 1929 16 ; Align 17991 1945 1 ; Align 17987 1946 7 ; Align 17979 1953 30 ; Align 17948 1983 5 ; Align 17940 1988 8 ; Align 17931 1996 9 ; Align 17921 2005 28 ; Align 17…
scf_885157_	exonerate:est2genome	gene	7493	15631	480	-	.	gene_id "exonerate_gene658758"; sequence XM_030975726 ; gene_orientation - ; identity 61.82 ; similarity 61.82
scf_885157_	exonerate:est2genome	exon	14128	15631	.	-	.	transcript_id "exonerate_gene658758.t1"; gene_id "exonerate_gene658758"; insertions 97 ; deletions 110 ; identity 61.51 ; similarity 61.51
scf_885157_	exonerate:est2genome	splice3	14126	14127	.	-	.	transcript_id "exonerate_gene658758.t1"; gene_id "exonerate_gene658758"; intron_id -1 ; splice_site "CT"
scf_885157_	exonerate:est2genome	splice5	7614	7615	.	-	.	transcript_id "exonerate_gene658758.t1"; gene_id "exonerate_gene658758"; intron_id 1 ; splice_site "AA"
scf_885157_	exonerate:est2genome	exon	7493	7613	.	-	.	transcript_id "exonerate_gene658758.t1"; gene_id "exonerate_gene658758"; insertions 1 ; deletions 11 ; identity 65.83 ; similarity 65.83
scf_885157_	exonerate:est2genome	similarity	7493	15631	480	-	.	transcript_id "exonerate_gene658758.t1"; gene_id "exonerate_gene658758"; alignment_id 1 ; Query XM_030975726 ; Align 15632 1860 14 ; Align 15618 1877 29 ; Align 15588 1906 11 ; Align 15576 1917 1 ; Align 15574 1918 11 ; Align 15559 1929 16 ; Align 15542 1945 1 ; Align 15538 1946 7 ; Align 15530 1953 30 ; Align 15499 1983 5 ; Align 15491 1988 8 ; Align 15482 1996 9 ; Align 15472 2005 28 ; Align 15…
scf_88463_	exonerate:est2genome	gene	21458	23212	587	-	.	gene_id "exonerate_gene665490"; sequence XM_793995 ; gene_orientation . ; identity 62.36 ; similarity 62.36
scf_88463_	exonerate:est2genome	exon	21458	23212	.	-	.	transcript_id "exonerate_gene665490.t1"; gene_id "exonerate_gene665490"; insertions 121 ; deletions 131 ; identity 62.36 ; similarity 62.36
scf_88463_	exonerate:est2genome	similarity	21458	23212	587	-	.	transcript_id "exonerate_gene665490.t1"; gene_id "exonerate_gene665490"; alignment_id 1 ; Query XM_793995 ; Align 23213 1467 7 ; Align 23206 1475 13 ; Align 23192 1488 4 ; Align 23187 1492 2 ; Align 23184 1494 7 ; Align 23177 1502 29 ; Align 23147 1531 1 ; Align 23144 1532 24 ; Align 23116 1556 2 ; Align 23113 1558 12 ; Align 23101 1571 5 ; Align 23096 1577 23 ; Align 23073 1601 32 ; Align 23041 …
scf_88513_	exonerate:est2genome	gene	9008	9433	241	+	.	gene_id "exonerate_gene681412"; sequence XM_030991450 ; gene_orientation + ; identity 63.84 ; similarity 63.84
scf_88513_	exonerate:est2genome	exon	9008	9037	.	+	.	transcript_id "exonerate_gene681412.t1"; gene_id "exonerate_gene681412"; insertions 1 ; deletions 0 ; identity 73.33 ; similarity 73.33
scf_88513_	exonerate:est2genome	splice5	9038	9039	.	+	.	transcript_id "exonerate_gene681412.t1"; gene_id "exonerate_gene681412"; intron_id 1 ; splice_site "CT"
scf_88513_	exonerate:est2genome	intron	9038	9085	.	+	.	transcript_id "exonerate_gene681412.t1"; gene_id "exonerate_gene681412"; intron_id 1
scf_88513_	exonerate:est2genome	splice3	9084	9085	.	+	.	transcript_id "exonerate_gene681412.t1"; gene_id "exonerate_gene681412"; intron_id 0 ; splice_site "TG"
scf_88513_	exonerate:est2genome	exon	9086	9433	.	+	.	transcript_id "exonerate_gene681412.t1"; gene_id "exonerate_gene681412"; insertions 12 ; deletions 28 ; identity 63.10 ; similarity 63.10
scf_88513_	exonerate:est2genome	similarity	9008	9433	241	+	.	transcript_id "exonerate_gene681412.t1"; gene_id "exonerate_gene681412"; alignment_id 1 ; Query XM_030991450 ; Align 9008 4549 16 ; Align 9025 4565 13 ; Align 9086 4578 23 ; Align 9109 4602 18 ; Align 9127 4621 4 ; Align 9131 4627 7 ; Align 9139 4634 2 ; Align 9142 4636 22 ; Align 9164 4660 18 ; Align 9182 4679 4 ; Align 9187 4683 7 ; Align 9194 4691 22 ; Align 9216 4716 17 ; Align 9233 4737 7 ; …
scf_885162_	exonerate:est2genome	gene	6026	6682	230	+	.	gene_id "exonerate_gene695220"; sequence XM_030989808 ; gene_orientation . ; identity 63.03 ; similarity 63.03
scf_885162_	exonerate:est2genome	exon	6026	6682	.	+	.	transcript_id "exonerate_gene695220.t1"; gene_id "exonerate_gene695220"; insertions 70 ; deletions 26 ; identity 63.03 ; similarity 63.03
scf_885162_	exonerate:est2genome	similarity	6026	6682	230	+	.	transcript_id "exonerate_gene695220.t1"; gene_id "exonerate_gene695220"; alignment_id 1 ; Query XM_030989808 ; Align 6026 3740 3 ; Align 6029 3744 8 ; Align 6037 3753 13 ; Align 6050 3767 11 ; Align 6061 3781 6 ; Align 6067 3790 16 ; Align 6083 3807 11 ; Align 6095 3818 5 ; Align 6107 3823 5 ; Align 6113 3828 15 ; Align 6128 3844 35 ; Align 6164 3879 2 ; Align 6167 3881 11 ; Align 6179 3892 35 ; …
scf_885156_	exonerate:est2genome	gene	2466	3452	342	-	.	gene_id "exonerate_gene698318"; sequence XM_003728037 ; gene_orientation . ; identity 64.01 ; similarity 64.01
scf_885156_	exonerate:est2genome	exon	2466	3452	.	-	.	transcript_id "exonerate_gene698318.t1"; gene_id "exonerate_gene698318"; insertions 59 ; deletions 102 ; identity 64.01 ; similarity 64.01
scf_885156_	exonerate:est2genome	similarity	2466	3452	342	-	.	transcript_id "exonerate_gene698318.t1"; gene_id "exonerate_gene698318"; alignment_id 1 ; Query XM_003728037 ; Align 3453 8178 25 ; Align 3425 8203 8 ; Align 3415 8211 21 ; Align 3394 8235 11 ; Align 3383 8249 15 ; Align 3368 8269 8 ; Align 3360 8279 5 ; Align 3355 8287 8 ; Align 3347 8301 4 ; Align 3343 8307 10 ; Align 3333 8319 23 ; Align 3309 8342 13 ; Align 3296 8357 7 ; Align 3288 8364 20 ; …
scf_88509_	exonerate:est2genome	gene	2466	3452	342	-	.	gene_id "exonerate_gene698354"; sequence XM_003728037 ; gene_orientation . ; identity 64.01 ; similarity 64.01
scf_88509_	exonerate:est2genome	exon	2466	3452	.	-	.	transcript_id "exonerate_gene698354.t1"; gene_id "exonerate_gene698354"; insertions 59 ; deletions 102 ; identity 64.01 ; similarity 64.01
scf_88509_	exonerate:est2genome	similarity	2466	3452	342	-	.	transcript_id "exonerate_gene698354.t1"; gene_id "exonerate_gene698354"; alignment_id 1 ; Query XM_003728037 ; Align 3453 8178 25 ; Align 3425 8203 8 ; Align 3415 8211 21 ; Align 3394 8235 11 ; Align 3383 8249 15 ; Align 3368 8269 8 ; Align 3360 8279 5 ; Align 3355 8287 8 ; Align 3347 8301 4 ; Align 3343 8307 10 ; Align 3333 8319 23 ; Align 3309 8342 13 ; Align 3296 8357 7 ; Align 3288 8364 20 ; …
scf_88499_	exonerate:est2genome	gene	11714	12610	241	+	.	gene_id "exonerate_gene704697"; sequence XM_001177881 ; gene_orientation . ; identity 61.73 ; similarity 61.73
scf_88499_	exonerate:est2genome	exon	11714	12610	.	+	.	transcript_id "exonerate_gene704697.t1"; gene_id "exonerate_gene704697"; insertions 66 ; deletions 65 ; identity 61.73 ; similarity 61.73
scf_88499_	exonerate:est2genome	similarity	11714	12610	241	+	.	transcript_id "exonerate_gene704697.t1"; gene_id "exonerate_gene704697"; alignment_id 1 ; Query XM_001177881 ; Align 11714 1593 15 ; Align 11729 1610 16 ; Align 11746 1626 10 ; Align 11756 1639 18 ; Align 11774 1659 4 ; Align 11778 1668 8 ; Align 11786 1677 5 ; Align 11791 1687 14 ; Align 11805 1702 5 ; Align 11810 1708 3 ; Align 11813 1712 4 ; Align 11817 1717 20 ; Align 11837 1739 9 ; Align 118…
scf_885158_	exonerate:est2genome	gene	8444	9340	241	+	.	gene_id "exonerate_gene704698"; sequence XM_001177881 ; gene_orientation . ; identity 61.73 ; similarity 61.73
scf_885158_	exonerate:est2genome	exon	8444	9340	.	+	.	transcript_id "exonerate_gene704698.t1"; gene_id "exonerate_gene704698"; insertions 66 ; deletions 65 ; identity 61.73 ; similarity 61.73
scf_885158_	exonerate:est2genome	similarity	8444	9340	241	+	.	transcript_id "exonerate_gene704698.t1"; gene_id "exonerate_gene704698"; alignment_id 1 ; Query XM_001177881 ; Align 8444 1593 15 ; Align 8459 1610 16 ; Align 8476 1626 10 ; Align 8486 1639 18 ; Align 8504 1659 4 ; Align 8508 1668 8 ; Align 8516 1677 5 ; Align 8521 1687 14 ; Align 8535 1702 5 ; Align 8540 1708 3 ; Align 8543 1712 4 ; Align 8547 1717 20 ; Align 8567 1739 9 ; Align 8577 1748 3 ; Al…
scf_885166_	exonerate:est2genome	gene	1037	1360	230	+	.	gene_id "exonerate_gene706886"; sequence XM_011662078 ; gene_orientation . ; identity 66.89 ; similarity 66.89
scf_885166_	exonerate:est2genome	exon	1037	1360	.	+	.	transcript_id "exonerate_gene706886.t1"; gene_id "exonerate_gene706886"; insertions 22 ; deletions 23 ; identity 66.89 ; similarity 66.89
scf_885166_	exonerate:est2genome	similarity	1037	1360	230	+	.	transcript_id "exonerate_gene706886.t1"; gene_id "exonerate_gene706886"; alignment_id 1 ; Query XM_011662078 ; Align 1037 12283 12 ; Align 1049 12297 21 ; Align 1073 12318 5 ; Align 1078 12325 18 ; Align 1096 12345 5 ; Align 1101 12351 4 ; Align 1105 12358 9 ; Align 1115 12367 2 ; Align 1118 12369 14 ; Align 1132 12384 8 ; Align 1146 12392 41 ; Align 1190 12433 6 ; Align 1196 12440 12 ; Align 120…
scf_885152_	exonerate:est2genome	gene	1108	2112	362	-	.	gene_id "exonerate_gene708040"; sequence XM_003724537 ; gene_orientation . ; identity 64.39 ; similarity 64.39
scf_885152_	exonerate:est2genome	exon	1108	2112	.	-	.	transcript_id "exonerate_gene708040.t1"; gene_id "exonerate_gene708040"; insertions 70 ; deletions 93 ; identity 64.39 ; similarity 64.39
scf_885152_	exonerate:est2genome	similarity	1108	2112	362	-	.	transcript_id "exonerate_gene708040.t1"; gene_id "exonerate_gene708040"; alignment_id 1 ; Query XM_003724537 ; Align 2113 3062 4 ; Align 2109 3068 11 ; Align 2095 3079 4 ; Align 2091 3085 14 ; Align 2077 3100 7 ; Align 2069 3107 16 ; Align 2053 3126 3 ; Align 2050 3130 4 ; Align 2046 3135 11 ; Align 2035 3149 4 ; Align 2031 3155 2 ; Align 2029 3162 7 ; Align 2022 3173 7 ; Align 2015 3182 20 ; Ali…
scf_885162_	exonerate:est2genome	gene	2347	3581	318	+	.	gene_id "exonerate_gene712875"; sequence XM_030973886 ; gene_orientation . ; identity 60.87 ; similarity 60.87
scf_885162_	exonerate:est2genome	exon	2347	3581	.	+	.	transcript_id "exonerate_gene712875.t1"; gene_id "exonerate_gene712875"; insertions 62 ; deletions 100 ; identity 60.87 ; similarity 60.87
scf_885162_	exonerate:est2genome	similarity	2347	3581	318	+	.	transcript_id "exonerate_gene712875.t1"; gene_id "exonerate_gene712875"; alignment_id 1 ; Query XM_030973886 ; Align 2347 16412 10 ; Align 2357 16423 2 ; Align 2359 16428 10 ; Align 2369 16439 4 ; Align 2373 16445 22 ; Align 2395 16468 9 ; Align 2405 16477 16 ; Align 2424 16493 11 ; Align 2439 16504 22 ; Align 2461 16529 27 ; Align 2490 16556 11 ; Align 2501 16569 19 ; Align 2521 16588 4 ; Align …
scf_88504_	exonerate:est2genome	gene	7044	27218	537	+	.	gene_id "exonerate_gene712885"; sequence XM_030973886 ; gene_orientation + ; identity 63.25 ; similarity 63.25
scf_88504_	exonerate:est2genome	exon	7044	8230	.	+	.	transcript_id "exonerate_gene712885.t1"; gene_id "exonerate_gene712885"; insertions 90 ; deletions 86 ; identity 64.12 ; similarity 64.12
scf_88504_	exonerate:est2genome	splice5	8231	8232	.	+	.	transcript_id "exonerate_gene712885.t1"; gene_id "exonerate_gene712885"; intron_id 1 ; splice_site "GT"
scf_88504_	exonerate:est2genome	intron	8231	26810	.	+	.	transcript_id "exonerate_gene712885.t1"; gene_id "exonerate_gene712885"; intron_id 1
scf_88504_	exonerate:est2genome	splice3	26809	26810	.	+	.	transcript_id "exonerate_gene712885.t1"; gene_id "exonerate_gene712885"; intron_id 0 ; splice_site "AT"
scf_88504_	exonerate:est2genome	exon	26811	27218	.	+	.	transcript_id "exonerate_gene712885.t1"; gene_id "exonerate_gene712885"; insertions 11 ; deletions 38 ; identity 60.96 ; similarity 60.96
scf_88504_	exonerate:est2genome	similarity	7044	27218	537	+	.	transcript_id "exonerate_gene712885.t1"; gene_id "exonerate_gene712885"; alignment_id 1 ; Query XM_030973886 ; Align 7044 16407 10 ; Align 7054 16418 22 ; Align 7076 16442 10 ; Align 7086 16453 19 ; Align 7105 16473 15 ; Align 7120 16489 6 ; Align 7127 16495 4 ; Align 7132 16499 10 ; Align 7146 16509 16 ; Align 7162 16529 5 ; Align 7169 16534 8 ; Align 7177 16543 1 ; Align 7178 16545 12 ; Align 7…
scf_88507_	exonerate:est2genome	gene	5426	6580	370	+	.	gene_id "exonerate_gene713917"; sequence XM_030985912 ; gene_orientation - ; identity 62.43 ; similarity 62.43
scf_88507_	exonerate:est2genome	exon	5426	5967	.	+	.	transcript_id "exonerate_gene713917.t1"; gene_id "exonerate_gene713917"; insertions 31 ; deletions 46 ; identity 62.70 ; similarity 62.70
scf_88507_	exonerate:est2genome	splice3	5968	5969	.	+	.	transcript_id "exonerate_gene713917.t1"; gene_id "exonerate_gene713917"; intron_id -1 ; splice_site "CT"
scf_88507_	exonerate:est2genome	splice5	6000	6001	.	+	.	transcript_id "exonerate_gene713917.t1"; gene_id "exonerate_gene713917"; intron_id 1 ; splice_site "CC"
scf_88507_	exonerate:est2genome	exon	6002	6580	.	+	.	transcript_id "exonerate_gene713917.t1"; gene_id "exonerate_gene713917"; insertions 28 ; deletions 57 ; identity 62.25 ; similarity 62.25
scf_88507_	exonerate:est2genome	similarity	5426	6580	370	+	.	transcript_id "exonerate_gene713917.t1"; gene_id "exonerate_gene713917"; alignment_id 1 ; Query XM_030985912 ; Align 5426 6194 6 ; Align 5432 6201 4 ; Align 5436 6206 5 ; Align 5441 6212 10 ; Align 5451 6223 6 ; Align 5463 6229 19 ; Align 5485 6248 17 ; Align 5504 6265 15 ; Align 5520 6280 3 ; Align 5525 6283 5 ; Align 5530 6289 23 ; Align 5553 6313 9 ; Align 5562 6323 18 ; Align 5580 6343 16 ; A…
scf_885155_	exonerate:est2genome	gene	1690	2844	370	-	.	gene_id "exonerate_gene713918"; sequence XM_030985912 ; gene_orientation - ; identity 62.43 ; similarity 62.43
scf_885155_	exonerate:est2genome	exon	2303	2844	.	-	.	transcript_id "exonerate_gene713918.t1"; gene_id "exonerate_gene713918"; insertions 31 ; deletions 46 ; identity 62.70 ; similarity 62.70
scf_885155_	exonerate:est2genome	splice3	2301	2302	.	-	.	transcript_id "exonerate_gene713918.t1"; gene_id "exonerate_gene713918"; intron_id -1 ; splice_site "CT"
scf_885155_	exonerate:est2genome	splice5	2269	2270	.	-	.	transcript_id "exonerate_gene713918.t1"; gene_id "exonerate_gene713918"; intron_id 1 ; splice_site "CC"
scf_885155_	exonerate:est2genome	exon	1690	2268	.	-	.	transcript_id "exonerate_gene713918.t1"; gene_id "exonerate_gene713918"; insertions 28 ; deletions 57 ; identity 62.25 ; similarity 62.25
scf_885155_	exonerate:est2genome	similarity	1690	2844	370	-	.	transcript_id "exonerate_gene713918.t1"; gene_id "exonerate_gene713918"; alignment_id 1 ; Query XM_030985912 ; Align 2845 6194 6 ; Align 2839 6201 4 ; Align 2835 6206 5 ; Align 2830 6212 10 ; Align 2820 6223 6 ; Align 2808 6229 19 ; Align 2786 6248 17 ; Align 2767 6265 15 ; Align 2751 6280 3 ; Align 2746 6283 5 ; Align 2741 6289 23 ; Align 2718 6313 9 ; Align 2709 6323 18 ; Align 2691 6343 16 ; A…
scf_88483_	exonerate:est2genome	gene	3606	6235	537	-	.	gene_id "exonerate_gene713933"; sequence XM_030985912 ; gene_orientation + ; identity 61.35 ; similarity 61.35
scf_88483_	exonerate:est2genome	exon	5253	6235	.	-	.	transcript_id "exonerate_gene713933.t1"; gene_id "exonerate_gene713933"; insertions 71 ; deletions 54 ; identity 60.90 ; similarity 60.90
scf_88483_	exonerate:est2genome	splice5	5251	5252	.	-	.	transcript_id "exonerate_gene713933.t1"; gene_id "exonerate_gene713933"; intron_id 1 ; splice_site "gt"
scf_88483_	exonerate:est2genome	intron	4690	5252	.	-	.	transcript_id "exonerate_gene713933.t1"; gene_id "exonerate_gene713933"; intron_id 1
scf_88483_	exonerate:est2genome	splice3	4690	4691	.	-	.	transcript_id "exonerate_gene713933.t1"; gene_id "exonerate_gene713933"; intron_id 0 ; splice_site "AA"
scf_88483_	exonerate:est2genome	exon	3606	4689	.	-	.	transcript_id "exonerate_gene713933.t1"; gene_id "exonerate_gene713933"; insertions 97 ; deletions 54 ; identity 61.70 ; similarity 61.70
scf_88483_	exonerate:est2genome	similarity	3606	6235	537	-	.	transcript_id "exonerate_gene713933.t1"; gene_id "exonerate_gene713933"; alignment_id 1 ; Query XM_030985912 ; Align 6236 5019 5 ; Align 6231 5025 22 ; Align 6209 5049 8 ; Align 6200 5057 12 ; Align 6188 5070 26 ; Align 6162 5097 5 ; Align 6152 5102 6 ; Align 6144 5108 8 ; Align 6135 5116 1 ; Align 6131 5117 25 ; Align 6105 5142 11 ; Align 6094 5155 11 ; Align 6083 5169 3 ; Align 6080 5173 19 ; A…
scf_88497_	exonerate:est2genome	gene	2	538	237	+	.	gene_id "exonerate_gene715354"; sequence XM_030997351 ; gene_orientation . ; identity 62.42 ; similarity 62.42
scf_88497_	exonerate:est2genome	exon	2	538	.	+	.	transcript_id "exonerate_gene715354.t1"; gene_id "exonerate_gene715354"; insertions 42 ; deletions 25 ; identity 62.42 ; similarity 62.42
scf_88497_	exonerate:est2genome	similarity	2	538	237	+	.	transcript_id "exonerate_gene715354.t1"; gene_id "exonerate_gene715354"; alignment_id 1 ; Query XM_030997351 ; Align 2 4075 13 ; Align 15 4091 7 ; Align 22 4099 2 ; Align 24 4102 15 ; Align 40 4117 16 ; Align 57 4133 9 ; Align 72 4142 9 ; Align 82 4151 39 ; Align 121 4191 4 ; Align 125 4196 8 ; Align 133 4205 21 ; Align 155 4226 9 ; Align 164 4236 32 ; Align 196 4269 21 ; Align 217 4292 5 ; Align…
scf_88466_	exonerate:est2genome	gene	8350	11250	332	+	.	gene_id "exonerate_gene716454"; sequence XM_030980617 ; gene_orientation + ; identity 65.41 ; similarity 65.41
scf_88466_	exonerate:est2genome	exon	8350	8887	.	+	.	transcript_id "exonerate_gene716454.t1"; gene_id "exonerate_gene716454"; insertions 33 ; deletions 50 ; identity 64.23 ; similarity 64.23
scf_88466_	exonerate:est2genome	splice5	8888	8889	.	+	.	transcript_id "exonerate_gene716454.t1"; gene_id "exonerate_gene716454"; intron_id 1 ; splice_site "ct"
scf_88466_	exonerate:est2genome	intron	8888	10813	.	+	.	transcript_id "exonerate_gene716454.t1"; gene_id "exonerate_gene716454"; intron_id 1
scf_88466_	exonerate:est2genome	splice3	10812	10813	.	+	.	transcript_id "exonerate_gene716454.t1"; gene_id "exonerate_gene716454"; intron_id 0 ; splice_site "aa"
scf_88466_	exonerate:est2genome	exon	10814	11250	.	+	.	transcript_id "exonerate_gene716454.t1"; gene_id "exonerate_gene716454"; insertions 43 ; deletions 32 ; identity 67.01 ; similarity 67.01
scf_88466_	exonerate:est2genome	similarity	8350	11250	332	+	.	transcript_id "exonerate_gene716454.t1"; gene_id "exonerate_gene716454"; alignment_id 1 ; Query XM_030980617 ; Align 8350 3075 9 ; Align 8360 3084 15 ; Align 8375 3101 4 ; Align 8379 3106 1 ; Align 8380 3109 3 ; Align 8383 3114 11 ; Align 8394 3126 4 ; Align 8399 3130 8 ; Align 8408 3138 7 ; Align 8415 3146 3 ; Align 8418 3150 6 ; Align 8424 3159 12 ; Align 8436 3172 13 ; Align 8453 3185 25 ; Ali…
scf_88453_	exonerate:est2genome	gene	3119	4091	382	-	.	gene_id "exonerate_gene717639"; sequence XM_030985650 ; gene_orientation . ; identity 61.62 ; similarity 61.62
scf_88453_	exonerate:est2genome	exon	3119	4091	.	-	.	transcript_id "exonerate_gene717639.t1"; gene_id "exonerate_gene717639"; insertions 74 ; deletions 40 ; identity 61.62 ; similarity 61.62
scf_88453_	exonerate:est2genome	similarity	3119	4091	382	-	.	transcript_id "exonerate_gene717639.t1"; gene_id "exonerate_gene717639"; alignment_id 1 ; Query XM_030985650 ; Align 4092 2264 40 ; Align 4052 2305 20 ; Align 4029 2325 12 ; Align 4017 2338 5 ; Align 4011 2343 9 ; Align 4002 2353 6 ; Align 3995 2359 21 ; Align 3974 2381 9 ; Align 3964 2390 1 ; Align 3962 2391 37 ; Align 3924 2428 5 ; Align 3918 2433 2 ; Align 3914 2435 7 ; Align 3907 2443 5 ; Ali…
scf_88455_	exonerate:est2genome	gene	3455	4344	320	-	.	gene_id "exonerate_gene723102"; sequence XM_031000008 ; gene_orientation . ; identity 61.80 ; similarity 61.80
scf_88455_	exonerate:est2genome	exon	3455	4344	.	-	.	transcript_id "exonerate_gene723102.t1"; gene_id "exonerate_gene723102"; insertions 55 ; deletions 61 ; identity 61.80 ; similarity 61.80
scf_88455_	exonerate:est2genome	similarity	3455	4344	320	-	.	transcript_id "exonerate_gene723102.t1"; gene_id "exonerate_gene723102"; alignment_id 1 ; Query XM_031000008 ; Align 4345 7481 18 ; Align 4327 7504 10 ; Align 4315 7514 2 ; Align 4312 7516 12 ; Align 4299 7528 5 ; Align 4292 7533 5 ; Align 4286 7538 1 ; Align 4284 7539 4 ; Align 4278 7543 7 ; Align 4271 7551 9 ; Align 4261 7560 12 ; Align 4248 7572 17 ; Align 4230 7589 14 ; Align 4216 7604 13 ; A…
scf_88492_	exonerate:est2genome	gene	521	2966	529	+	.	gene_id "exonerate_gene731117"; sequence XM_030998760 ; gene_orientation + ; identity 62.80 ; similarity 62.80
scf_88492_	exonerate:est2genome	exon	521	569	.	+	.	transcript_id "exonerate_gene731117.t1"; gene_id "exonerate_gene731117"; insertions 2 ; deletions 4 ; identity 68.75 ; similarity 68.75
scf_88492_	exonerate:est2genome	splice5	570	571	.	+	.	transcript_id "exonerate_gene731117.t1"; gene_id "exonerate_gene731117"; intron_id 1 ; splice_site "gt"
scf_88492_	exonerate:est2genome	intron	570	652	.	+	.	transcript_id "exonerate_gene731117.t1"; gene_id "exonerate_gene731117"; intron_id 1
scf_88492_	exonerate:est2genome	splice3	651	652	.	+	.	transcript_id "exonerate_gene731117.t1"; gene_id "exonerate_gene731117"; intron_id 0 ; splice_site "at"
scf_88492_	exonerate:est2genome	exon	653	903	.	+	.	transcript_id "exonerate_gene731117.t1"; gene_id "exonerate_gene731117"; insertions 8 ; deletions 27 ; identity 62.30 ; similarity 62.30
scf_88492_	exonerate:est2genome	splice5	904	905	.	+	.	transcript_id "exonerate_gene731117.t1"; gene_id "exonerate_gene731117"; intron_id 2 ; splice_site "gt"
scf_88492_	exonerate:est2genome	intron	904	1024	.	+	.	transcript_id "exonerate_gene731117.t1"; gene_id "exonerate_gene731117"; intron_id 2
scf_88492_	exonerate:est2genome	splice3	1023	1024	.	+	.	transcript_id "exonerate_gene731117.t1"; gene_id "exonerate_gene731117"; intron_id 1 ; splice_site "AG"
scf_88492_	exonerate:est2genome	exon	1025	1230	.	+	.	transcript_id "exonerate_gene731117.t1"; gene_id "exonerate_gene731117"; insertions 17 ; deletions 6 ; identity 63.68 ; similarity 63.68
scf_88492_	exonerate:est2genome	splice5	1231	1232	.	+	.	transcript_id "exonerate_gene731117.t1"; gene_id "exonerate_gene731117"; intron_id 3 ; splice_site "AA"
scf_88492_	exonerate:est2genome	intron	1231	2046	.	+	.	transcript_id "exonerate_gene731117.t1"; gene_id "exonerate_gene731117"; intron_id 3
scf_88492_	exonerate:est2genome	splice3	2045	2046	.	+	.	transcript_id "exonerate_gene731117.t1"; gene_id "exonerate_gene731117"; intron_id 2 ; splice_site "ac"
scf_88492_	exonerate:est2genome	exon	2047	2966	.	+	.	transcript_id "exonerate_gene731117.t1"; gene_id "exonerate_gene731117"; insertions 55 ; deletions 66 ; identity 62.43 ; similarity 62.43
scf_88492_	exonerate:est2genome	similarity	521	2966	529	+	.	transcript_id "exonerate_gene731117.t1"; gene_id "exonerate_gene731117"; alignment_id 1 ; Query XM_030998760 ; Align 521 1752 20 ; Align 541 1773 4 ; Align 545 1779 8 ; Align 555 1787 5 ; Align 560 1793 10 ; Align 653 1803 7 ; Align 660 1811 51 ; Align 713 1862 8 ; Align 721 1871 4 ; Align 725 1877 7 ; Align 732 1885 7 ; Align 739 1896 13 ; Align 752 1915 10 ; Align 763 1925 17 ; Align 782 1942 1…
scf_88493_	exonerate:est2genome	gene	3763	4233	233	-	.	gene_id "exonerate_gene741451"; sequence XM_030983532 ; gene_orientation . ; identity 62.11 ; similarity 62.11
scf_88493_	exonerate:est2genome	exon	3763	4233	.	-	.	transcript_id "exonerate_gene741451.t1"; gene_id "exonerate_gene741451"; insertions 25 ; deletions 30 ; identity 62.11 ; similarity 62.11
scf_88493_	exonerate:est2genome	similarity	3763	4233	233	-	.	transcript_id "exonerate_gene741451.t1"; gene_id "exonerate_gene741451"; alignment_id 1 ; Query XM_030983532 ; Align 4234 7546 16 ; Align 4217 7562 23 ; Align 4191 7585 7 ; Align 4182 7592 12 ; Align 4170 7606 12 ; Align 4158 7621 28 ; Align 4130 7650 58 ; Align 4072 7709 6 ; Align 4066 7717 10 ; Align 4056 7731 18 ; Align 4036 7749 4 ; Align 4031 7753 1 ; Align 4029 7754 10 ; Align 4018 7764 32 …
scf_88477_	exonerate:est2genome	gene	3596	4091	222	-	.	gene_id "exonerate_gene750047"; sequence XM_030976490 ; gene_orientation + ; identity 61.05 ; similarity 61.05
scf_88477_	exonerate:est2genome	exon	4006	4091	.	-	.	transcript_id "exonerate_gene750047.t1"; gene_id "exonerate_gene750047"; insertions 2 ; deletions 3 ; identity 60.00 ; similarity 60.00
scf_88477_	exonerate:est2genome	splice5	4004	4005	.	-	.	transcript_id "exonerate_gene750047.t1"; gene_id "exonerate_gene750047"; intron_id 1 ; splice_site "GT"
scf_88477_	exonerate:est2genome	intron	3962	4005	.	-	.	transcript_id "exonerate_gene750047.t1"; gene_id "exonerate_gene750047"; intron_id 1
scf_88477_	exonerate:est2genome	splice3	3962	3963	.	-	.	transcript_id "exonerate_gene750047.t1"; gene_id "exonerate_gene750047"; intron_id 0 ; splice_site "AT"
scf_88477_	exonerate:est2genome	exon	3596	3961	.	-	.	transcript_id "exonerate_gene750047.t1"; gene_id "exonerate_gene750047"; insertions 11 ; deletions 27 ; identity 61.13 ; similarity 61.13
scf_88477_	exonerate:est2genome	similarity	3596	4091	222	-	.	transcript_id "exonerate_gene750047.t1"; gene_id "exonerate_gene750047"; alignment_id 1 ; Query XM_030976490 ; Align 4092 3405 17 ; Align 4075 3423 8 ; Align 4066 3431 8 ; Align 4058 3441 25 ; Align 4032 3466 26 ; Align 3962 3492 6 ; Align 3956 3499 7 ; Align 3949 3507 11 ; Align 3938 3519 4 ; Align 3934 3524 25 ; Align 3909 3551 12 ; Align 3896 3563 6 ; Align 3890 3570 39 ; Align 3851 3611 19 ; …
scf_88514_	exonerate:est2genome	gene	46249	47614	2091	+	.	gene_id "exonerate_gene756161"; sequence XM_775332 ; gene_orientation . ; identity 63.30 ; similarity 63.30
scf_88514_	exonerate:est2genome	exon	46249	47614	.	+	.	transcript_id "exonerate_gene756161.t1"; gene_id "exonerate_gene756161"; insertions 9 ; deletions 12 ; identity 63.30 ; similarity 63.30
scf_88514_	exonerate:est2genome	similarity	46249	47614	2091	+	.	transcript_id "exonerate_gene756161.t1"; gene_id "exonerate_gene756161"; alignment_id 1 ; Query XM_775332 ; Align 46249 117 94 ; Align 46343 212 4 ; Align 46347 218 226 ; Align 46573 445 10 ; Align 46584 455 24 ; Align 46609 479 8 ; Align 46617 488 169 ; Align 46788 657 6 ; Align 46794 665 203 ; Align 46999 868 7 ; Align 47006 876 1 ; Align 47007 878 184 ; Align 47191 1063 15 ; Align 47206 1079 1…
scf_885145_	exonerate:est2genome	gene	9434	10799	2091	-	.	gene_id "exonerate_gene756164"; sequence XM_775332 ; gene_orientation . ; identity 63.30 ; similarity 63.30
scf_885145_	exonerate:est2genome	exon	9434	10799	.	-	.	transcript_id "exonerate_gene756164.t1"; gene_id "exonerate_gene756164"; insertions 9 ; deletions 12 ; identity 63.30 ; similarity 63.30
scf_885145_	exonerate:est2genome	similarity	9434	10799	2091	-	.	transcript_id "exonerate_gene756164.t1"; gene_id "exonerate_gene756164"; alignment_id 1 ; Query XM_775332 ; Align 10800 117 94 ; Align 10706 212 4 ; Align 10702 218 226 ; Align 10476 445 10 ; Align 10465 455 24 ; Align 10440 479 8 ; Align 10432 488 169 ; Align 10261 657 6 ; Align 10255 665 203 ; Align 10050 868 7 ; Align 10043 876 1 ; Align 10042 878 184 ; Align 9858 1063 15 ; Align 9843 1079 13 …
scf_88493_	exonerate:est2genome	gene	4465	4771	191	+	.	gene_id "exonerate_gene756960"; sequence XM_030992188 ; gene_orientation . ; identity 64.16 ; similarity 64.16
scf_88493_	exonerate:est2genome	exon	4465	4771	.	+	.	transcript_id "exonerate_gene756960.t1"; gene_id "exonerate_gene756960"; insertions 28 ; deletions 6 ; identity 64.16 ; similarity 64.16
scf_88493_	exonerate:est2genome	similarity	4465	4771	191	+	.	transcript_id "exonerate_gene756960.t1"; gene_id "exonerate_gene756960"; alignment_id 1 ; Query XM_030992188 ; Align 4465 2760 5 ; Align 4471 2765 24 ; Align 4495 2790 7 ; Align 4505 2797 26 ; Align 4533 2823 7 ; Align 4541 2830 1 ; Align 4543 2831 26 ; Align 4569 2858 19 ; Align 4594 2877 8 ; Align 4603 2885 2 ; Align 4607 2887 3 ; Align 4611 2890 21 ; Align 4633 2911 8 ; Align 4642 2919 8 ; Ali…
scf_88492_	exonerate:est2genome	gene	531	2857	518	+	.	gene_id "exonerate_gene758101"; sequence XM_030986153 ; gene_orientation + ; identity 63.58 ; similarity 63.58
scf_88492_	exonerate:est2genome	exon	531	1031	.	+	.	transcript_id "exonerate_gene758101.t1"; gene_id "exonerate_gene758101"; insertions 40 ; deletions 31 ; identity 64.50 ; similarity 64.50
scf_88492_	exonerate:est2genome	splice5	1032	1033	.	+	.	transcript_id "exonerate_gene758101.t1"; gene_id "exonerate_gene758101"; intron_id 1 ; splice_site "TT"
scf_88492_	exonerate:est2genome	intron	1032	1112	.	+	.	transcript_id "exonerate_gene758101.t1"; gene_id "exonerate_gene758101"; intron_id 1
scf_88492_	exonerate:est2genome	splice3	1111	1112	.	+	.	transcript_id "exonerate_gene758101.t1"; gene_id "exonerate_gene758101"; intron_id 0 ; splice_site "AC"
scf_88492_	exonerate:est2genome	exon	1113	2857	.	+	.	transcript_id "exonerate_gene758101.t1"; gene_id "exonerate_gene758101"; insertions 92 ; deletions 203 ; identity 63.34 ; similarity 63.34
scf_88492_	exonerate:est2genome	similarity	531	2857	518	+	.	transcript_id "exonerate_gene758101.t1"; gene_id "exonerate_gene758101"; alignment_id 1 ; Query XM_030986153 ; Align 531 5291 6 ; Align 538 5297 7 ; Align 545 5305 37 ; Align 586 5342 13 ; Align 599 5357 6 ; Align 605 5364 7 ; Align 612 5373 1 ; Align 613 5375 5 ; Align 618 5383 2 ; Align 620 5386 18 ; Align 639 5404 46 ; Align 685 5451 22 ; Align 707 5474 8 ; Align 718 5482 8 ; Align 726 5492 19…
scf_88457_	exonerate:est2genome	gene	220	8736	437	+	.	gene_id "exonerate_gene758426"; sequence XM_011673788 ; gene_orientation - ; identity 62.54 ; similarity 62.54
scf_88457_	exonerate:est2genome	exon	220	303	.	+	.	transcript_id "exonerate_gene758426.t1"; gene_id "exonerate_gene758426"; insertions 4 ; deletions 5 ; identity 66.67 ; similarity 66.67
scf_88457_	exonerate:est2genome	splice3	304	305	.	+	.	transcript_id "exonerate_gene758426.t1"; gene_id "exonerate_gene758426"; intron_id -1 ; splice_site "CA"
scf_88457_	exonerate:est2genome	splice5	391	392	.	+	.	transcript_id "exonerate_gene758426.t1"; gene_id "exonerate_gene758426"; intron_id 1 ; splice_site "AC"
scf_88457_	exonerate:est2genome	exon	393	1571	.	+	.	transcript_id "exonerate_gene758426.t1"; gene_id "exonerate_gene758426"; insertions 76 ; deletions 100 ; identity 61.78 ; similarity 61.78
scf_88457_	exonerate:est2genome	splice3	1572	1573	.	+	.	transcript_id "exonerate_gene758426.t1"; gene_id "exonerate_gene758426"; intron_id -1 ; splice_site "GT"
scf_88457_	exonerate:est2genome	splice5	3473	3474	.	+	.	transcript_id "exonerate_gene758426.t1"; gene_id "exonerate_gene758426"; intron_id 1 ; splice_site "TC"
scf_88457_	exonerate:est2genome	exon	3475	3789	.	+	.	transcript_id "exonerate_gene758426.t1"; gene_id "exonerate_gene758426"; insertions 26 ; deletions 14 ; identity 61.38 ; similarity 61.38
scf_88457_	exonerate:est2genome	splice3	3790	3791	.	+	.	transcript_id "exonerate_gene758426.t1"; gene_id "exonerate_gene758426"; intron_id -1 ; splice_site "CC"
scf_88457_	exonerate:est2genome	splice5	8356	8357	.	+	.	transcript_id "exonerate_gene758426.t1"; gene_id "exonerate_gene758426"; intron_id 1 ; splice_site "ac"
scf_88457_	exonerate:est2genome	exon	8358	8736	.	+	.	transcript_id "exonerate_gene758426.t1"; gene_id "exonerate_gene758426"; insertions 41 ; deletions 20 ; identity 65.09 ; similarity 65.09
scf_88457_	exonerate:est2genome	similarity	220	8736	437	+	.	transcript_id "exonerate_gene758426.t1"; gene_id "exonerate_gene758426"; alignment_id 1 ; Query XM_011673788 ; Align 220 2714 14 ; Align 235 2728 1 ; Align 237 2729 7 ; Align 246 2736 10 ; Align 256 2747 3 ; Align 259 2751 12 ; Align 271 2764 16 ; Align 287 2781 10 ; Align 297 2792 7 ; Align 393 2799 20 ; Align 413 2821 4 ; Align 417 2827 14 ; Align 431 2842 4 ; Align 435 2853 21 ; Align 456 2878…
scf_88495_	exonerate:est2genome	gene	5876	6841	234	-	.	gene_id "exonerate_gene774574"; sequence XM_030986778 ; gene_orientation - ; identity 60.78 ; similarity 60.78
scf_88495_	exonerate:est2genome	exon	6534	6841	.	-	.	transcript_id "exonerate_gene774574.t1"; gene_id "exonerate_gene774574"; insertions 14 ; deletions 27 ; identity 62.03 ; similarity 62.03
scf_88495_	exonerate:est2genome	splice3	6532	6533	.	-	.	transcript_id "exonerate_gene774574.t1"; gene_id "exonerate_gene774574"; intron_id -1 ; splice_site "cc"
scf_88495_	exonerate:est2genome	splice5	6503	6504	.	-	.	transcript_id "exonerate_gene774574.t1"; gene_id "exonerate_gene774574"; intron_id 1 ; splice_site "AA"
scf_88495_	exonerate:est2genome	exon	5876	6502	.	-	.	transcript_id "exonerate_gene774574.t1"; gene_id "exonerate_gene774574"; insertions 49 ; deletions 27 ; identity 60.21 ; similarity 60.21
scf_88495_	exonerate:est2genome	similarity	5876	6841	234	-	.	transcript_id "exonerate_gene774574.t1"; gene_id "exonerate_gene774574"; alignment_id 1 ; Query XM_030986778 ; Align 6842 1525 32 ; Align 6810 1560 2 ; Align 6808 1563 13 ; Align 6794 1576 2 ; Align 6791 1578 13 ; Align 6777 1591 3 ; Align 6772 1594 5 ; Align 6765 1599 3 ; Align 6762 1603 9 ; Align 6752 1612 19 ; Align 6732 1631 25 ; Align 6706 1656 6 ; Align 6700 1664 8 ; Align 6692 1673 10 ; Al…
scf_88501_	exonerate:est2genome	gene	2015	7867	375	-	.	gene_id "exonerate_gene778771"; sequence XM_030975254 ; gene_orientation - ; identity 61.49 ; similarity 61.49
scf_88501_	exonerate:est2genome	exon	7648	7867	.	-	.	transcript_id "exonerate_gene778771.t1"; gene_id "exonerate_gene778771"; insertions 5 ; deletions 16 ; identity 62.50 ; similarity 62.50
scf_88501_	exonerate:est2genome	splice3	7646	7647	.	-	.	transcript_id "exonerate_gene778771.t1"; gene_id "exonerate_gene778771"; intron_id -1 ; splice_site "TT"
scf_88501_	exonerate:est2genome	splice5	2897	2898	.	-	.	transcript_id "exonerate_gene778771.t1"; gene_id "exonerate_gene778771"; intron_id 1 ; splice_site "AT"
scf_88501_	exonerate:est2genome	exon	2015	2896	.	-	.	transcript_id "exonerate_gene778771.t1"; gene_id "exonerate_gene778771"; insertions 53 ; deletions 62 ; identity 61.16 ; similarity 61.16
scf_88501_	exonerate:est2genome	similarity	2015	7867	375	-	.	transcript_id "exonerate_gene778771.t1"; gene_id "exonerate_gene778771"; alignment_id 1 ; Query XM_030975254 ; Align 7868 2078 7 ; Align 7861 2087 7 ; Align 7854 2095 10 ; Align 7844 2106 23 ; Align 7821 2131 5 ; Align 7816 2137 1 ; Align 7815 2139 22 ; Align 7791 2161 23 ; Align 7767 2184 14 ; Align 7753 2199 14 ; Align 7739 2216 2 ; Align 7736 2218 14 ; Align 7722 2233 9 ; Align 7713 2243 13 ; …
scf_88468_	exonerate:est2genome	gene	10	870	313	-	.	gene_id "exonerate_gene784575"; sequence XM_030995451 ; gene_orientation . ; identity 65.02 ; similarity 65.02
scf_88468_	exonerate:est2genome	exon	10	870	.	-	.	transcript_id "exonerate_gene784575.t1"; gene_id "exonerate_gene784575"; insertions 72 ; deletions 77 ; identity 65.02 ; similarity 65.02
scf_88468_	exonerate:est2genome	similarity	10	870	313	-	.	transcript_id "exonerate_gene784575.t1"; gene_id "exonerate_gene784575"; alignment_id 1 ; Query XM_030995451 ; Align 871 1831 13 ; Align 855 1844 12 ; Align 843 1857 6 ; Align 837 1865 12 ; Align 825 1878 1 ; Align 824 1880 23 ; Align 801 1906 4 ; Align 797 1912 38 ; Align 757 1950 15 ; Align 740 1965 6 ; Align 731 1971 8 ; Align 716 1979 18 ; Align 698 1999 7 ; Align 691 2007 7 ; Align 683 2014 …
scf_88513_	exonerate:est2genome	gene	3130	3529	237	-	.	gene_id "exonerate_gene791672"; sequence XM_011681431 ; gene_orientation . ; identity 65.85 ; similarity 65.85
scf_88513_	exonerate:est2genome	exon	3130	3529	.	-	.	transcript_id "exonerate_gene791672.t1"; gene_id "exonerate_gene791672"; insertions 34 ; deletions 17 ; identity 65.85 ; similarity 65.85
scf_88513_	exonerate:est2genome	similarity	3130	3529	237	-	.	transcript_id "exonerate_gene791672.t1"; gene_id "exonerate_gene791672"; alignment_id 1 ; Query XM_011681431 ; Align 3530 1568 7 ; Align 3523 1576 9 ; Align 3513 1585 20 ; Align 3493 1606 5 ; Align 3486 1611 32 ; Align 3452 1643 4 ; Align 3448 1648 25 ; Align 3423 1674 4 ; Align 3419 1679 21 ; Align 3396 1700 1 ; Align 3392 1701 7 ; Align 3383 1708 10 ; Align 3372 1718 6 ; Align 3364 1724 3 ; Ali…
scf_885155_	exonerate:est2genome	gene	931	1263	240	-	.	gene_id "exonerate_gene792222"; sequence XM_030980545 ; gene_orientation - ; identity 66.78 ; similarity 66.78
scf_885155_	exonerate:est2genome	exon	1120	1263	.	-	.	transcript_id "exonerate_gene792222.t1"; gene_id "exonerate_gene792222"; insertions 5 ; deletions 8 ; identity 65.71 ; similarity 65.71
scf_885155_	exonerate:est2genome	splice3	1118	1119	.	-	.	transcript_id "exonerate_gene792222.t1"; gene_id "exonerate_gene792222"; intron_id -1 ; splice_site "CT"
scf_885155_	exonerate:est2genome	splice5	1086	1087	.	-	.	transcript_id "exonerate_gene792222.t1"; gene_id "exonerate_gene792222"; intron_id 1 ; splice_site "TC"
scf_885155_	exonerate:est2genome	exon	931	1085	.	-	.	transcript_id "exonerate_gene792222.t1"; gene_id "exonerate_gene792222"; insertions 11 ; deletions 9 ; identity 68.06 ; similarity 68.06
scf_885155_	exonerate:est2genome	similarity	931	1263	240	-	.	transcript_id "exonerate_gene792222.t1"; gene_id "exonerate_gene792222"; alignment_id 1 ; Query XM_030980545 ; Align 1264 3203 27 ; Align 1237 3231 5 ; Align 1232 3237 45 ; Align 1187 3283 6 ; Align 1181 3290 3 ; Align 1178 3294 3 ; Align 1175 3298 3 ; Align 1170 3301 9 ; Align 1160 3310 9 ; Align 1149 3319 12 ; Align 1137 3333 17 ; Align 1086 3350 35 ; Align 1050 3385 7 ; Align 1043 3395 2 ; Ali…
scf_885162_	exonerate:est2genome	gene	5224	5625	205	-	.	gene_id "exonerate_gene799063"; sequence XM_030999056 ; gene_orientation - ; identity 63.99 ; similarity 63.99
scf_885162_	exonerate:est2genome	exon	5533	5625	.	-	.	transcript_id "exonerate_gene799063.t1"; gene_id "exonerate_gene799063"; insertions 4 ; deletions 2 ; identity 55.56 ; similarity 55.56
scf_885162_	exonerate:est2genome	splice3	5531	5532	.	-	.	transcript_id "exonerate_gene799063.t1"; gene_id "exonerate_gene799063"; intron_id -1 ; splice_site "TT"
scf_885162_	exonerate:est2genome	splice5	5477	5478	.	-	.	transcript_id "exonerate_gene799063.t1"; gene_id "exonerate_gene799063"; intron_id 1 ; splice_site "AA"
scf_885162_	exonerate:est2genome	exon	5224	5476	.	-	.	transcript_id "exonerate_gene799063.t1"; gene_id "exonerate_gene799063"; insertions 6 ; deletions 30 ; identity 67.21 ; similarity 67.21
scf_885162_	exonerate:est2genome	similarity	5224	5625	205	-	.	transcript_id "exonerate_gene799063.t1"; gene_id "exonerate_gene799063"; alignment_id 1 ; Query XM_030999056 ; Align 5626 1384 6 ; Align 5620 1391 49 ; Align 5571 1441 28 ; Align 5539 1469 6 ; Align 5477 1475 9 ; Align 5466 1484 19 ; Align 5447 1506 10 ; Align 5435 1516 19 ; Align 5416 1536 18 ; Align 5398 1557 18 ; Align 5380 1580 15 ; Align 5365 1596 5 ; Align 5360 1606 5 ; Align 5355 1612 7 ; …
scf_885147_	exonerate:est2genome	gene	13591	14323	364	-	.	gene_id "exonerate_gene799879"; sequence XM_011670959 ; gene_orientation . ; identity 64.40 ; similarity 64.40
scf_885147_	exonerate:est2genome	exon	13591	14323	.	-	.	transcript_id "exonerate_gene799879.t1"; gene_id "exonerate_gene799879"; insertions 56 ; deletions 49 ; identity 64.40 ; similarity 64.40
scf_885147_	exonerate:est2genome	similarity	13591	14323	364	-	.	transcript_id "exonerate_gene799879.t1"; gene_id "exonerate_gene799879"; alignment_id 1 ; Query XM_011670959 ; Align 14324 3864 17 ; Align 14307 3885 21 ; Align 14279 3906 6 ; Align 14273 3913 4 ; Align 14265 3917 22 ; Align 14243 3940 10 ; Align 14232 3950 5 ; Align 14225 3955 21 ; Align 14201 3976 50 ; Align 14150 4026 10 ; Align 14139 4036 1 ; Align 14137 4037 13 ; Align 14124 4051 20 ; Align …
scf_6_	exonerate:est2genome	gene	64	1419	501	+	.	gene_id "exonerate_gene808631"; sequence XM_030998267 ; gene_orientation + ; identity 61.73 ; similarity 61.73
scf_6_	exonerate:est2genome	exon	64	232	.	+	.	transcript_id "exonerate_gene808631.t1"; gene_id "exonerate_gene808631"; insertions 8 ; deletions 8 ; identity 61.73 ; similarity 61.73
scf_6_	exonerate:est2genome	splice5	233	234	.	+	.	transcript_id "exonerate_gene808631.t1"; gene_id "exonerate_gene808631"; intron_id 1 ; splice_site "AT"
scf_6_	exonerate:est2genome	intron	233	275	.	+	.	transcript_id "exonerate_gene808631.t1"; gene_id "exonerate_gene808631"; intron_id 1
scf_6_	exonerate:est2genome	splice3	274	275	.	+	.	transcript_id "exonerate_gene808631.t1"; gene_id "exonerate_gene808631"; intron_id 0 ; splice_site "AG"
scf_6_	exonerate:est2genome	exon	276	1419	.	+	.	transcript_id "exonerate_gene808631.t1"; gene_id "exonerate_gene808631"; insertions 56 ; deletions 88 ; identity 61.76 ; similarity 61.76
scf_6_	exonerate:est2genome	similarity	64	1419	501	+	.	transcript_id "exonerate_gene808631.t1"; gene_id "exonerate_gene808631"; alignment_id 1 ; Query XM_030998267 ; Align 64 2195 8 ; Align 72 2204 12 ; Align 84 2217 4 ; Align 88 2223 16 ; Align 105 2239 4 ; Align 111 2243 26 ; Align 141 2269 17 ; Align 159 2286 35 ; Align 194 2322 9 ; Align 203 2332 3 ; Align 206 2336 12 ; Align 218 2349 15 ; Align 276 2364 21 ; Align 298 2385 2 ; Align 301 2387 24 …
scf_88497_	exonerate:est2genome	gene	3866	4869	334	-	.	gene_id "exonerate_gene809029"; sequence XM_011664634 ; gene_orientation - ; identity 62.91 ; similarity 62.91
scf_88497_	exonerate:est2genome	exon	4800	4869	.	-	.	transcript_id "exonerate_gene809029.t1"; gene_id "exonerate_gene809029"; insertions 2 ; deletions 2 ; identity 62.32 ; similarity 62.32
scf_88497_	exonerate:est2genome	splice3	4798	4799	.	-	.	transcript_id "exonerate_gene809029.t1"; gene_id "exonerate_gene809029"; intron_id -1 ; splice_site "CT"
scf_88497_	exonerate:est2genome	splice5	4739	4740	.	-	.	transcript_id "exonerate_gene809029.t1"; gene_id "exonerate_gene809029"; intron_id 1 ; splice_site "GC"
scf_88497_	exonerate:est2genome	exon	4039	4738	.	-	.	transcript_id "exonerate_gene809029.t1"; gene_id "exonerate_gene809029"; insertions 37 ; deletions 56 ; identity 62.20 ; similarity 62.20
scf_88497_	exonerate:est2genome	splice3	4037	4038	.	-	.	transcript_id "exonerate_gene809029.t1"; gene_id "exonerate_gene809029"; intron_id -1 ; splice_site "CA"
scf_88497_	exonerate:est2genome	splice5	4007	4008	.	-	.	transcript_id "exonerate_gene809029.t1"; gene_id "exonerate_gene809029"; intron_id 1 ; splice_site "GC"
scf_88497_	exonerate:est2genome	exon	3866	4006	.	-	.	transcript_id "exonerate_gene809029.t1"; gene_id "exonerate_gene809029"; insertions 12 ; deletions 7 ; identity 67.44 ; similarity 67.44
scf_88497_	exonerate:est2genome	similarity	3866	4869	334	-	.	transcript_id "exonerate_gene809029.t1"; gene_id "exonerate_gene809029"; alignment_id 1 ; Query XM_011664634 ; Align 4870 3372 5 ; Align 4865 3378 15 ; Align 4849 3393 13 ; Align 4836 3407 31 ; Align 4804 3438 4 ; Align 4739 3442 3 ; Align 4735 3445 29 ; Align 4706 3477 16 ; Align 4689 3493 6 ; Align 4683 3500 20 ; Align 4663 3521 17 ; Align 4646 3542 10 ; Align 4636 3553 3 ; Align 4633 3557 10 ;…
scf_88503_	exonerate:est2genome	gene	3356	8651	590	-	.	gene_id "exonerate_gene809282"; sequence XM_030990556 ; gene_orientation - ; identity 64.37 ; similarity 64.37
scf_88503_	exonerate:est2genome	exon	7771	8651	.	-	.	transcript_id "exonerate_gene809282.t1"; gene_id "exonerate_gene809282"; insertions 55 ; deletions 104 ; identity 65.78 ; similarity 65.78
scf_88503_	exonerate:est2genome	splice3	7769	7770	.	-	.	transcript_id "exonerate_gene809282.t1"; gene_id "exonerate_gene809282"; intron_id -1 ; splice_site "AT"
scf_88503_	exonerate:est2genome	splice5	7736	7737	.	-	.	transcript_id "exonerate_gene809282.t1"; gene_id "exonerate_gene809282"; intron_id 1 ; splice_site "AC"
scf_88503_	exonerate:est2genome	exon	7232	7735	.	-	.	transcript_id "exonerate_gene809282.t1"; gene_id "exonerate_gene809282"; insertions 21 ; deletions 50 ; identity 62.60 ; similarity 62.60
scf_88503_	exonerate:est2genome	splice3	7230	7231	.	-	.	transcript_id "exonerate_gene809282.t1"; gene_id "exonerate_gene809282"; intron_id -1 ; splice_site "ct"
scf_88503_	exonerate:est2genome	splice5	3901	3902	.	-	.	transcript_id "exonerate_gene809282.t1"; gene_id "exonerate_gene809282"; intron_id 1 ; splice_site "aa"
scf_88503_	exonerate:est2genome	exon	3767	3900	.	-	.	transcript_id "exonerate_gene809282.t1"; gene_id "exonerate_gene809282"; insertions 1 ; deletions 15 ; identity 58.96 ; similarity 58.96
scf_88503_	exonerate:est2genome	splice3	3765	3766	.	-	.	transcript_id "exonerate_gene809282.t1"; gene_id "exonerate_gene809282"; intron_id -1 ; splice_site "ct"
scf_88503_	exonerate:est2genome	splice5	3735	3736	.	-	.	transcript_id "exonerate_gene809282.t1"; gene_id "exonerate_gene809282"; intron_id 1 ; splice_site "tc"
scf_88503_	exonerate:est2genome	exon	3356	3734	.	-	.	transcript_id "exonerate_gene809282.t1"; gene_id "exonerate_gene809282"; insertions 8 ; deletions 61 ; identity 65.50 ; similarity 65.50
scf_88503_	exonerate:est2genome	similarity	3356	8651	590	-	.	transcript_id "exonerate_gene809282.t1"; gene_id "exonerate_gene809282"; alignment_id 1 ; Query XM_030990556 ; Align 8652 4113 5 ; Align 8645 4118 3 ; Align 8641 4121 21 ; Align 8620 4144 5 ; Align 8615 4151 15 ; Align 8598 4166 9 ; Align 8589 4176 61 ; Align 8528 4238 1 ; Align 8527 4240 10 ; Align 8517 4253 17 ; Align 8499 4270 6 ; Align 8493 4277 6 ; Align 8487 4285 7 ; Align 8480 4293 4 ; Ali…
scf_885149_	exonerate:est2genome	gene	1975	6866	476	-	.	gene_id "exonerate_gene809284"; sequence XM_030990556 ; gene_orientation - ; identity 64.87 ; similarity 64.87
scf_885149_	exonerate:est2genome	exon	6384	6866	.	-	.	transcript_id "exonerate_gene809284.t1"; gene_id "exonerate_gene809284"; insertions 35 ; deletions 60 ; identity 67.48 ; similarity 67.48
scf_885149_	exonerate:est2genome	splice3	6382	6383	.	-	.	transcript_id "exonerate_gene809284.t1"; gene_id "exonerate_gene809284"; intron_id -1 ; splice_site "AT"
scf_885149_	exonerate:est2genome	splice5	6349	6350	.	-	.	transcript_id "exonerate_gene809284.t1"; gene_id "exonerate_gene809284"; intron_id 1 ; splice_site "AC"
scf_885149_	exonerate:est2genome	exon	5845	6348	.	-	.	transcript_id "exonerate_gene809284.t1"; gene_id "exonerate_gene809284"; insertions 22 ; deletions 51 ; identity 62.94 ; similarity 62.94
scf_885149_	exonerate:est2genome	splice3	5843	5844	.	-	.	transcript_id "exonerate_gene809284.t1"; gene_id "exonerate_gene809284"; intron_id -1 ; splice_site "ct"
scf_885149_	exonerate:est2genome	splice5	2520	2521	.	-	.	transcript_id "exonerate_gene809284.t1"; gene_id "exonerate_gene809284"; intron_id 1 ; splice_site "aa"
scf_885149_	exonerate:est2genome	exon	2386	2519	.	-	.	transcript_id "exonerate_gene809284.t1"; gene_id "exonerate_gene809284"; insertions 1 ; deletions 15 ; identity 58.96 ; similarity 58.96
scf_885149_	exonerate:est2genome	splice3	2384	2385	.	-	.	transcript_id "exonerate_gene809284.t1"; gene_id "exonerate_gene809284"; intron_id -1 ; splice_site "ct"
scf_885149_	exonerate:est2genome	splice5	2354	2355	.	-	.	transcript_id "exonerate_gene809284.t1"; gene_id "exonerate_gene809284"; intron_id 1 ; splice_site "tc"
scf_885149_	exonerate:est2genome	exon	1975	2353	.	-	.	transcript_id "exonerate_gene809284.t1"; gene_id "exonerate_gene809284"; insertions 10 ; deletions 63 ; identity 66.40 ; similarity 66.40
scf_885149_	exonerate:est2genome	similarity	1975	6866	476	-	.	transcript_id "exonerate_gene809284.t1"; gene_id "exonerate_gene809284"; alignment_id 1 ; Query XM_030990556 ; Align 6867 4535 13 ; Align 6853 4548 14 ; Align 6839 4563 9 ; Align 6829 4572 6 ; Align 6822 4578 5 ; Align 6817 4585 14 ; Align 6802 4599 7 ; Align 6794 4606 11 ; Align 6783 4618 2 ; Align 6781 4625 6 ; Align 6774 4631 12 ; Align 6762 4644 6 ; Align 6756 4651 2 ; Align 6754 4654 2 ; Ali…
scf_2_	exonerate:est2genome	gene	15026	16468	465	-	.	gene_id "exonerate_gene816515"; sequence XM_030975287 ; gene_orientation + ; identity 64.48 ; similarity 64.48
scf_2_	exonerate:est2genome	exon	15936	16468	.	-	.	transcript_id "exonerate_gene816515.t1"; gene_id "exonerate_gene816515"; insertions 27 ; deletions 51 ; identity 62.33 ; similarity 62.33
scf_2_	exonerate:est2genome	splice5	15934	15935	.	-	.	transcript_id "exonerate_gene816515.t1"; gene_id "exonerate_gene816515"; intron_id 1 ; splice_site "GT"
scf_2_	exonerate:est2genome	intron	15892	15935	.	-	.	transcript_id "exonerate_gene816515.t1"; gene_id "exonerate_gene816515"; intron_id 1
scf_2_	exonerate:est2genome	splice3	15892	15893	.	-	.	transcript_id "exonerate_gene816515.t1"; gene_id "exonerate_gene816515"; intron_id 0 ; splice_site "AG"
scf_2_	exonerate:est2genome	exon	15026	15891	.	-	.	transcript_id "exonerate_gene816515.t1"; gene_id "exonerate_gene816515"; insertions 74 ; deletions 82 ; identity 65.78 ; similarity 65.78
scf_2_	exonerate:est2genome	similarity	15026	16468	465	-	.	transcript_id "exonerate_gene816515.t1"; gene_id "exonerate_gene816515"; alignment_id 1 ; Query XM_030975287 ; Align 16469 4581 9 ; Align 16460 4591 20 ; Align 16440 4612 22 ; Align 16418 4635 22 ; Align 16396 4659 15 ; Align 16381 4675 17 ; Align 16363 4692 6 ; Align 16357 4699 6 ; Align 16347 4705 18 ; Align 16328 4723 10 ; Align 16318 4736 16 ; Align 16302 4754 26 ; Align 16273 4780 12 ; Align…
scf_885157_	exonerate:est2genome	gene	12577	14019	465	-	.	gene_id "exonerate_gene816519"; sequence XM_030975287 ; gene_orientation + ; identity 64.48 ; similarity 64.48
scf_885157_	exonerate:est2genome	exon	13487	14019	.	-	.	transcript_id "exonerate_gene816519.t1"; gene_id "exonerate_gene816519"; insertions 27 ; deletions 51 ; identity 62.33 ; similarity 62.33
scf_885157_	exonerate:est2genome	splice5	13485	13486	.	-	.	transcript_id "exonerate_gene816519.t1"; gene_id "exonerate_gene816519"; intron_id 1 ; splice_site "GT"
scf_885157_	exonerate:est2genome	intron	13443	13486	.	-	.	transcript_id "exonerate_gene816519.t1"; gene_id "exonerate_gene816519"; intron_id 1
scf_885157_	exonerate:est2genome	splice3	13443	13444	.	-	.	transcript_id "exonerate_gene816519.t1"; gene_id "exonerate_gene816519"; intron_id 0 ; splice_site "AG"
scf_885157_	exonerate:est2genome	exon	12577	13442	.	-	.	transcript_id "exonerate_gene816519.t1"; gene_id "exonerate_gene816519"; insertions 74 ; deletions 82 ; identity 65.78 ; similarity 65.78
scf_885157_	exonerate:est2genome	similarity	12577	14019	465	-	.	transcript_id "exonerate_gene816519.t1"; gene_id "exonerate_gene816519"; alignment_id 1 ; Query XM_030975287 ; Align 14020 4581 9 ; Align 14011 4591 20 ; Align 13991 4612 22 ; Align 13969 4635 22 ; Align 13947 4659 15 ; Align 13932 4675 17 ; Align 13914 4692 6 ; Align 13908 4699 6 ; Align 13898 4705 18 ; Align 13879 4723 10 ; Align 13869 4736 16 ; Align 13853 4754 26 ; Align 13824 4780 12 ; Align…
scf_885168_	exonerate:est2genome	gene	4930	5682	259	+	.	gene_id "exonerate_gene816839"; sequence XM_030980897 ; gene_orientation - ; identity 64.29 ; similarity 64.29
scf_885168_	exonerate:est2genome	exon	4930	5504	.	+	.	transcript_id "exonerate_gene816839.t1"; gene_id "exonerate_gene816839"; insertions 22 ; deletions 72 ; identity 63.54 ; similarity 63.54
scf_885168_	exonerate:est2genome	splice3	5505	5506	.	+	.	transcript_id "exonerate_gene816839.t1"; gene_id "exonerate_gene816839"; intron_id -1 ; splice_site "CA"
scf_885168_	exonerate:est2genome	splice5	5554	5555	.	+	.	transcript_id "exonerate_gene816839.t1"; gene_id "exonerate_gene816839"; intron_id 1 ; splice_site "AC"
scf_885168_	exonerate:est2genome	exon	5556	5682	.	+	.	transcript_id "exonerate_gene816839.t1"; gene_id "exonerate_gene816839"; insertions 8 ; deletions 5 ; identity 68.07 ; similarity 68.07
scf_885168_	exonerate:est2genome	similarity	4930	5682	259	+	.	transcript_id "exonerate_gene816839.t1"; gene_id "exonerate_gene816839"; alignment_id 1 ; Query XM_030980897 ; Align 4930 2760 5 ; Align 4935 2766 7 ; Align 4942 2774 2 ; Align 4944 2777 1 ; Align 4945 2779 2 ; Align 4947 2782 16 ; Align 4963 2799 15 ; Align 4978 2815 11 ; Align 4989 2830 12 ; Align 5002 2842 8 ; Align 5010 2853 9 ; Align 5020 2862 21 ; Align 5041 2884 5 ; Align 5046 2893 9 ; Ali…
scf_88467_	exonerate:est2genome	gene	403	10569	419	-	.	gene_id "exonerate_gene817685"; sequence XM_030992313 ; gene_orientation - ; identity 65.83 ; similarity 65.83
scf_88467_	exonerate:est2genome	exon	10326	10569	.	-	.	transcript_id "exonerate_gene817685.t1"; gene_id "exonerate_gene817685"; insertions 8 ; deletions 29 ; identity 64.98 ; similarity 64.98
scf_88467_	exonerate:est2genome	splice3	10324	10325	.	-	.	transcript_id "exonerate_gene817685.t1"; gene_id "exonerate_gene817685"; intron_id -1 ; splice_site "CT"
scf_88467_	exonerate:est2genome	splice5	8006	8007	.	-	.	transcript_id "exonerate_gene817685.t1"; gene_id "exonerate_gene817685"; intron_id 1 ; splice_site "AC"
scf_88467_	exonerate:est2genome	exon	7456	8005	.	-	.	transcript_id "exonerate_gene817685.t1"; gene_id "exonerate_gene817685"; insertions 58 ; deletions 35 ; identity 66.13 ; similarity 66.13
scf_88467_	exonerate:est2genome	splice3	7454	7455	.	-	.	transcript_id "exonerate_gene817685.t1"; gene_id "exonerate_gene817685"; intron_id -1 ; splice_site "TT"
scf_88467_	exonerate:est2genome	splice5	659	660	.	-	.	transcript_id "exonerate_gene817685.t1"; gene_id "exonerate_gene817685"; intron_id 1 ; splice_site "AG"
scf_88467_	exonerate:est2genome	exon	403	658	.	-	.	transcript_id "exonerate_gene817685.t1"; gene_id "exonerate_gene817685"; insertions 24 ; deletions 11 ; identity 66.38 ; similarity 66.38
scf_88467_	exonerate:est2genome	similarity	403	10569	419	-	.	transcript_id "exonerate_gene817685.t1"; gene_id "exonerate_gene817685"; alignment_id 1 ; Query XM_030992313 ; Align 10570 2087 7 ; Align 10561 2094 28 ; Align 10533 2123 6 ; Align 10527 2132 2 ; Align 10525 2135 9 ; Align 10515 2144 6 ; Align 10509 2151 12 ; Align 10497 2164 9 ; Align 10488 2174 10 ; Align 10478 2188 28 ; Align 10450 2220 1 ; Align 10449 2223 3 ; Align 10446 2230 7 ; Align 10439…
scf_885153_	exonerate:est2genome	gene	353	5850	352	+	.	gene_id "exonerate_gene821494"; sequence XM_780405 ; gene_orientation + ; identity 61.08 ; similarity 61.08
scf_885153_	exonerate:est2genome	exon	353	936	.	+	.	transcript_id "exonerate_gene821494.t1"; gene_id "exonerate_gene821494"; insertions 62 ; deletions 29 ; identity 63.10 ; similarity 63.10
scf_885153_	exonerate:est2genome	splice5	937	938	.	+	.	transcript_id "exonerate_gene821494.t1"; gene_id "exonerate_gene821494"; intron_id 1 ; splice_site "tt"
scf_885153_	exonerate:est2genome	intron	937	4837	.	+	.	transcript_id "exonerate_gene821494.t1"; gene_id "exonerate_gene821494"; intron_id 1
scf_885153_	exonerate:est2genome	splice3	4836	4837	.	+	.	transcript_id "exonerate_gene821494.t1"; gene_id "exonerate_gene821494"; intron_id 0 ; splice_site "AG"
scf_885153_	exonerate:est2genome	exon	4838	5850	.	+	.	transcript_id "exonerate_gene821494.t1"; gene_id "exonerate_gene821494"; insertions 60 ; deletions 66 ; identity 60.02 ; similarity 60.02
scf_885153_	exonerate:est2genome	similarity	353	5850	352	+	.	transcript_id "exonerate_gene821494.t1"; gene_id "exonerate_gene821494"; alignment_id 1 ; Query XM_780405 ; Align 353 4721 6 ; Align 361 4727 7 ; Align 369 4734 9 ; Align 380 4743 4 ; Align 386 4747 12 ; Align 400 4759 2 ; Align 406 4761 16 ; Align 422 4778 14 ; Align 438 4792 3 ; Align 442 4795 11 ; Align 453 4808 18 ; Align 471 4828 15 ; Align 486 4844 2 ; Align 488 4847 13 ; Align 501 4861 42 …
scf_885159_	exonerate:est2genome	gene	15	386	247	+	.	gene_id "exonerate_gene821537"; sequence XM_780405 ; gene_orientation . ; identity 68.31 ; similarity 68.31
scf_885159_	exonerate:est2genome	exon	15	386	.	+	.	transcript_id "exonerate_gene821537.t1"; gene_id "exonerate_gene821537"; insertions 28 ; deletions 27 ; identity 68.31 ; similarity 68.31
scf_885159_	exonerate:est2genome	similarity	15	386	247	+	.	transcript_id "exonerate_gene821537.t1"; gene_id "exonerate_gene821537"; alignment_id 1 ; Query XM_780405 ; Align 15 3764 12 ; Align 28 3776 2 ; Align 31 3778 13 ; Align 44 3792 4 ; Align 48 3797 29 ; Align 77 3830 8 ; Align 86 3838 6 ; Align 92 3845 8 ; Align 100 3854 4 ; Align 104 3861 2 ; Align 106 3864 4 ; Align 110 3871 26 ; Align 136 3899 4 ; Align 140 3904 8 ; Align 148 3913 6 ; Align 155 …
scf_7_	exonerate:est2genome	gene	5349	6127	261	-	.	gene_id "exonerate_gene823222"; sequence XM_030999871 ; gene_orientation . ; identity 65.15 ; similarity 65.15
scf_7_	exonerate:est2genome	exon	5349	6127	.	-	.	transcript_id "exonerate_gene823222.t1"; gene_id "exonerate_gene823222"; insertions 53 ; deletions 74 ; identity 65.15 ; similarity 65.15
scf_7_	exonerate:est2genome	similarity	5349	6127	261	-	.	transcript_id "exonerate_gene823222.t1"; gene_id "exonerate_gene823222"; alignment_id 1 ; Query XM_030999871 ; Align 6128 3332 25 ; Align 6102 3357 11 ; Align 6091 3370 1 ; Align 6090 3372 18 ; Align 6072 3392 6 ; Align 6066 3400 10 ; Align 6056 3411 4 ; Align 6052 3417 4 ; Align 6046 3421 1 ; Align 6044 3422 5 ; Align 6038 3427 22 ; Align 6015 3449 6 ; Align 6007 3455 7 ; Align 5998 3462 16 ; Al…
scf_88503_	exonerate:est2genome	gene	9964	10318	174	+	.	gene_id "exonerate_gene823451"; sequence XM_030990098 ; gene_orientation . ; identity 62.87 ; similarity 62.87
scf_88503_	exonerate:est2genome	exon	9964	10318	.	+	.	transcript_id "exonerate_gene823451.t1"; gene_id "exonerate_gene823451"; insertions 21 ; deletions 18 ; identity 62.87 ; similarity 62.87
scf_88503_	exonerate:est2genome	similarity	9964	10318	174	+	.	transcript_id "exonerate_gene823451.t1"; gene_id "exonerate_gene823451"; alignment_id 1 ; Query XM_030990098 ; Align 9964 4397 10 ; Align 9976 4407 17 ; Align 9993 4426 1 ; Align 9994 4429 10 ; Align 10004 4440 3 ; Align 10007 4444 4 ; Align 10014 4448 6 ; Align 10020 4455 12 ; Align 10032 4468 9 ; Align 10041 4478 4 ; Align 10045 4484 8 ; Align 10055 4492 3 ; Align 10058 4496 12 ; Align 10070 45…
scf_88459_	exonerate:est2genome	gene	1202	12189	408	-	.	gene_id "exonerate_gene824714"; sequence XM_030983069 ; gene_orientation + ; identity 61.68 ; similarity 61.68
scf_88459_	exonerate:est2genome	exon	11435	12189	.	-	.	transcript_id "exonerate_gene824714.t1"; gene_id "exonerate_gene824714"; insertions 45 ; deletions 33 ; identity 59.21 ; similarity 59.21
scf_88459_	exonerate:est2genome	splice5	11433	11434	.	-	.	transcript_id "exonerate_gene824714.t1"; gene_id "exonerate_gene824714"; intron_id 1 ; splice_site "GT"
scf_88459_	exonerate:est2genome	intron	1849	11434	.	-	.	transcript_id "exonerate_gene824714.t1"; gene_id "exonerate_gene824714"; intron_id 1
scf_88459_	exonerate:est2genome	splice3	1849	1850	.	-	.	transcript_id "exonerate_gene824714.t1"; gene_id "exonerate_gene824714"; intron_id 0 ; splice_site "AG"
scf_88459_	exonerate:est2genome	exon	1202	1848	.	-	.	transcript_id "exonerate_gene824714.t1"; gene_id "exonerate_gene824714"; insertions 39 ; deletions 76 ; identity 64.64 ; similarity 64.64
scf_88459_	exonerate:est2genome	similarity	1202	12189	408	-	.	transcript_id "exonerate_gene824714.t1"; gene_id "exonerate_gene824714"; alignment_id 1 ; Query XM_030983069 ; Align 12190 2080 18 ; Align 12172 2099 14 ; Align 12158 2114 34 ; Align 12124 2149 2 ; Align 12122 2153 10 ; Align 12112 2165 9 ; Align 12102 2174 5 ; Align 12096 2179 37 ; Align 12059 2217 27 ; Align 12032 2245 6 ; Align 12026 2252 14 ; Align 12011 2266 13 ; Align 11998 2282 40 ; Align …
scf_88466_	exonerate:est2genome	gene	8372	9407	282	+	.	gene_id "exonerate_gene825297"; sequence XM_003726107 ; gene_orientation . ; identity 64.26 ; similarity 64.26
scf_88466_	exonerate:est2genome	exon	8372	9407	.	+	.	transcript_id "exonerate_gene825297.t1"; gene_id "exonerate_gene825297"; insertions 93 ; deletions 73 ; identity 64.26 ; similarity 64.26
scf_88466_	exonerate:est2genome	similarity	8372	9407	282	+	.	transcript_id "exonerate_gene825297.t1"; gene_id "exonerate_gene825297"; alignment_id 1 ; Query XM_003726107 ; Align 8372 2402 5 ; Align 8377 2409 14 ; Align 8391 2424 4 ; Align 8397 2428 22 ; Align 8419 2451 5 ; Align 8424 2458 8 ; Align 8432 2467 4 ; Align 8439 2471 5 ; Align 8445 2476 3 ; Align 8449 2479 6 ; Align 8456 2485 22 ; Align 8479 2507 13 ; Align 8493 2520 5 ; Align 8498 2527 16 ; Ali…
scf_88474_	exonerate:est2genome	gene	4712	6537	467	+	.	gene_id "exonerate_gene830601"; sequence XM_775518 ; gene_orientation . ; identity 64.31 ; similarity 64.31
scf_88474_	exonerate:est2genome	exon	4712	6537	.	+	.	transcript_id "exonerate_gene830601.t1"; gene_id "exonerate_gene830601"; insertions 173 ; deletions 129 ; identity 64.31 ; similarity 64.31
scf_88474_	exonerate:est2genome	similarity	4712	6537	467	+	.	transcript_id "exonerate_gene830601.t1"; gene_id "exonerate_gene830601"; alignment_id 1 ; Query XM_775518 ; Align 4712 2429 8 ; Align 4721 2437 5 ; Align 4728 2442 3 ; Align 4731 2447 38 ; Align 4769 2486 7 ; Align 4776 2495 4 ; Align 4780 2501 9 ; Align 4789 2511 1 ; Align 4790 2513 3 ; Align 4793 2517 2 ; Align 4795 2520 8 ; Align 4803 2530 14 ; Align 4820 2544 30 ; Align 4850 2575 8 ; Align 48…
scf_885160_	exonerate:est2genome	gene	1214	3037	477	-	.	gene_id "exonerate_gene830602"; sequence XM_775518 ; gene_orientation . ; identity 64.15 ; similarity 64.15
scf_885160_	exonerate:est2genome	exon	1214	3037	.	-	.	transcript_id "exonerate_gene830602.t1"; gene_id "exonerate_gene830602"; insertions 170 ; deletions 128 ; identity 64.15 ; similarity 64.15
scf_885160_	exonerate:est2genome	similarity	1214	3037	477	-	.	transcript_id "exonerate_gene830602.t1"; gene_id "exonerate_gene830602"; alignment_id 1 ; Query XM_775518 ; Align 3038 2429 8 ; Align 3029 2437 5 ; Align 3022 2442 3 ; Align 3019 2447 38 ; Align 2981 2486 7 ; Align 2974 2495 4 ; Align 2970 2501 9 ; Align 2961 2511 1 ; Align 2960 2513 3 ; Align 2957 2517 2 ; Align 2955 2520 8 ; Align 2947 2530 14 ; Align 2930 2544 30 ; Align 2900 2575 8 ; Align 28…
scf_88513_	exonerate:est2genome	gene	805	1058	143	-	.	gene_id "exonerate_gene836546"; sequence XM_011675764 ; gene_orientation . ; identity 63.91 ; similarity 63.91
scf_88513_	exonerate:est2genome	exon	805	1058	.	-	.	transcript_id "exonerate_gene836546.t1"; gene_id "exonerate_gene836546"; insertions 24 ; deletions 9 ; identity 63.91 ; similarity 63.91
scf_88513_	exonerate:est2genome	similarity	805	1058	143	-	.	transcript_id "exonerate_gene836546.t1"; gene_id "exonerate_gene836546"; alignment_id 1 ; Query XM_011675764 ; Align 1059 6379 16 ; Align 1043 6396 23 ; Align 1020 6420 8 ; Align 1012 6430 47 ; Align 965 6480 4 ; Align 960 6484 23 ; Align 935 6507 15 ; Align 919 6522 3 ; Align 915 6525 7 ; Align 906 6532 5 ; Align 896 6537 6 ; Align 888 6543 9 ; Align 871 6552 4 ; Align 867 6557 6 ; Align 861 656…
scf_885164_	exonerate:est2genome	gene	805	1058	143	-	.	gene_id "exonerate_gene836547"; sequence XM_011675764 ; gene_orientation . ; identity 63.91 ; similarity 63.91
scf_885164_	exonerate:est2genome	exon	805	1058	.	-	.	transcript_id "exonerate_gene836547.t1"; gene_id "exonerate_gene836547"; insertions 24 ; deletions 9 ; identity 63.91 ; similarity 63.91
scf_885164_	exonerate:est2genome	similarity	805	1058	143	-	.	transcript_id "exonerate_gene836547.t1"; gene_id "exonerate_gene836547"; alignment_id 1 ; Query XM_011675764 ; Align 1059 6379 16 ; Align 1043 6396 23 ; Align 1020 6420 8 ; Align 1012 6430 47 ; Align 965 6480 4 ; Align 960 6484 23 ; Align 935 6507 15 ; Align 919 6522 3 ; Align 915 6525 7 ; Align 906 6532 5 ; Align 896 6537 6 ; Align 888 6543 9 ; Align 871 6552 4 ; Align 867 6557 6 ; Align 861 656…
scf_885147_	exonerate:est2genome	gene	13363	14392	356	-	.	gene_id "exonerate_gene839835"; sequence XM_030987723 ; gene_orientation . ; identity 61.48 ; similarity 61.48
scf_885147_	exonerate:est2genome	exon	13363	14392	.	-	.	transcript_id "exonerate_gene839835.t1"; gene_id "exonerate_gene839835"; insertions 41 ; deletions 85 ; identity 61.48 ; similarity 61.48
scf_885147_	exonerate:est2genome	similarity	13363	14392	356	-	.	transcript_id "exonerate_gene839835.t1"; gene_id "exonerate_gene839835"; alignment_id 1 ; Query XM_030987723 ; Align 14393 5356 18 ; Align 14374 5374 5 ; Align 14369 5380 4 ; Align 14365 5385 11 ; Align 14354 5398 5 ; Align 14348 5403 12 ; Align 14336 5418 9 ; Align 14326 5427 9 ; Align 14317 5438 5 ; Align 14312 5445 8 ; Align 14304 5454 15 ; Align 14289 5472 6 ; Align 14283 5479 8 ; Align 14275…
scf_885163_	exonerate:est2genome	gene	1401	2891	391	+	.	gene_id "exonerate_gene849664"; sequence XM_030971939 ; gene_orientation + ; identity 62.18 ; similarity 62.18
scf_885163_	exonerate:est2genome	exon	1401	1819	.	+	.	transcript_id "exonerate_gene849664.t1"; gene_id "exonerate_gene849664"; insertions 20 ; deletions 30 ; identity 59.75 ; similarity 59.75
scf_885163_	exonerate:est2genome	splice5	1820	1821	.	+	.	transcript_id "exonerate_gene849664.t1"; gene_id "exonerate_gene849664"; intron_id 1 ; splice_site "GT"
scf_885163_	exonerate:est2genome	intron	1820	1868	.	+	.	transcript_id "exonerate_gene849664.t1"; gene_id "exonerate_gene849664"; intron_id 1
scf_885163_	exonerate:est2genome	splice3	1867	1868	.	+	.	transcript_id "exonerate_gene849664.t1"; gene_id "exonerate_gene849664"; intron_id 0 ; splice_site "AG"
scf_885163_	exonerate:est2genome	exon	1869	2146	.	+	.	transcript_id "exonerate_gene849664.t1"; gene_id "exonerate_gene849664"; insertions 20 ; deletions 28 ; identity 68.34 ; similarity 68.34
scf_885163_	exonerate:est2genome	splice5	2147	2148	.	+	.	transcript_id "exonerate_gene849664.t1"; gene_id "exonerate_gene849664"; intron_id 2 ; splice_site "tt"
scf_885163_	exonerate:est2genome	intron	2147	2199	.	+	.	transcript_id "exonerate_gene849664.t1"; gene_id "exonerate_gene849664"; intron_id 2
scf_885163_	exonerate:est2genome	splice3	2198	2199	.	+	.	transcript_id "exonerate_gene849664.t1"; gene_id "exonerate_gene849664"; intron_id 1 ; splice_site "AC"
scf_885163_	exonerate:est2genome	exon	2200	2891	.	+	.	transcript_id "exonerate_gene849664.t1"; gene_id "exonerate_gene849664"; insertions 40 ; deletions 53 ; identity 61.35 ; similarity 61.35
scf_885163_	exonerate:est2genome	similarity	1401	2891	391	+	.	transcript_id "exonerate_gene849664.t1"; gene_id "exonerate_gene849664"; alignment_id 1 ; Query XM_030971939 ; Align 1401 1302 12 ; Align 1416 1314 10 ; Align 1426 1325 6 ; Align 1432 1332 6 ; Align 1438 1339 35 ; Align 1474 1374 50 ; Align 1524 1425 9 ; Align 1533 1438 36 ; Align 1569 1475 13 ; Align 1583 1488 4 ; Align 1588 1492 5 ; Align 1595 1497 4 ; Align 1603 1501 4 ; Align 1608 1505 20 ; A…
scf_88464_	exonerate:est2genome	gene	213	838	227	-	.	gene_id "exonerate_gene855371"; sequence XM_030980481 ; gene_orientation . ; identity 60.00 ; similarity 60.00
scf_88464_	exonerate:est2genome	exon	213	838	.	-	.	transcript_id "exonerate_gene855371.t1"; gene_id "exonerate_gene855371"; insertions 41 ; deletions 23 ; identity 60.00 ; similarity 60.00
scf_88464_	exonerate:est2genome	similarity	213	838	227	-	.	transcript_id "exonerate_gene855371.t1"; gene_id "exonerate_gene855371"; alignment_id 1 ; Query XM_030980481 ; Align 839 6107 16 ; Align 822 6123 23 ; Align 798 6146 2 ; Align 791 6148 28 ; Align 763 6177 20 ; Align 741 6197 12 ; Align 728 6209 4 ; Align 722 6213 11 ; Align 711 6225 9 ; Align 701 6234 17 ; Align 683 6251 22 ; Align 661 6275 8 ; Align 652 6283 34 ; Align 616 6317 18 ; Align 596 63…
scf_885158_	exonerate:est2genome	gene	1852	5031	382	-	.	gene_id "exonerate_gene869822"; sequence XM_030972343 ; gene_orientation - ; identity 61.40 ; similarity 61.40
scf_885158_	exonerate:est2genome	exon	4021	5031	.	-	.	transcript_id "exonerate_gene869822.t1"; gene_id "exonerate_gene869822"; insertions 80 ; deletions 49 ; identity 60.84 ; similarity 60.84
scf_885158_	exonerate:est2genome	splice3	4019	4020	.	-	.	transcript_id "exonerate_gene869822.t1"; gene_id "exonerate_gene869822"; intron_id -1 ; splice_site "CT"
scf_885158_	exonerate:est2genome	splice5	1987	1988	.	-	.	transcript_id "exonerate_gene869822.t1"; gene_id "exonerate_gene869822"; intron_id 1 ; splice_site "AC"
scf_885158_	exonerate:est2genome	exon	1852	1986	.	-	.	transcript_id "exonerate_gene869822.t1"; gene_id "exonerate_gene869822"; insertions 9 ; deletions 6 ; identity 65.87 ; similarity 65.87
scf_885158_	exonerate:est2genome	similarity	1852	5031	382	-	.	transcript_id "exonerate_gene869822.t1"; gene_id "exonerate_gene869822"; alignment_id 1 ; Query XM_030972343 ; Align 5032 7651 14 ; Align 5017 7665 3 ; Align 5010 7668 22 ; Align 4988 7692 11 ; Align 4974 7703 16 ; Align 4958 7720 21 ; Align 4937 7742 18 ; Align 4918 7760 4 ; Align 4913 7764 1 ; Align 4911 7765 15 ; Align 4895 7780 10 ; Align 4884 7790 12 ; Align 4871 7802 6 ; Align 4865 7811 21 …
scf_885166_	exonerate:est2genome	gene	7172	11701	399	+	.	gene_id "exonerate_gene871728"; sequence XM_011675524 ; gene_orientation + ; identity 64.91 ; similarity 64.91
scf_885166_	exonerate:est2genome	exon	7172	7233	.	+	.	transcript_id "exonerate_gene871728.t1"; gene_id "exonerate_gene871728"; insertions 7 ; deletions 4 ; identity 76.79 ; similarity 76.79
scf_885166_	exonerate:est2genome	splice5	7234	7235	.	+	.	transcript_id "exonerate_gene871728.t1"; gene_id "exonerate_gene871728"; intron_id 1 ; splice_site "GG"
scf_885166_	exonerate:est2genome	intron	7234	7272	.	+	.	transcript_id "exonerate_gene871728.t1"; gene_id "exonerate_gene871728"; intron_id 1
scf_885166_	exonerate:est2genome	splice3	7271	7272	.	+	.	transcript_id "exonerate_gene871728.t1"; gene_id "exonerate_gene871728"; intron_id 0 ; splice_site "AT"
scf_885166_	exonerate:est2genome	exon	7273	8027	.	+	.	transcript_id "exonerate_gene871728.t1"; gene_id "exonerate_gene871728"; insertions 75 ; deletions 52 ; identity 64.61 ; similarity 64.61
scf_885166_	exonerate:est2genome	splice5	8028	8029	.	+	.	transcript_id "exonerate_gene871728.t1"; gene_id "exonerate_gene871728"; intron_id 2 ; splice_site "AA"
scf_885166_	exonerate:est2genome	intron	8028	10748	.	+	.	transcript_id "exonerate_gene871728.t1"; gene_id "exonerate_gene871728"; intron_id 2
scf_885166_	exonerate:est2genome	splice3	10747	10748	.	+	.	transcript_id "exonerate_gene871728.t1"; gene_id "exonerate_gene871728"; intron_id 1 ; splice_site "TG"
scf_885166_	exonerate:est2genome	exon	10749	11514	.	+	.	transcript_id "exonerate_gene871728.t1"; gene_id "exonerate_gene871728"; insertions 48 ; deletions 70 ; identity 62.87 ; similarity 62.87
scf_885166_	exonerate:est2genome	splice5	11515	11516	.	+	.	transcript_id "exonerate_gene871728.t1"; gene_id "exonerate_gene871728"; intron_id 3 ; splice_site "GT"
scf_885166_	exonerate:est2genome	intron	11515	11580	.	+	.	transcript_id "exonerate_gene871728.t1"; gene_id "exonerate_gene871728"; intron_id 3
scf_885166_	exonerate:est2genome	splice3	11579	11580	.	+	.	transcript_id "exonerate_gene871728.t1"; gene_id "exonerate_gene871728"; intron_id 2 ; splice_site "CG"
scf_885166_	exonerate:est2genome	exon	11581	11701	.	+	.	transcript_id "exonerate_gene871728.t1"; gene_id "exonerate_gene871728"; insertions 18 ; deletions 5 ; identity 75.73 ; similarity 75.73
scf_885166_	exonerate:est2genome	similarity	7172	11701	399	+	.	transcript_id "exonerate_gene871728.t1"; gene_id "exonerate_gene871728"; alignment_id 1 ; Query XM_011675524 ; Align 7172 2809 10 ; Align 7183 2819 6 ; Align 7191 2825 5 ; Align 7200 2830 26 ; Align 7226 2860 8 ; Align 7273 2868 9 ; Align 7283 2877 7 ; Align 7290 2885 10 ; Align 7301 2895 6 ; Align 7307 2903 5 ; Align 7312 2911 4 ; Align 7317 2915 5 ; Align 7322 2921 9 ; Align 7334 2930 19 ; Alig…
scf_88473_	exonerate:est2genome	gene	3368	4015	393	+	.	gene_id "exonerate_gene883432"; sequence XM_794889 ; gene_orientation - ; identity 63.64 ; similarity 63.64
scf_88473_	exonerate:est2genome	exon	3368	3540	.	+	.	transcript_id "exonerate_gene883432.t1"; gene_id "exonerate_gene883432"; insertions 4 ; deletions 9 ; identity 62.35 ; similarity 62.35
scf_88473_	exonerate:est2genome	splice3	3541	3542	.	+	.	transcript_id "exonerate_gene883432.t1"; gene_id "exonerate_gene883432"; intron_id -1 ; splice_site "gt"
scf_88473_	exonerate:est2genome	splice5	3570	3571	.	+	.	transcript_id "exonerate_gene883432.t1"; gene_id "exonerate_gene883432"; intron_id 1 ; splice_site "gt"
scf_88473_	exonerate:est2genome	exon	3572	4015	.	+	.	transcript_id "exonerate_gene883432.t1"; gene_id "exonerate_gene883432"; insertions 19 ; deletions 33 ; identity 64.24 ; similarity 64.24
scf_88473_	exonerate:est2genome	similarity	3368	4015	393	+	.	transcript_id "exonerate_gene883432.t1"; gene_id "exonerate_gene883432"; alignment_id 1 ; Query XM_794889 ; Align 3368 1709 6 ; Align 3375 1715 44 ; Align 3420 1759 15 ; Align 3436 1774 11 ; Align 3448 1785 35 ; Align 3483 1823 3 ; Align 3486 1827 13 ; Align 3499 1841 12 ; Align 3511 1854 13 ; Align 3524 1869 5 ; Align 3529 1875 12 ; Align 3572 1887 25 ; Align 3598 1912 9 ; Align 3608 1921 6 ; Al…
scf_885161_	exonerate:est2genome	gene	3164	3811	393	+	.	gene_id "exonerate_gene883433"; sequence XM_794889 ; gene_orientation - ; identity 63.64 ; similarity 63.64
scf_885161_	exonerate:est2genome	exon	3164	3336	.	+	.	transcript_id "exonerate_gene883433.t1"; gene_id "exonerate_gene883433"; insertions 4 ; deletions 9 ; identity 62.35 ; similarity 62.35
scf_885161_	exonerate:est2genome	splice3	3337	3338	.	+	.	transcript_id "exonerate_gene883433.t1"; gene_id "exonerate_gene883433"; intron_id -1 ; splice_site "gt"
scf_885161_	exonerate:est2genome	splice5	3366	3367	.	+	.	transcript_id "exonerate_gene883433.t1"; gene_id "exonerate_gene883433"; intron_id 1 ; splice_site "gt"
scf_885161_	exonerate:est2genome	exon	3368	3811	.	+	.	transcript_id "exonerate_gene883433.t1"; gene_id "exonerate_gene883433"; insertions 19 ; deletions 33 ; identity 64.24 ; similarity 64.24
scf_885161_	exonerate:est2genome	similarity	3164	3811	393	+	.	transcript_id "exonerate_gene883433.t1"; gene_id "exonerate_gene883433"; alignment_id 1 ; Query XM_794889 ; Align 3164 1709 6 ; Align 3171 1715 44 ; Align 3216 1759 15 ; Align 3232 1774 11 ; Align 3244 1785 35 ; Align 3279 1823 3 ; Align 3282 1827 13 ; Align 3295 1841 12 ; Align 3307 1854 13 ; Align 3320 1869 5 ; Align 3325 1875 12 ; Align 3368 1887 25 ; Align 3394 1912 9 ; Align 3404 1921 6 ; Al…
scf_88480_	exonerate:est2genome	gene	674	1256	247	+	.	gene_id "exonerate_gene884285"; sequence XM_011672799 ; gene_orientation . ; identity 61.81 ; similarity 61.81
scf_88480_	exonerate:est2genome	exon	674	1256	.	+	.	transcript_id "exonerate_gene884285.t1"; gene_id "exonerate_gene884285"; insertions 41 ; deletions 31 ; identity 61.81 ; similarity 61.81
scf_88480_	exonerate:est2genome	similarity	674	1256	247	+	.	transcript_id "exonerate_gene884285.t1"; gene_id "exonerate_gene884285"; alignment_id 1 ; Query XM_011672799 ; Align 674 1984 18 ; Align 695 2002 17 ; Align 715 2019 1 ; Align 717 2020 14 ; Align 731 2036 11 ; Align 744 2047 2 ; Align 747 2049 23 ; Align 771 2072 21 ; Align 792 2096 1 ; Align 793 2099 13 ; Align 806 2113 18 ; Align 824 2132 66 ; Align 890 2200 14 ; Align 904 2217 5 ; Align 909 22…
scf_10_	exonerate:est2genome	gene	11308	13007	393	+	.	gene_id "exonerate_gene885667"; sequence XM_003728031 ; gene_orientation - ; identity 61.60 ; similarity 61.60
scf_10_	exonerate:est2genome	exon	11308	11775	.	+	.	transcript_id "exonerate_gene885667.t1"; gene_id "exonerate_gene885667"; insertions 44 ; deletions 21 ; identity 62.59 ; similarity 62.59
scf_10_	exonerate:est2genome	splice3	11776	11777	.	+	.	transcript_id "exonerate_gene885667.t1"; gene_id "exonerate_gene885667"; intron_id -1 ; splice_site "CA"
scf_10_	exonerate:est2genome	splice5	11806	11807	.	+	.	transcript_id "exonerate_gene885667.t1"; gene_id "exonerate_gene885667"; intron_id 1 ; splice_site "AG"
scf_10_	exonerate:est2genome	exon	11808	13007	.	+	.	transcript_id "exonerate_gene885667.t1"; gene_id "exonerate_gene885667"; insertions 98 ; deletions 66 ; identity 61.16 ; similarity 61.16
scf_10_	exonerate:est2genome	similarity	11308	13007	393	+	.	transcript_id "exonerate_gene885667.t1"; gene_id "exonerate_gene885667"; alignment_id 1 ; Query XM_003728031 ; Align 11308 6899 20 ; Align 11331 6919 1 ; Align 11333 6920 9 ; Align 11342 6931 7 ; Align 11349 6939 5 ; Align 11356 6944 6 ; Align 11362 6951 10 ; Align 11374 6961 2 ; Align 11376 6964 2 ; Align 11378 6967 45 ; Align 11423 7016 11 ; Align 11434 7028 21 ; Align 11456 7049 7 ; Align 1146…
scf_885167_	exonerate:est2genome	gene	11119	12818	393	+	.	gene_id "exonerate_gene885669"; sequence XM_003728031 ; gene_orientation - ; identity 61.60 ; similarity 61.60
scf_885167_	exonerate:est2genome	exon	11119	11586	.	+	.	transcript_id "exonerate_gene885669.t1"; gene_id "exonerate_gene885669"; insertions 44 ; deletions 21 ; identity 62.59 ; similarity 62.59
scf_885167_	exonerate:est2genome	splice3	11587	11588	.	+	.	transcript_id "exonerate_gene885669.t1"; gene_id "exonerate_gene885669"; intron_id -1 ; splice_site "CA"
scf_885167_	exonerate:est2genome	splice5	11617	11618	.	+	.	transcript_id "exonerate_gene885669.t1"; gene_id "exonerate_gene885669"; intron_id 1 ; splice_site "AG"
scf_885167_	exonerate:est2genome	exon	11619	12818	.	+	.	transcript_id "exonerate_gene885669.t1"; gene_id "exonerate_gene885669"; insertions 98 ; deletions 66 ; identity 61.16 ; similarity 61.16
scf_885167_	exonerate:est2genome	similarity	11119	12818	393	+	.	transcript_id "exonerate_gene885669.t1"; gene_id "exonerate_gene885669"; alignment_id 1 ; Query XM_003728031 ; Align 11119 6899 20 ; Align 11142 6919 1 ; Align 11144 6920 9 ; Align 11153 6931 7 ; Align 11160 6939 5 ; Align 11167 6944 6 ; Align 11173 6951 10 ; Align 11185 6961 2 ; Align 11187 6964 2 ; Align 11189 6967 45 ; Align 11234 7016 11 ; Align 11245 7028 21 ; Align 11267 7049 7 ; Align 1127…
scf_88472_	exonerate:est2genome	gene	1719	3528	564	+	.	gene_id "exonerate_gene896390"; sequence XM_011676291 ; gene_orientation - ; identity 65.53 ; similarity 65.53
scf_88472_	exonerate:est2genome	exon	1719	1957	.	+	.	transcript_id "exonerate_gene896390.t1"; gene_id "exonerate_gene896390"; insertions 19 ; deletions 17 ; identity 67.42 ; similarity 67.42
scf_88472_	exonerate:est2genome	splice3	1958	1959	.	+	.	transcript_id "exonerate_gene896390.t1"; gene_id "exonerate_gene896390"; intron_id -1 ; splice_site "ct"
scf_88472_	exonerate:est2genome	splice5	1990	1991	.	+	.	transcript_id "exonerate_gene896390.t1"; gene_id "exonerate_gene896390"; intron_id 1 ; splice_site "gc"
scf_88472_	exonerate:est2genome	exon	1992	2222	.	+	.	transcript_id "exonerate_gene896390.t1"; gene_id "exonerate_gene896390"; insertions 16 ; deletions 10 ; identity 63.43 ; similarity 63.43
scf_88472_	exonerate:est2genome	splice3	2223	2224	.	+	.	transcript_id "exonerate_gene896390.t1"; gene_id "exonerate_gene896390"; intron_id -1 ; splice_site "TT"
scf_88472_	exonerate:est2genome	splice5	2292	2293	.	+	.	transcript_id "exonerate_gene896390.t1"; gene_id "exonerate_gene896390"; intron_id 1 ; splice_site "TG"
scf_88472_	exonerate:est2genome	exon	2294	2707	.	+	.	transcript_id "exonerate_gene896390.t1"; gene_id "exonerate_gene896390"; insertions 31 ; deletions 32 ; identity 65.10 ; similarity 65.10
scf_88472_	exonerate:est2genome	splice3	2708	2709	.	+	.	transcript_id "exonerate_gene896390.t1"; gene_id "exonerate_gene896390"; intron_id -1 ; splice_site "ct"
scf_88472_	exonerate:est2genome	splice5	2781	2782	.	+	.	transcript_id "exonerate_gene896390.t1"; gene_id "exonerate_gene896390"; intron_id 1 ; splice_site "ac"
scf_88472_	exonerate:est2genome	exon	2784	3528	.	+	.	transcript_id "exonerate_gene896390.t1"; gene_id "exonerate_gene896390"; insertions 69 ; deletions 58 ; identity 65.98 ; similarity 65.98
scf_88472_	exonerate:est2genome	similarity	1719	3528	564	+	.	transcript_id "exonerate_gene896390.t1"; gene_id "exonerate_gene896390"; alignment_id 1 ; Query XM_011676291 ; Align 1719 3890 11 ; Align 1730 3902 9 ; Align 1740 3911 5 ; Align 1746 3916 2 ; Align 1750 3918 3 ; Align 1754 3921 3 ; Align 1758 3924 2 ; Align 1761 3926 10 ; Align 1771 3937 7 ; Align 1778 3945 1 ; Align 1779 3948 5 ; Align 1785 3953 2 ; Align 1788 3955 9 ; Align 1799 3964 11 ; Align…
scf_88499_	exonerate:est2genome	gene	1123	1226	322	-	.	gene_id "exonerate_gene901736"; sequence XM_030980414 ; gene_orientation . ; identity 78.85 ; similarity 78.85
scf_88499_	exonerate:est2genome	exon	1123	1226	.	-	.	transcript_id "exonerate_gene901736.t1"; gene_id "exonerate_gene901736"; insertions 0 ; deletions 0 ; identity 78.85 ; similarity 78.85
scf_88499_	exonerate:est2genome	similarity	1123	1226	322	-	.	transcript_id "exonerate_gene901736.t1"; gene_id "exonerate_gene901736"; alignment_id 1 ; Query XM_030980414 ; Align 1227 1342 104
scf_88490_	exonerate:est2genome	gene	5390	7793	434	+	.	gene_id "exonerate_gene905002"; sequence XM_791340 ; gene_orientation - ; identity 65.68 ; similarity 65.68
scf_88490_	exonerate:est2genome	exon	5390	5499	.	+	.	transcript_id "exonerate_gene905002.t1"; gene_id "exonerate_gene905002"; insertions 11 ; deletions 6 ; identity 71.00 ; similarity 71.00
scf_88490_	exonerate:est2genome	splice3	5500	5501	.	+	.	transcript_id "exonerate_gene905002.t1"; gene_id "exonerate_gene905002"; intron_id -1 ; splice_site "TA"
scf_88490_	exonerate:est2genome	splice5	6754	6755	.	+	.	transcript_id "exonerate_gene905002.t1"; gene_id "exonerate_gene905002"; intron_id 1 ; splice_site "ac"
scf_88490_	exonerate:est2genome	exon	6756	6876	.	+	.	transcript_id "exonerate_gene905002.t1"; gene_id "exonerate_gene905002"; insertions 9 ; deletions 2 ; identity 61.95 ; similarity 61.95
scf_88490_	exonerate:est2genome	splice3	6877	6878	.	+	.	transcript_id "exonerate_gene905002.t1"; gene_id "exonerate_gene905002"; intron_id -1 ; splice_site "TT"
scf_88490_	exonerate:est2genome	splice5	6938	6939	.	+	.	transcript_id "exonerate_gene905002.t1"; gene_id "exonerate_gene905002"; intron_id 1 ; splice_site "GC"
scf_88490_	exonerate:est2genome	exon	6940	7793	.	+	.	transcript_id "exonerate_gene905002.t1"; gene_id "exonerate_gene905002"; insertions 54 ; deletions 88 ; identity 65.62 ; similarity 65.62
scf_88490_	exonerate:est2genome	similarity	5390	7793	434	+	.	transcript_id "exonerate_gene905002.t1"; gene_id "exonerate_gene905002"; alignment_id 1 ; Query XM_791340 ; Align 5390 1945 7 ; Align 5397 1953 2 ; Align 5401 1955 7 ; Align 5410 1962 11 ; Align 5424 1973 6 ; Align 5432 1979 4 ; Align 5437 1983 17 ; Align 5455 2000 12 ; Align 5467 2017 33 ; Align 6756 2050 4 ; Align 6760 2055 12 ; Align 6772 2068 10 ; Align 6783 2078 3 ; Align 6788 2081 18 ; Alig…
scf_88480_	exonerate:est2genome	gene	4525	5633	469	-	.	gene_id "exonerate_gene911978"; sequence XM_030974241 ; gene_orientation + ; identity 64.76 ; similarity 64.76
scf_88480_	exonerate:est2genome	exon	5275	5633	.	-	.	transcript_id "exonerate_gene911978.t1"; gene_id "exonerate_gene911978"; insertions 13 ; deletions 50 ; identity 65.13 ; similarity 65.13
scf_88480_	exonerate:est2genome	splice5	5273	5274	.	-	.	transcript_id "exonerate_gene911978.t1"; gene_id "exonerate_gene911978"; intron_id 1 ; splice_site "ga"
scf_88480_	exonerate:est2genome	intron	5245	5274	.	-	.	transcript_id "exonerate_gene911978.t1"; gene_id "exonerate_gene911978"; intron_id 1
scf_88480_	exonerate:est2genome	splice3	5245	5246	.	-	.	transcript_id "exonerate_gene911978.t1"; gene_id "exonerate_gene911978"; intron_id 0 ; splice_site "gg"
scf_88480_	exonerate:est2genome	exon	4525	5244	.	-	.	transcript_id "exonerate_gene911978.t1"; gene_id "exonerate_gene911978"; insertions 50 ; deletions 51 ; identity 64.63 ; similarity 64.63
scf_88480_	exonerate:est2genome	similarity	4525	5633	469	-	.	transcript_id "exonerate_gene911978.t1"; gene_id "exonerate_gene911978"; alignment_id 1 ; Query XM_030974241 ; Align 5634 3048 28 ; Align 5606 3080 25 ; Align 5580 3105 14 ; Align 5566 3120 10 ; Align 5555 3130 3 ; Align 5548 3133 6 ; Align 5542 3141 14 ; Align 5528 3160 15 ; Align 5513 3177 2 ; Align 5511 3181 9 ; Align 5502 3194 11 ; Align 5490 3205 13 ; Align 5476 3218 15 ; Align 5458 3233 23 …
scf_885152_	exonerate:est2genome	gene	3706	4149	309	-	.	gene_id "exonerate_gene913225"; sequence XM_030981285 ; gene_orientation . ; identity 68.08 ; similarity 68.08
scf_885152_	exonerate:est2genome	exon	3706	4149	.	-	.	transcript_id "exonerate_gene913225.t1"; gene_id "exonerate_gene913225"; insertions 43 ; deletions 23 ; identity 68.08 ; similarity 68.08
scf_885152_	exonerate:est2genome	similarity	3706	4149	309	-	.	transcript_id "exonerate_gene913225.t1"; gene_id "exonerate_gene913225"; alignment_id 1 ; Query XM_030981285 ; Align 4150 9029 20 ; Align 4129 9049 5 ; Align 4122 9054 17 ; Align 4105 9072 8 ; Align 4096 9080 15 ; Align 4080 9095 9 ; Align 4068 9104 1 ; Align 4066 9105 21 ; Align 4044 9126 8 ; Align 4035 9134 8 ; Align 4024 9142 7 ; Align 4016 9149 12 ; Align 4002 9161 1 ; Align 4000 9162 14 ; Al…
scf_88500_	exonerate:est2genome	gene	4090	4807	275	-	.	gene_id "exonerate_gene915593"; sequence XM_781845 ; gene_orientation . ; identity 63.32 ; similarity 63.32
scf_88500_	exonerate:est2genome	exon	4090	4807	.	-	.	transcript_id "exonerate_gene915593.t1"; gene_id "exonerate_gene915593"; insertions 50 ; deletions 49 ; identity 63.32 ; similarity 63.32
scf_88500_	exonerate:est2genome	similarity	4090	4807	275	-	.	transcript_id "exonerate_gene915593.t1"; gene_id "exonerate_gene915593"; alignment_id 1 ; Query XM_781845 ; Align 4808 3060 8 ; Align 4798 3068 20 ; Align 4778 3089 5 ; Align 4773 3096 7 ; Align 4765 3103 6 ; Align 4759 3111 8 ; Align 4748 3119 9 ; Align 4738 3128 6 ; Align 4731 3134 7 ; Align 4723 3141 3 ; Align 4720 3146 17 ; Align 4703 3167 4 ; Align 4699 3173 3 ; Align 4695 3176 18 ; Align 46…
scf_88493_	exonerate:est2genome	gene	4877	5035	166	-	.	gene_id "exonerate_gene917097"; sequence XM_030987406 ; gene_orientation . ; identity 74.65 ; similarity 74.65
scf_88493_	exonerate:est2genome	exon	4877	5035	.	-	.	transcript_id "exonerate_gene917097.t1"; gene_id "exonerate_gene917097"; insertions 17 ; deletions 10 ; identity 74.65 ; similarity 74.65
scf_88493_	exonerate:est2genome	similarity	4877	5035	166	-	.	transcript_id "exonerate_gene917097.t1"; gene_id "exonerate_gene917097"; alignment_id 1 ; Query XM_030987406 ; Align 5036 868 13 ; Align 5023 882 3 ; Align 5020 886 10 ; Align 5007 896 6 ; Align 4999 902 1 ; Align 4995 903 3 ; Align 4991 906 11 ; Align 4979 917 7 ; Align 4971 924 22 ; Align 4949 948 4 ; Align 4945 954 20 ; Align 4925 976 1 ; Align 4924 979 13 ; Align 4908 992 22 ; Align 4883 1014…
scf_88480_	exonerate:est2genome	gene	4572	9863	434	-	.	gene_id "exonerate_gene918595"; sequence XM_030991087 ; gene_orientation - ; identity 62.35 ; similarity 62.35
scf_88480_	exonerate:est2genome	exon	9029	9863	.	-	.	transcript_id "exonerate_gene918595.t1"; gene_id "exonerate_gene918595"; insertions 84 ; deletions 41 ; identity 63.03 ; similarity 63.03
scf_88480_	exonerate:est2genome	splice3	9027	9028	.	-	.	transcript_id "exonerate_gene918595.t1"; gene_id "exonerate_gene918595"; intron_id -1 ; splice_site "CT"
scf_88480_	exonerate:est2genome	splice5	5725	5726	.	-	.	transcript_id "exonerate_gene918595.t1"; gene_id "exonerate_gene918595"; intron_id 1 ; splice_site "tc"
scf_88480_	exonerate:est2genome	exon	5027	5724	.	-	.	transcript_id "exonerate_gene918595.t1"; gene_id "exonerate_gene918595"; insertions 44 ; deletions 67 ; identity 61.07 ; similarity 61.07
scf_88480_	exonerate:est2genome	splice3	5025	5026	.	-	.	transcript_id "exonerate_gene918595.t1"; gene_id "exonerate_gene918595"; intron_id -1 ; splice_site "TT"
scf_88480_	exonerate:est2genome	splice5	4996	4997	.	-	.	transcript_id "exonerate_gene918595.t1"; gene_id "exonerate_gene918595"; intron_id 1 ; splice_site "AA"
scf_88480_	exonerate:est2genome	exon	4572	4995	.	-	.	transcript_id "exonerate_gene918595.t1"; gene_id "exonerate_gene918595"; insertions 31 ; deletions 27 ; identity 63.10 ; similarity 63.10
scf_88480_	exonerate:est2genome	similarity	4572	9863	434	-	.	transcript_id "exonerate_gene918595.t1"; gene_id "exonerate_gene918595"; alignment_id 1 ; Query XM_030991087 ; Align 9864 8050 10 ; Align 9850 8060 8 ; Align 9841 8068 5 ; Align 9835 8073 4 ; Align 9830 8077 45 ; Align 9785 8123 16 ; Align 9766 8139 15 ; Align 9750 8154 7 ; Align 9743 8164 12 ; Align 9731 8177 12 ; Align 9719 8190 3 ; Align 9715 8193 31 ; Align 9684 8226 21 ; Align 9663 8248 13 ;…
scf_885164_	exonerate:est2genome	gene	14221	15473	297	+	.	gene_id "exonerate_gene922876"; sequence XM_782272 ; gene_orientation + ; identity 61.79 ; similarity 61.79
scf_885164_	exonerate:est2genome	exon	14221	15122	.	+	.	transcript_id "exonerate_gene922876.t1"; gene_id "exonerate_gene922876"; insertions 51 ; deletions 70 ; identity 60.92 ; similarity 60.92
scf_885164_	exonerate:est2genome	splice5	15123	15124	.	+	.	transcript_id "exonerate_gene922876.t1"; gene_id "exonerate_gene922876"; intron_id 1 ; splice_site "ta"
scf_885164_	exonerate:est2genome	intron	15123	15192	.	+	.	transcript_id "exonerate_gene922876.t1"; gene_id "exonerate_gene922876"; intron_id 1
scf_885164_	exonerate:est2genome	splice3	15191	15192	.	+	.	transcript_id "exonerate_gene922876.t1"; gene_id "exonerate_gene922876"; intron_id 0 ; splice_site "ag"
scf_885164_	exonerate:est2genome	exon	15193	15473	.	+	.	transcript_id "exonerate_gene922876.t1"; gene_id "exonerate_gene922876"; insertions 25 ; deletions 14 ; identity 64.84 ; similarity 64.84
scf_885164_	exonerate:est2genome	similarity	14221	15473	297	+	.	transcript_id "exonerate_gene922876.t1"; gene_id "exonerate_gene922876"; alignment_id 1 ; Query XM_782272 ; Align 14221 931 22 ; Align 14243 954 43 ; Align 14286 998 1 ; Align 14287 1000 6 ; Align 14294 1006 5 ; Align 14300 1011 2 ; Align 14303 1013 12 ; Align 14316 1025 7 ; Align 14324 1032 13 ; Align 14337 1046 10 ; Align 14347 1057 8 ; Align 14355 1066 35 ; Align 14391 1101 8 ; Align 14399 111…
scf_88488_	exonerate:est2genome	gene	2579	4860	502	+	.	gene_id "exonerate_gene926185"; sequence XM_030987212 ; gene_orientation + ; identity 64.26 ; similarity 64.26
scf_88488_	exonerate:est2genome	exon	2579	3752	.	+	.	transcript_id "exonerate_gene926185.t1"; gene_id "exonerate_gene926185"; insertions 94 ; deletions 103 ; identity 64.20 ; similarity 64.20
scf_88488_	exonerate:est2genome	splice5	3753	3754	.	+	.	transcript_id "exonerate_gene926185.t1"; gene_id "exonerate_gene926185"; intron_id 1 ; splice_site "GT"
scf_88488_	exonerate:est2genome	intron	3753	3786	.	+	.	transcript_id "exonerate_gene926185.t1"; gene_id "exonerate_gene926185"; intron_id 1
scf_88488_	exonerate:est2genome	splice3	3785	3786	.	+	.	transcript_id "exonerate_gene926185.t1"; gene_id "exonerate_gene926185"; intron_id 0 ; splice_site "AA"
scf_88488_	exonerate:est2genome	exon	3787	4490	.	+	.	transcript_id "exonerate_gene926185.t1"; gene_id "exonerate_gene926185"; insertions 44 ; deletions 78 ; identity 65.05 ; similarity 65.05
scf_88488_	exonerate:est2genome	splice5	4491	4492	.	+	.	transcript_id "exonerate_gene926185.t1"; gene_id "exonerate_gene926185"; intron_id 2 ; splice_site "GT"
scf_88488_	exonerate:est2genome	intron	4491	4557	.	+	.	transcript_id "exonerate_gene926185.t1"; gene_id "exonerate_gene926185"; intron_id 2
scf_88488_	exonerate:est2genome	splice3	4556	4557	.	+	.	transcript_id "exonerate_gene926185.t1"; gene_id "exonerate_gene926185"; intron_id 1 ; splice_site "AT"
scf_88488_	exonerate:est2genome	exon	4558	4860	.	+	.	transcript_id "exonerate_gene926185.t1"; gene_id "exonerate_gene926185"; insertions 31 ; deletions 9 ; identity 62.50 ; similarity 62.50
scf_88488_	exonerate:est2genome	similarity	2579	4860	502	+	.	transcript_id "exonerate_gene926185.t1"; gene_id "exonerate_gene926185"; alignment_id 1 ; Query XM_030987212 ; Align 2579 2548 19 ; Align 2598 2568 20 ; Align 2619 2588 3 ; Align 2623 2591 28 ; Align 2651 2620 13 ; Align 2668 2633 20 ; Align 2689 2653 8 ; Align 2697 2662 16 ; Align 2713 2679 15 ; Align 2728 2695 3 ; Align 2731 2699 20 ; Align 2751 2723 4 ; Align 2755 2730 4 ; Align 2759 2735 10 ;…
scf_885154_	exonerate:est2genome	gene	3024	5305	502	-	.	gene_id "exonerate_gene926186"; sequence XM_030987212 ; gene_orientation + ; identity 64.26 ; similarity 64.26
scf_885154_	exonerate:est2genome	exon	4132	5305	.	-	.	transcript_id "exonerate_gene926186.t1"; gene_id "exonerate_gene926186"; insertions 94 ; deletions 103 ; identity 64.20 ; similarity 64.20
scf_885154_	exonerate:est2genome	splice5	4130	4131	.	-	.	transcript_id "exonerate_gene926186.t1"; gene_id "exonerate_gene926186"; intron_id 1 ; splice_site "GT"
scf_885154_	exonerate:est2genome	intron	4098	4131	.	-	.	transcript_id "exonerate_gene926186.t1"; gene_id "exonerate_gene926186"; intron_id 1
scf_885154_	exonerate:est2genome	splice3	4098	4099	.	-	.	transcript_id "exonerate_gene926186.t1"; gene_id "exonerate_gene926186"; intron_id 0 ; splice_site "AA"
scf_885154_	exonerate:est2genome	exon	3394	4097	.	-	.	transcript_id "exonerate_gene926186.t1"; gene_id "exonerate_gene926186"; insertions 44 ; deletions 78 ; identity 65.05 ; similarity 65.05
scf_885154_	exonerate:est2genome	splice5	3392	3393	.	-	.	transcript_id "exonerate_gene926186.t1"; gene_id "exonerate_gene926186"; intron_id 2 ; splice_site "GT"
scf_885154_	exonerate:est2genome	intron	3327	3393	.	-	.	transcript_id "exonerate_gene926186.t1"; gene_id "exonerate_gene926186"; intron_id 2
scf_885154_	exonerate:est2genome	splice3	3327	3328	.	-	.	transcript_id "exonerate_gene926186.t1"; gene_id "exonerate_gene926186"; intron_id 1 ; splice_site "AT"
scf_885154_	exonerate:est2genome	exon	3024	3326	.	-	.	transcript_id "exonerate_gene926186.t1"; gene_id "exonerate_gene926186"; insertions 31 ; deletions 9 ; identity 62.50 ; similarity 62.50
scf_885154_	exonerate:est2genome	similarity	3024	5305	502	-	.	transcript_id "exonerate_gene926186.t1"; gene_id "exonerate_gene926186"; alignment_id 1 ; Query XM_030987212 ; Align 5306 2548 19 ; Align 5287 2568 20 ; Align 5266 2588 3 ; Align 5262 2591 28 ; Align 5234 2620 13 ; Align 5217 2633 20 ; Align 5196 2653 8 ; Align 5188 2662 16 ; Align 5172 2679 15 ; Align 5157 2695 3 ; Align 5154 2699 20 ; Align 5134 2723 4 ; Align 5130 2730 4 ; Align 5126 2735 10 ;…
scf_88497_	exonerate:est2genome	gene	639	1214	351	+	.	gene_id "exonerate_gene930010"; sequence XM_030999643 ; gene_orientation . ; identity 64.40 ; similarity 64.40
scf_88497_	exonerate:est2genome	exon	639	1214	.	+	.	transcript_id "exonerate_gene930010.t1"; gene_id "exonerate_gene930010"; insertions 31 ; deletions 38 ; identity 64.40 ; similarity 64.40
scf_88497_	exonerate:est2genome	similarity	639	1214	351	+	.	transcript_id "exonerate_gene930010.t1"; gene_id "exonerate_gene930010"; alignment_id 1 ; Query XM_030999643 ; Align 639 4040 40 ; Align 679 4081 7 ; Align 687 4088 1 ; Align 689 4089 33 ; Align 724 4122 6 ; Align 730 4129 13 ; Align 744 4142 5 ; Align 750 4147 10 ; Align 760 4158 12 ; Align 773 4170 7 ; Align 780 4178 11 ; Align 792 4189 20 ; Align 816 4209 5 ; Align 821 4215 5 ; Align 826 4221 …
scf_7_	exonerate:est2genome	gene	161	412	171	+	.	gene_id "exonerate_gene936223"; sequence XM_779505 ; gene_orientation . ; identity 67.39 ; similarity 67.39
scf_7_	exonerate:est2genome	exon	161	412	.	+	.	transcript_id "exonerate_gene936223.t1"; gene_id "exonerate_gene936223"; insertions 22 ; deletions 12 ; identity 67.39 ; similarity 67.39
scf_7_	exonerate:est2genome	similarity	161	412	171	+	.	transcript_id "exonerate_gene936223.t1"; gene_id "exonerate_gene936223"; alignment_id 1 ; Query XM_779505 ; Align 161 735 10 ; Align 171 746 7 ; Align 182 753 15 ; Align 200 768 7 ; Align 209 775 12 ; Align 221 788 8 ; Align 229 797 6 ; Align 236 803 8 ; Align 245 811 4 ; Align 250 815 3 ; Align 254 818 9 ; Align 264 827 4 ; Align 268 834 9 ; Align 279 843 39 ; Align 318 883 10 ; Align 328 894 2 …
scf_88481_	exonerate:est2genome	gene	11675	11926	171	-	.	gene_id "exonerate_gene936224"; sequence XM_779505 ; gene_orientation . ; identity 67.39 ; similarity 67.39
scf_88481_	exonerate:est2genome	exon	11675	11926	.	-	.	transcript_id "exonerate_gene936224.t1"; gene_id "exonerate_gene936224"; insertions 22 ; deletions 12 ; identity 67.39 ; similarity 67.39
scf_88481_	exonerate:est2genome	similarity	11675	11926	171	-	.	transcript_id "exonerate_gene936224.t1"; gene_id "exonerate_gene936224"; alignment_id 1 ; Query XM_779505 ; Align 11927 735 10 ; Align 11917 746 7 ; Align 11906 753 15 ; Align 11888 768 7 ; Align 11879 775 12 ; Align 11867 788 8 ; Align 11859 797 6 ; Align 11852 803 8 ; Align 11843 811 4 ; Align 11838 815 3 ; Align 11834 818 9 ; Align 11824 827 4 ; Align 11820 834 9 ; Align 11809 843 39 ; Align 1…
scf_88511_	exonerate:est2genome	gene	7164	9027	548	+	.	gene_id "exonerate_gene938022"; sequence XM_030998458 ; gene_orientation - ; identity 64.97 ; similarity 64.97
scf_88511_	exonerate:est2genome	exon	7164	7345	.	+	.	transcript_id "exonerate_gene938022.t1"; gene_id "exonerate_gene938022"; insertions 15 ; deletions 13 ; identity 66.67 ; similarity 66.67
scf_88511_	exonerate:est2genome	splice3	7346	7347	.	+	.	transcript_id "exonerate_gene938022.t1"; gene_id "exonerate_gene938022"; intron_id -1 ; splice_site "ga"
scf_88511_	exonerate:est2genome	splice5	7435	7436	.	+	.	transcript_id "exonerate_gene938022.t1"; gene_id "exonerate_gene938022"; intron_id 1 ; splice_site "ac"
scf_88511_	exonerate:est2genome	exon	7437	7516	.	+	.	transcript_id "exonerate_gene938022.t1"; gene_id "exonerate_gene938022"; insertions 2 ; deletions 4 ; identity 63.29 ; similarity 63.29
scf_88511_	exonerate:est2genome	splice3	7517	7518	.	+	.	transcript_id "exonerate_gene938022.t1"; gene_id "exonerate_gene938022"; intron_id -1 ; splice_site "ct"
scf_88511_	exonerate:est2genome	splice5	7576	7577	.	+	.	transcript_id "exonerate_gene938022.t1"; gene_id "exonerate_gene938022"; intron_id 1 ; splice_site "gc"
scf_88511_	exonerate:est2genome	exon	7578	7674	.	+	.	transcript_id "exonerate_gene938022.t1"; gene_id "exonerate_gene938022"; insertions 14 ; deletions 6 ; identity 75.00 ; similarity 75.00
scf_88511_	exonerate:est2genome	splice3	7675	7676	.	+	.	transcript_id "exonerate_gene938022.t1"; gene_id "exonerate_gene938022"; intron_id -1 ; splice_site "TT"
scf_88511_	exonerate:est2genome	splice5	7703	7704	.	+	.	transcript_id "exonerate_gene938022.t1"; gene_id "exonerate_gene938022"; intron_id 1 ; splice_site "AC"
scf_88511_	exonerate:est2genome	exon	7705	7888	.	+	.	transcript_id "exonerate_gene938022.t1"; gene_id "exonerate_gene938022"; insertions 20 ; deletions 11 ; identity 70.30 ; similarity 70.30
scf_88511_	exonerate:est2genome	splice3	7889	7890	.	+	.	transcript_id "exonerate_gene938022.t1"; gene_id "exonerate_gene938022"; intron_id -1 ; splice_site "TT"
scf_88511_	exonerate:est2genome	splice5	8017	8018	.	+	.	transcript_id "exonerate_gene938022.t1"; gene_id "exonerate_gene938022"; intron_id 1 ; splice_site "AC"
scf_88511_	exonerate:est2genome	exon	8019	9027	.	+	.	transcript_id "exonerate_gene938022.t1"; gene_id "exonerate_gene938022"; insertions 51 ; deletions 115 ; identity 63.05 ; similarity 63.05
scf_88511_	exonerate:est2genome	similarity	7164	9027	548	+	.	transcript_id "exonerate_gene938022.t1"; gene_id "exonerate_gene938022"; alignment_id 1 ; Query XM_030998458 ; Align 7164 1277 11 ; Align 7175 1289 13 ; Align 7191 1302 11 ; Align 7202 1314 21 ; Align 7224 1335 5 ; Align 7229 1342 4 ; Align 7233 1347 10 ; Align 7244 1357 18 ; Align 7262 1376 9 ; Align 7271 1387 10 ; Align 7285 1397 12 ; Align 7298 1409 23 ; Align 7321 1434 2 ; Align 7323 1439 5 ;…
scf_885162_	exonerate:est2genome	gene	2289	3002	300	-	.	gene_id "exonerate_gene940597"; sequence XM_030980664 ; gene_orientation - ; identity 64.31 ; similarity 64.31
scf_885162_	exonerate:est2genome	exon	2839	3002	.	-	.	transcript_id "exonerate_gene940597.t1"; gene_id "exonerate_gene940597"; insertions 11 ; deletions 12 ; identity 66.23 ; similarity 66.23
scf_885162_	exonerate:est2genome	splice3	2837	2838	.	-	.	transcript_id "exonerate_gene940597.t1"; gene_id "exonerate_gene940597"; intron_id -1 ; splice_site "ct"
scf_885162_	exonerate:est2genome	splice5	2800	2801	.	-	.	transcript_id "exonerate_gene940597.t1"; gene_id "exonerate_gene940597"; intron_id 1 ; splice_site "gg"
scf_885162_	exonerate:est2genome	exon	2289	2799	.	-	.	transcript_id "exonerate_gene940597.t1"; gene_id "exonerate_gene940597"; insertions 28 ; deletions 43 ; identity 63.77 ; similarity 63.77
scf_885162_	exonerate:est2genome	similarity	2289	3002	300	-	.	transcript_id "exonerate_gene940597.t1"; gene_id "exonerate_gene940597"; alignment_id 1 ; Query XM_030980664 ; Align 3003 4979 16 ; Align 2985 4995 8 ; Align 2977 5008 5 ; Align 2971 5013 6 ; Align 2964 5019 15 ; Align 2947 5034 5 ; Align 2939 5039 4 ; Align 2935 5044 33 ; Align 2902 5078 23 ; Align 2879 5103 5 ; Align 2874 5110 7 ; Align 2867 5118 10 ; Align 2856 5128 1 ; Align 2854 5129 15 ; Al…
scf_88486_	exonerate:est2genome	gene	3371	4127	305	+	.	gene_id "exonerate_gene943764"; sequence XM_775100 ; gene_orientation . ; identity 65.31 ; similarity 65.31
scf_88486_	exonerate:est2genome	exon	3371	4127	.	+	.	transcript_id "exonerate_gene943764.t1"; gene_id "exonerate_gene943764"; insertions 45 ; deletions 87 ; identity 65.31 ; similarity 65.31
scf_88486_	exonerate:est2genome	similarity	3371	4127	305	+	.	transcript_id "exonerate_gene943764.t1"; gene_id "exonerate_gene943764"; alignment_id 1 ; Query XM_775100 ; Align 3371 2296 6 ; Align 3382 2302 12 ; Align 3395 2314 8 ; Align 3405 2322 3 ; Align 3408 2326 15 ; Align 3423 2342 8 ; Align 3431 2359 21 ; Align 3452 2381 5 ; Align 3457 2387 3 ; Align 3461 2390 6 ; Align 3468 2396 5 ; Align 3473 2404 7 ; Align 3483 2411 2 ; Align 3485 2414 18 ; Align 3…
scf_88473_	exonerate:est2genome	gene	3424	4540	372	+	.	gene_id "exonerate_gene948501"; sequence XM_030997751 ; gene_orientation - ; identity 63.50 ; similarity 63.50
scf_88473_	exonerate:est2genome	exon	3424	3611	.	+	.	transcript_id "exonerate_gene948501.t1"; gene_id "exonerate_gene948501"; insertions 4 ; deletions 28 ; identity 67.03 ; similarity 67.03
scf_88473_	exonerate:est2genome	splice3	3612	3613	.	+	.	transcript_id "exonerate_gene948501.t1"; gene_id "exonerate_gene948501"; intron_id -1 ; splice_site "CT"
scf_88473_	exonerate:est2genome	splice5	3642	3643	.	+	.	transcript_id "exonerate_gene948501.t1"; gene_id "exonerate_gene948501"; intron_id 1 ; splice_site "AC"
scf_88473_	exonerate:est2genome	exon	3644	4540	.	+	.	transcript_id "exonerate_gene948501.t1"; gene_id "exonerate_gene948501"; insertions 51 ; deletions 71 ; identity 62.77 ; similarity 62.77
scf_88473_	exonerate:est2genome	similarity	3424	4540	372	+	.	transcript_id "exonerate_gene948501.t1"; gene_id "exonerate_gene948501"; alignment_id 1 ; Query XM_030997751 ; Align 3424 2354 5 ; Align 3429 2361 46 ; Align 3475 2412 2 ; Align 3477 2417 22 ; Align 3499 2440 8 ; Align 3507 2450 5 ; Align 3512 2457 8 ; Align 3520 2466 2 ; Align 3522 2469 16 ; Align 3538 2488 8 ; Align 3546 2497 11 ; Align 3557 2510 9 ; Align 3566 2520 13 ; Align 3579 2535 9 ; Ali…
scf_885161_	exonerate:est2genome	gene	3220	4336	372	+	.	gene_id "exonerate_gene948502"; sequence XM_030997751 ; gene_orientation - ; identity 63.50 ; similarity 63.50
scf_885161_	exonerate:est2genome	exon	3220	3407	.	+	.	transcript_id "exonerate_gene948502.t1"; gene_id "exonerate_gene948502"; insertions 4 ; deletions 28 ; identity 67.03 ; similarity 67.03
scf_885161_	exonerate:est2genome	splice3	3408	3409	.	+	.	transcript_id "exonerate_gene948502.t1"; gene_id "exonerate_gene948502"; intron_id -1 ; splice_site "CT"
scf_885161_	exonerate:est2genome	splice5	3438	3439	.	+	.	transcript_id "exonerate_gene948502.t1"; gene_id "exonerate_gene948502"; intron_id 1 ; splice_site "AC"
scf_885161_	exonerate:est2genome	exon	3440	4336	.	+	.	transcript_id "exonerate_gene948502.t1"; gene_id "exonerate_gene948502"; insertions 51 ; deletions 71 ; identity 62.77 ; similarity 62.77
scf_885161_	exonerate:est2genome	similarity	3220	4336	372	+	.	transcript_id "exonerate_gene948502.t1"; gene_id "exonerate_gene948502"; alignment_id 1 ; Query XM_030997751 ; Align 3220 2354 5 ; Align 3225 2361 46 ; Align 3271 2412 2 ; Align 3273 2417 22 ; Align 3295 2440 8 ; Align 3303 2450 5 ; Align 3308 2457 8 ; Align 3316 2466 2 ; Align 3318 2469 16 ; Align 3334 2488 8 ; Align 3342 2497 11 ; Align 3353 2510 9 ; Align 3362 2520 13 ; Align 3375 2535 9 ; Ali…
scf_885162_	exonerate:est2genome	gene	6085	6583	208	+	.	gene_id "exonerate_gene955215"; sequence XM_030984079 ; gene_orientation . ; identity 60.53 ; similarity 60.53
scf_885162_	exonerate:est2genome	exon	6085	6583	.	+	.	transcript_id "exonerate_gene955215.t1"; gene_id "exonerate_gene955215"; insertions 43 ; deletions 8 ; identity 60.53 ; similarity 60.53
scf_885162_	exonerate:est2genome	similarity	6085	6583	208	+	.	transcript_id "exonerate_gene955215.t1"; gene_id "exonerate_gene955215"; alignment_id 1 ; Query XM_030984079 ; Align 6085 2531 16 ; Align 6102 2547 5 ; Align 6108 2552 44 ; Align 6152 2597 12 ; Align 6164 2610 44 ; Align 6209 2654 13 ; Align 6225 2667 2 ; Align 6229 2669 27 ; Align 6258 2696 10 ; Align 6271 2706 12 ; Align 6286 2718 26 ; Align 6313 2744 2 ; Align 6317 2746 22 ; Align 6340 2768 19…
scf_88465_	exonerate:est2genome	gene	11	151	121	+	.	gene_id "exonerate_gene958564"; sequence XM_030992608 ; gene_orientation . ; identity 68.38 ; similarity 68.38
scf_88465_	exonerate:est2genome	exon	11	151	.	+	.	transcript_id "exonerate_gene958564.t1"; gene_id "exonerate_gene958564"; insertions 5 ; deletions 12 ; identity 68.38 ; similarity 68.38
scf_88465_	exonerate:est2genome	similarity	11	151	121	+	.	transcript_id "exonerate_gene958564.t1"; gene_id "exonerate_gene958564"; alignment_id 1 ; Query XM_030992608 ; Align 11 3447 10 ; Align 21 3458 17 ; Align 38 3476 13 ; Align 51 3490 6 ; Align 60 3496 21 ; Align 82 3517 8 ; Align 90 3526 6 ; Align 97 3532 7 ; Align 104 3540 5 ; Align 109 3548 4 ; Align 113 3553 1 ; Align 114 3555 11 ; Align 125 3567 14 ; Align 139 3582 13
scf_88474_	exonerate:est2genome	gene	6771	7740	306	-	.	gene_id "exonerate_gene959438"; sequence XR_004063329 ; gene_orientation - ; identity 62.02 ; similarity 62.02
scf_88474_	exonerate:est2genome	exon	7400	7740	.	-	.	transcript_id "exonerate_gene959438.t1"; gene_id "exonerate_gene959438"; insertions 16 ; deletions 39 ; identity 66.26 ; similarity 66.26
scf_88474_	exonerate:est2genome	splice3	7398	7399	.	-	.	transcript_id "exonerate_gene959438.t1"; gene_id "exonerate_gene959438"; intron_id -1 ; splice_site "TT"
scf_88474_	exonerate:est2genome	splice5	7361	7362	.	-	.	transcript_id "exonerate_gene959438.t1"; gene_id "exonerate_gene959438"; intron_id 1 ; splice_site "TC"
scf_88474_	exonerate:est2genome	exon	6771	7360	.	-	.	transcript_id "exonerate_gene959438.t1"; gene_id "exonerate_gene959438"; insertions 25 ; deletions 41 ; identity 59.65 ; similarity 59.65
scf_88474_	exonerate:est2genome	similarity	6771	7740	306	-	.	transcript_id "exonerate_gene959438.t1"; gene_id "exonerate_gene959438"; alignment_id 1 ; Query XR_004063329 ; Align 7741 2688 13 ; Align 7727 2701 3 ; Align 7724 2706 3 ; Align 7721 2710 12 ; Align 7708 2722 4 ; Align 7703 2726 9 ; Align 7694 2736 16 ; Align 7678 2753 8 ; Align 7668 2761 2 ; Align 7665 2763 7 ; Align 7654 2770 17 ; Align 7637 2789 15 ; Align 7622 2806 5 ; Align 7617 2813 12 ; Al…
scf_88482_	exonerate:est2genome	gene	9068	9385	691	-	.	gene_id "exonerate_gene962815"; sequence XM_030983757 ; gene_orientation . ; identity 75.56 ; similarity 75.56
scf_88482_	exonerate:est2genome	exon	9068	9385	.	-	.	transcript_id "exonerate_gene962815.t1"; gene_id "exonerate_gene962815"; insertions 7 ; deletions 12 ; identity 75.56 ; similarity 75.56
scf_88482_	exonerate:est2genome	similarity	9068	9385	691	-	.	transcript_id "exonerate_gene962815.t1"; gene_id "exonerate_gene962815"; alignment_id 1 ; Query XM_030983757 ; Align 9386 94 26 ; Align 9360 121 24 ; Align 9336 146 3 ; Align 9333 151 18 ; Align 9313 169 3 ; Align 9309 172 7 ; Align 9300 179 107 ; Align 9193 288 26 ; Align 9167 316 34 ; Align 9133 352 11 ; Align 9122 364 7 ; Align 9114 371 17 ; Align 9096 388 11 ; Align 9085 400 17
scf_885162_	exonerate:est2genome	gene	2452	4522	285	+	.	gene_id "exonerate_gene964927"; sequence XM_011669156 ; gene_orientation + ; identity 69.44 ; similarity 69.44
scf_885162_	exonerate:est2genome	exon	2452	2525	.	+	.	transcript_id "exonerate_gene964927.t1"; gene_id "exonerate_gene964927"; insertions 0 ; deletions 9 ; identity 69.33 ; similarity 69.33
scf_885162_	exonerate:est2genome	splice5	2526	2527	.	+	.	transcript_id "exonerate_gene964927.t1"; gene_id "exonerate_gene964927"; intron_id 1 ; splice_site "AT"
scf_885162_	exonerate:est2genome	intron	2526	2559	.	+	.	transcript_id "exonerate_gene964927.t1"; gene_id "exonerate_gene964927"; intron_id 1
scf_885162_	exonerate:est2genome	splice3	2558	2559	.	+	.	transcript_id "exonerate_gene964927.t1"; gene_id "exonerate_gene964927"; intron_id 0 ; splice_site "AG"
scf_885162_	exonerate:est2genome	exon	2560	2839	.	+	.	transcript_id "exonerate_gene964927.t1"; gene_id "exonerate_gene964927"; insertions 30 ; deletions 33 ; identity 70.52 ; similarity 70.52
scf_885162_	exonerate:est2genome	splice5	2840	2841	.	+	.	transcript_id "exonerate_gene964927.t1"; gene_id "exonerate_gene964927"; intron_id 2 ; splice_site "ca"
scf_885162_	exonerate:est2genome	intron	2840	4358	.	+	.	transcript_id "exonerate_gene964927.t1"; gene_id "exonerate_gene964927"; intron_id 2
scf_885162_	exonerate:est2genome	splice3	4357	4358	.	+	.	transcript_id "exonerate_gene964927.t1"; gene_id "exonerate_gene964927"; intron_id 1 ; splice_site "CG"
scf_885162_	exonerate:est2genome	exon	4359	4522	.	+	.	transcript_id "exonerate_gene964927.t1"; gene_id "exonerate_gene964927"; insertions 20 ; deletions 4 ; identity 68.06 ; similarity 68.06
scf_885162_	exonerate:est2genome	similarity	2452	4522	285	+	.	transcript_id "exonerate_gene964927.t1"; gene_id "exonerate_gene964927"; alignment_id 1 ; Query XM_011669156 ; Align 2452 2813 11 ; Align 2463 2825 5 ; Align 2468 2835 3 ; Align 2471 2840 41 ; Align 2512 2882 14 ; Align 2560 2896 4 ; Align 2564 2901 2 ; Align 2566 2904 7 ; Align 2573 2916 3 ; Align 2577 2919 33 ; Align 2616 2952 3 ; Align 2623 2955 7 ; Align 2630 2963 1 ; Align 2631 2965 8 ; Alig…
scf_88491_	exonerate:est2genome	gene	7057	8387	393	+	.	gene_id "exonerate_gene976790"; sequence XM_003730657 ; gene_orientation + ; identity 68.47 ; similarity 68.47
scf_88491_	exonerate:est2genome	exon	7057	7318	.	+	.	transcript_id "exonerate_gene976790.t1"; gene_id "exonerate_gene976790"; insertions 15 ; deletions 18 ; identity 68.55 ; similarity 68.55
scf_88491_	exonerate:est2genome	splice5	7319	7320	.	+	.	transcript_id "exonerate_gene976790.t1"; gene_id "exonerate_gene976790"; intron_id 1 ; splice_site "GA"
scf_88491_	exonerate:est2genome	intron	7319	8093	.	+	.	transcript_id "exonerate_gene976790.t1"; gene_id "exonerate_gene976790"; intron_id 1
scf_88491_	exonerate:est2genome	splice3	8092	8093	.	+	.	transcript_id "exonerate_gene976790.t1"; gene_id "exonerate_gene976790"; intron_id 0 ; splice_site "AC"
scf_88491_	exonerate:est2genome	exon	8094	8387	.	+	.	transcript_id "exonerate_gene976790.t1"; gene_id "exonerate_gene976790"; insertions 24 ; deletions 25 ; identity 68.52 ; similarity 68.52
scf_88491_	exonerate:est2genome	similarity	7057	8387	393	+	.	transcript_id "exonerate_gene976790.t1"; gene_id "exonerate_gene976790"; alignment_id 1 ; Query XM_003730657 ; Align 7057 2489 5 ; Align 7062 2495 15 ; Align 7081 2510 8 ; Align 7090 2518 22 ; Align 7112 2543 20 ; Align 7134 2563 13 ; Align 7147 2577 8 ; Align 7156 2585 4 ; Align 7160 2590 18 ; Align 7180 2608 5 ; Align 7187 2613 6 ; Align 7193 2622 18 ; Align 7212 2640 22 ; Align 7234 2663 5 ; A…
scf_885151_	exonerate:est2genome	gene	386	1715	393	-	.	gene_id "exonerate_gene976791"; sequence XM_003730657 ; gene_orientation + ; identity 68.47 ; similarity 68.47
scf_885151_	exonerate:est2genome	exon	1454	1715	.	-	.	transcript_id "exonerate_gene976791.t1"; gene_id "exonerate_gene976791"; insertions 15 ; deletions 18 ; identity 68.55 ; similarity 68.55
scf_885151_	exonerate:est2genome	splice5	1452	1453	.	-	.	transcript_id "exonerate_gene976791.t1"; gene_id "exonerate_gene976791"; intron_id 1 ; splice_site "GA"
scf_885151_	exonerate:est2genome	intron	680	1453	.	-	.	transcript_id "exonerate_gene976791.t1"; gene_id "exonerate_gene976791"; intron_id 1
scf_885151_	exonerate:est2genome	splice3	680	681	.	-	.	transcript_id "exonerate_gene976791.t1"; gene_id "exonerate_gene976791"; intron_id 0 ; splice_site "AC"
scf_885151_	exonerate:est2genome	exon	386	679	.	-	.	transcript_id "exonerate_gene976791.t1"; gene_id "exonerate_gene976791"; insertions 24 ; deletions 25 ; identity 68.52 ; similarity 68.52
scf_885151_	exonerate:est2genome	similarity	386	1715	393	-	.	transcript_id "exonerate_gene976791.t1"; gene_id "exonerate_gene976791"; alignment_id 1 ; Query XM_003730657 ; Align 1716 2489 5 ; Align 1711 2495 15 ; Align 1692 2510 8 ; Align 1683 2518 22 ; Align 1661 2543 20 ; Align 1639 2563 13 ; Align 1626 2577 8 ; Align 1617 2585 4 ; Align 1613 2590 18 ; Align 1593 2608 5 ; Align 1586 2613 6 ; Align 1580 2622 18 ; Align 1561 2640 22 ; Align 1539 2663 5 ; A…
scf_88502_	exonerate:est2genome	gene	41525	46015	483	-	.	gene_id "exonerate_gene977117"; sequence XM_003727680 ; gene_orientation - ; identity 63.32 ; similarity 63.32
scf_88502_	exonerate:est2genome	exon	45149	46015	.	-	.	transcript_id "exonerate_gene977117.t1"; gene_id "exonerate_gene977117"; insertions 37 ; deletions 114 ; identity 65.34 ; similarity 65.34
scf_88502_	exonerate:est2genome	splice3	45147	45148	.	-	.	transcript_id "exonerate_gene977117.t1"; gene_id "exonerate_gene977117"; intron_id -1 ; splice_site "TT"
scf_88502_	exonerate:est2genome	splice5	42300	42301	.	-	.	transcript_id "exonerate_gene977117.t1"; gene_id "exonerate_gene977117"; intron_id 1 ; splice_site "CC"
scf_88502_	exonerate:est2genome	exon	41525	42299	.	-	.	transcript_id "exonerate_gene977117.t1"; gene_id "exonerate_gene977117"; insertions 40 ; deletions 68 ; identity 61.09 ; similarity 61.09
scf_88502_	exonerate:est2genome	similarity	41525	46015	483	-	.	transcript_id "exonerate_gene977117.t1"; gene_id "exonerate_gene977117"; alignment_id 1 ; Query XM_003727680 ; Align 46016 1175 12 ; Align 46004 1188 9 ; Align 45992 1197 21 ; Align 45967 1218 7 ; Align 45959 1225 19 ; Align 45940 1245 10 ; Align 45930 1256 17 ; Align 45913 1276 7 ; Align 45906 1285 10 ; Align 45896 1296 1 ; Align 45895 1300 6 ; Align 45889 1311 19 ; Align 45870 1331 6 ; Align 45…
scf_885146_	exonerate:est2genome	gene	13979	15227	335	-	.	gene_id "exonerate_gene987750"; sequence XM_779469 ; gene_orientation - ; identity 62.71 ; similarity 62.71
scf_885146_	exonerate:est2genome	exon	14712	15227	.	-	.	transcript_id "exonerate_gene987750.t1"; gene_id "exonerate_gene987750"; insertions 23 ; deletions 44 ; identity 60.53 ; similarity 60.53
scf_885146_	exonerate:est2genome	splice3	14710	14711	.	-	.	transcript_id "exonerate_gene987750.t1"; gene_id "exonerate_gene987750"; intron_id -1 ; splice_site "ct"
scf_885146_	exonerate:est2genome	splice5	14674	14675	.	-	.	transcript_id "exonerate_gene987750.t1"; gene_id "exonerate_gene987750"; intron_id 1 ; splice_site "gc"
scf_885146_	exonerate:est2genome	exon	13979	14673	.	-	.	transcript_id "exonerate_gene987750.t1"; gene_id "exonerate_gene987750"; insertions 67 ; deletions 46 ; identity 64.49 ; similarity 64.49
scf_885146_	exonerate:est2genome	similarity	13979	15227	335	-	.	transcript_id "exonerate_gene987750.t1"; gene_id "exonerate_gene987750"; alignment_id 1 ; Query XM_779469 ; Align 15228 2073 9 ; Align 15219 2084 1 ; Align 15218 2087 7 ; Align 15211 2097 4 ; Align 15206 2101 25 ; Align 15181 2127 17 ; Align 15162 2144 9 ; Align 15152 2153 51 ; Align 15098 2204 6 ; Align 15092 2211 8 ; Align 15081 2219 41 ; Align 15040 2262 6 ; Align 15034 2272 7 ; Align 15027 22…
scf_885164_	exonerate:est2genome	gene	4120	4786	240	-	.	gene_id "exonerate_gene987772"; sequence XM_779469 ; gene_orientation + ; identity 65.02 ; similarity 65.02
scf_885164_	exonerate:est2genome	exon	4466	4786	.	-	.	transcript_id "exonerate_gene987772.t1"; gene_id "exonerate_gene987772"; insertions 26 ; deletions 29 ; identity 66.55 ; similarity 66.55
scf_885164_	exonerate:est2genome	splice5	4464	4465	.	-	.	transcript_id "exonerate_gene987772.t1"; gene_id "exonerate_gene987772"; intron_id 1 ; splice_site "gt"
scf_885164_	exonerate:est2genome	intron	4435	4465	.	-	.	transcript_id "exonerate_gene987772.t1"; gene_id "exonerate_gene987772"; intron_id 1
scf_885164_	exonerate:est2genome	splice3	4435	4436	.	-	.	transcript_id "exonerate_gene987772.t1"; gene_id "exonerate_gene987772"; intron_id 0 ; splice_site "aa"
scf_885164_	exonerate:est2genome	exon	4120	4434	.	-	.	transcript_id "exonerate_gene987772.t1"; gene_id "exonerate_gene987772"; insertions 24 ; deletions 20 ; identity 63.57 ; similarity 63.57
scf_885164_	exonerate:est2genome	similarity	4120	4786	240	-	.	transcript_id "exonerate_gene987772.t1"; gene_id "exonerate_gene987772"; alignment_id 1 ; Query XM_779469 ; Align 4787 2329 9 ; Align 4777 2338 11 ; Align 4766 2350 11 ; Align 4755 2365 4 ; Align 4751 2371 1 ; Align 4750 2376 7 ; Align 4742 2383 17 ; Align 4725 2403 5 ; Align 4719 2408 28 ; Align 4691 2437 15 ; Align 4675 2452 10 ; Align 4665 2463 36 ; Align 4629 2501 1 ; Align 4628 2504 8 ; Alig…
scf_88513_	exonerate:est2genome	gene	4120	4786	240	-	.	gene_id "exonerate_gene987824"; sequence XM_779469 ; gene_orientation + ; identity 65.02 ; similarity 65.02
scf_88513_	exonerate:est2genome	exon	4466	4786	.	-	.	transcript_id "exonerate_gene987824.t1"; gene_id "exonerate_gene987824"; insertions 26 ; deletions 29 ; identity 66.55 ; similarity 66.55
scf_88513_	exonerate:est2genome	splice5	4464	4465	.	-	.	transcript_id "exonerate_gene987824.t1"; gene_id "exonerate_gene987824"; intron_id 1 ; splice_site "gt"
scf_88513_	exonerate:est2genome	intron	4435	4465	.	-	.	transcript_id "exonerate_gene987824.t1"; gene_id "exonerate_gene987824"; intron_id 1
scf_88513_	exonerate:est2genome	splice3	4435	4436	.	-	.	transcript_id "exonerate_gene987824.t1"; gene_id "exonerate_gene987824"; intron_id 0 ; splice_site "aa"
scf_88513_	exonerate:est2genome	exon	4120	4434	.	-	.	transcript_id "exonerate_gene987824.t1"; gene_id "exonerate_gene987824"; insertions 24 ; deletions 20 ; identity 63.57 ; similarity 63.57
scf_88513_	exonerate:est2genome	similarity	4120	4786	240	-	.	transcript_id "exonerate_gene987824.t1"; gene_id "exonerate_gene987824"; alignment_id 1 ; Query XM_779469 ; Align 4787 2329 9 ; Align 4777 2338 11 ; Align 4766 2350 11 ; Align 4755 2365 4 ; Align 4751 2371 1 ; Align 4750 2376 7 ; Align 4742 2383 17 ; Align 4725 2403 5 ; Align 4719 2408 28 ; Align 4691 2437 15 ; Align 4675 2452 10 ; Align 4665 2463 36 ; Align 4629 2501 1 ; Align 4628 2504 8 ; Alig…
scf_88464_	exonerate:est2genome	gene	4336	8792	441	+	.	gene_id "exonerate_gene992468"; sequence XM_003727549 ; gene_orientation + ; identity 64.82 ; similarity 64.82
scf_88464_	exonerate:est2genome	exon	4336	4866	.	+	.	transcript_id "exonerate_gene992468.t1"; gene_id "exonerate_gene992468"; insertions 16 ; deletions 57 ; identity 63.37 ; similarity 63.37
scf_88464_	exonerate:est2genome	splice5	4867	4868	.	+	.	transcript_id "exonerate_gene992468.t1"; gene_id "exonerate_gene992468"; intron_id 1 ; splice_site "TT"
scf_88464_	exonerate:est2genome	intron	4867	4972	.	+	.	transcript_id "exonerate_gene992468.t1"; gene_id "exonerate_gene992468"; intron_id 1
scf_88464_	exonerate:est2genome	splice3	4971	4972	.	+	.	transcript_id "exonerate_gene992468.t1"; gene_id "exonerate_gene992468"; intron_id 0 ; splice_site "AG"
scf_88464_	exonerate:est2genome	exon	4973	5059	.	+	.	transcript_id "exonerate_gene992468.t1"; gene_id "exonerate_gene992468"; insertions 2 ; deletions 11 ; identity 73.26 ; similarity 73.26
scf_88464_	exonerate:est2genome	splice5	5060	5061	.	+	.	transcript_id "exonerate_gene992468.t1"; gene_id "exonerate_gene992468"; intron_id 2 ; splice_site "GT"
scf_88464_	exonerate:est2genome	intron	5060	5092	.	+	.	transcript_id "exonerate_gene992468.t1"; gene_id "exonerate_gene992468"; intron_id 2
scf_88464_	exonerate:est2genome	splice3	5091	5092	.	+	.	transcript_id "exonerate_gene992468.t1"; gene_id "exonerate_gene992468"; intron_id 1 ; splice_site "AT"
scf_88464_	exonerate:est2genome	exon	5093	5378	.	+	.	transcript_id "exonerate_gene992468.t1"; gene_id "exonerate_gene992468"; insertions 14 ; deletions 24 ; identity 63.00 ; similarity 63.00
scf_88464_	exonerate:est2genome	splice5	5379	5380	.	+	.	transcript_id "exonerate_gene992468.t1"; gene_id "exonerate_gene992468"; intron_id 3 ; splice_site "GA"
scf_88464_	exonerate:est2genome	intron	5379	8742	.	+	.	transcript_id "exonerate_gene992468.t1"; gene_id "exonerate_gene992468"; intron_id 3
scf_88464_	exonerate:est2genome	splice3	8741	8742	.	+	.	transcript_id "exonerate_gene992468.t1"; gene_id "exonerate_gene992468"; intron_id 2 ; splice_site "AA"
scf_88464_	exonerate:est2genome	exon	8743	8792	.	+	.	transcript_id "exonerate_gene992468.t1"; gene_id "exonerate_gene992468"; insertions 1 ; deletions 6 ; identity 77.55 ; similarity 77.55
scf_88464_	exonerate:est2genome	similarity	4336	8792	441	+	.	transcript_id "exonerate_gene992468.t1"; gene_id "exonerate_gene992468"; alignment_id 1 ; Query XM_003727549 ; Align 4336 1064 31 ; Align 4367 1096 30 ; Align 4397 1129 21 ; Align 4418 1152 16 ; Align 4434 1170 10 ; Align 4445 1180 10 ; Align 4456 1190 4 ; Align 4460 1195 5 ; Align 4467 1200 14 ; Align 4481 1218 6 ; Align 4487 1226 37 ; Align 4524 1264 5 ; Align 4529 1270 4 ; Align 4533 1275 11 ;…
scf_88487_	exonerate:est2genome	gene	995	2004	359	-	.	gene_id "exonerate_gene992884"; sequence XM_030984191 ; gene_orientation + ; identity 63.67 ; similarity 63.67
scf_88487_	exonerate:est2genome	exon	1600	2004	.	-	.	transcript_id "exonerate_gene992884.t1"; gene_id "exonerate_gene992884"; insertions 18 ; deletions 45 ; identity 63.66 ; similarity 63.66
scf_88487_	exonerate:est2genome	splice5	1598	1599	.	-	.	transcript_id "exonerate_gene992884.t1"; gene_id "exonerate_gene992884"; intron_id 1 ; splice_site "TT"
scf_88487_	exonerate:est2genome	intron	1566	1599	.	-	.	transcript_id "exonerate_gene992884.t1"; gene_id "exonerate_gene992884"; intron_id 1
scf_88487_	exonerate:est2genome	splice3	1566	1567	.	-	.	transcript_id "exonerate_gene992884.t1"; gene_id "exonerate_gene992884"; intron_id 0 ; splice_site "AA"
scf_88487_	exonerate:est2genome	exon	995	1565	.	-	.	transcript_id "exonerate_gene992884.t1"; gene_id "exonerate_gene992884"; insertions 36 ; deletions 45 ; identity 63.74 ; similarity 63.74
scf_88487_	exonerate:est2genome	similarity	995	2004	359	-	.	transcript_id "exonerate_gene992884.t1"; gene_id "exonerate_gene992884"; alignment_id 1 ; Query XM_030984191 ; Align 2005 5350 4 ; Align 1999 5354 11 ; Align 1988 5366 8 ; Align 1979 5374 2 ; Align 1976 5376 26 ; Align 1949 5402 15 ; Align 1934 5418 30 ; Align 1901 5448 4 ; Align 1893 5452 3 ; Align 1889 5455 8 ; Align 1881 5464 13 ; Align 1868 5479 9 ; Align 1858 5488 13 ; Align 1845 5503 32 ; A…
scf_88463_	exonerate:est2genome	gene	12018	13707	460	+	.	gene_id "exonerate_gene994163"; sequence XM_011664401 ; gene_orientation . ; identity 63.59 ; similarity 63.59
scf_88463_	exonerate:est2genome	exon	12018	13707	.	+	.	transcript_id "exonerate_gene994163.t1"; gene_id "exonerate_gene994163"; insertions 130 ; deletions 131 ; identity 63.59 ; similarity 63.59
scf_88463_	exonerate:est2genome	similarity	12018	13707	460	+	.	transcript_id "exonerate_gene994163.t1"; gene_id "exonerate_gene994163"; alignment_id 1 ; Query XM_011664401 ; Align 12018 4057 3 ; Align 12021 4061 12 ; Align 12033 4076 1 ; Align 12034 4078 4 ; Align 12038 4083 12 ; Align 12052 4095 26 ; Align 12078 4122 4 ; Align 12082 4128 12 ; Align 12097 4140 10 ; Align 12108 4150 23 ; Align 12131 4175 6 ; Align 12137 4182 7 ; Align 12144 4190 8 ; Align 121…
scf_885166_	exonerate:est2genome	gene	12018	13707	460	+	.	gene_id "exonerate_gene994165"; sequence XM_011664401 ; gene_orientation . ; identity 63.59 ; similarity 63.59
scf_885166_	exonerate:est2genome	exon	12018	13707	.	+	.	transcript_id "exonerate_gene994165.t1"; gene_id "exonerate_gene994165"; insertions 130 ; deletions 131 ; identity 63.59 ; similarity 63.59
scf_885166_	exonerate:est2genome	similarity	12018	13707	460	+	.	transcript_id "exonerate_gene994165.t1"; gene_id "exonerate_gene994165"; alignment_id 1 ; Query XM_011664401 ; Align 12018 4057 3 ; Align 12021 4061 12 ; Align 12033 4076 1 ; Align 12034 4078 4 ; Align 12038 4083 12 ; Align 12052 4095 26 ; Align 12078 4122 4 ; Align 12082 4128 12 ; Align 12097 4140 10 ; Align 12108 4150 23 ; Align 12131 4175 6 ; Align 12137 4182 7 ; Align 12144 4190 8 ; Align 121…
scf_88453_	exonerate:est2genome	gene	2340	2801	210	+	.	gene_id "exonerate_gene1004673"; sequence XM_030974628 ; gene_orientation . ; identity 66.18 ; similarity 66.18
scf_88453_	exonerate:est2genome	exon	2340	2801	.	+	.	transcript_id "exonerate_gene1004673.t1"; gene_id "exonerate_gene1004673"; insertions 48 ; deletions 22 ; identity 66.18 ; similarity 66.18
scf_88453_	exonerate:est2genome	similarity	2340	2801	210	+	.	transcript_id "exonerate_gene1004673.t1"; gene_id "exonerate_gene1004673"; alignment_id 1 ; Query XM_030974628 ; Align 2340 2874 11 ; Align 2352 2885 4 ; Align 2356 2893 14 ; Align 2372 2907 19 ; Align 2392 2926 3 ; Align 2397 2929 4 ; Align 2402 2933 8 ; Align 2411 2941 10 ; Align 2423 2951 4 ; Align 2428 2955 6 ; Align 2435 2961 3 ; Align 2440 2964 5 ; Align 2447 2969 9 ; Align 2458 2978 7 ; Al…
scf_88456_	exonerate:est2genome	gene	1	1435	458	+	.	gene_id "exonerate_gene1005132"; sequence XM_003725228 ; gene_orientation - ; identity 62.99 ; similarity 62.99
scf_88456_	exonerate:est2genome	exon	1	157	.	+	.	transcript_id "exonerate_gene1005132.t1"; gene_id "exonerate_gene1005132"; insertions 5 ; deletions 16 ; identity 64.71 ; similarity 64.71
scf_88456_	exonerate:est2genome	splice3	158	159	.	+	.	transcript_id "exonerate_gene1005132.t1"; gene_id "exonerate_gene1005132"; intron_id -1 ; splice_site "ct"
scf_88456_	exonerate:est2genome	splice5	187	188	.	+	.	transcript_id "exonerate_gene1005132.t1"; gene_id "exonerate_gene1005132"; intron_id 1 ; splice_site "gc"
scf_88456_	exonerate:est2genome	exon	189	1435	.	+	.	transcript_id "exonerate_gene1005132.t1"; gene_id "exonerate_gene1005132"; insertions 110 ; deletions 78 ; identity 62.80 ; similarity 62.80
scf_88456_	exonerate:est2genome	similarity	1	1435	458	+	.	transcript_id "exonerate_gene1005132.t1"; gene_id "exonerate_gene1005132"; alignment_id 1 ; Query XM_003725228 ; Align 1 3290 27 ; Align 28 3318 14 ; Align 43 3332 5 ; Align 48 3339 6 ; Align 54 3346 8 ; Align 62 3357 22 ; Align 84 3383 4 ; Align 88 3391 6 ; Align 96 3397 10 ; Align 107 3407 7 ; Align 115 3414 17 ; Align 132 3432 26 ; Align 189 3458 3 ; Align 193 3461 4 ; Align 197 3466 7 ; Align…
scf_885162_	exonerate:est2genome	gene	216	460	209	-	.	gene_id "exonerate_gene1005837"; sequence XM_030976238 ; gene_orientation . ; identity 66.53 ; similarity 66.53
scf_885162_	exonerate:est2genome	exon	216	460	.	-	.	transcript_id "exonerate_gene1005837.t1"; gene_id "exonerate_gene1005837"; insertions 9 ; deletions 20 ; identity 66.53 ; similarity 66.53
scf_885162_	exonerate:est2genome	similarity	216	460	209	-	.	transcript_id "exonerate_gene1005837.t1"; gene_id "exonerate_gene1005837"; alignment_id 1 ; Query XM_030976238 ; Align 461 1211 13 ; Align 448 1225 8 ; Align 439 1233 7 ; Align 430 1240 39 ; Align 391 1281 1 ; Align 390 1286 22 ; Align 368 1309 15 ; Align 353 1325 8 ; Align 345 1335 11 ; Align 334 1349 23 ; Align 309 1372 12 ; Align 296 1384 7 ; Align 287 1391 5 ; Align 281 1396 9 ; Align 272 140…
scf_88481_	exonerate:est2genome	gene	565	2060	437	-	.	gene_id "exonerate_gene1007675"; sequence XM_030976858 ; gene_orientation + ; identity 61.21 ; similarity 61.21
scf_88481_	exonerate:est2genome	exon	2029	2060	.	-	.	transcript_id "exonerate_gene1007675.t1"; gene_id "exonerate_gene1007675"; insertions 0 ; deletions 0 ; identity 72.73 ; similarity 72.73
scf_88481_	exonerate:est2genome	splice5	2027	2028	.	-	.	transcript_id "exonerate_gene1007675.t1"; gene_id "exonerate_gene1007675"; intron_id 1 ; splice_site "GT"
scf_88481_	exonerate:est2genome	intron	1990	2028	.	-	.	transcript_id "exonerate_gene1007675.t1"; gene_id "exonerate_gene1007675"; intron_id 1
scf_88481_	exonerate:est2genome	splice3	1990	1991	.	-	.	transcript_id "exonerate_gene1007675.t1"; gene_id "exonerate_gene1007675"; intron_id 0 ; splice_site "AG"
scf_88481_	exonerate:est2genome	exon	565	1989	.	-	.	transcript_id "exonerate_gene1007675.t1"; gene_id "exonerate_gene1007675"; insertions 119 ; deletions 74 ; identity 60.87 ; similarity 60.87
scf_88481_	exonerate:est2genome	similarity	565	2060	437	-	.	transcript_id "exonerate_gene1007675.t1"; gene_id "exonerate_gene1007675"; alignment_id 1 ; Query XM_030976858 ; Align 2061 14 32 ; Align 1990 46 26 ; Align 1964 74 17 ; Align 1947 93 8 ; Align 1939 108 4 ; Align 1935 115 4 ; Align 1931 120 13 ; Align 1917 133 19 ; Align 1897 152 7 ; Align 1889 159 2 ; Align 1886 161 14 ; Align 1872 177 24 ; Align 1847 201 29 ; Align 1818 232 2 ; Align 1816 237 2…
scf_88454_	exonerate:est2genome	gene	2951	3430	282	+	.	gene_id "exonerate_gene1007789"; sequence XM_030976858 ; gene_orientation . ; identity 68.02 ; similarity 68.02
scf_88454_	exonerate:est2genome	exon	2951	3430	.	+	.	transcript_id "exonerate_gene1007789.t1"; gene_id "exonerate_gene1007789"; insertions 36 ; deletions 45 ; identity 68.02 ; similarity 68.02
scf_88454_	exonerate:est2genome	similarity	2951	3430	282	+	.	transcript_id "exonerate_gene1007789.t1"; gene_id "exonerate_gene1007789"; alignment_id 1 ; Query XM_030976858 ; Align 2951 290 21 ; Align 2974 311 10 ; Align 2984 325 16 ; Align 3000 342 10 ; Align 3012 352 23 ; Align 3035 376 3 ; Align 3038 385 5 ; Align 3045 390 10 ; Align 3055 401 15 ; Align 3071 416 6 ; Align 3078 422 32 ; Align 3112 454 2 ; Align 3117 456 3 ; Align 3121 459 22 ; Align 3145 …
scf_5_	exonerate:est2genome	gene	651	2647	680	+	.	gene_id "exonerate_gene1008248"; sequence XM_030977055 ; gene_orientation + ; identity 64.56 ; similarity 64.56
scf_5_	exonerate:est2genome	exon	651	1213	.	+	.	transcript_id "exonerate_gene1008248.t1"; gene_id "exonerate_gene1008248"; insertions 30 ; deletions 56 ; identity 61.42 ; similarity 61.42
scf_5_	exonerate:est2genome	splice5	1214	1215	.	+	.	transcript_id "exonerate_gene1008248.t1"; gene_id "exonerate_gene1008248"; intron_id 1 ; splice_site "GT"
scf_5_	exonerate:est2genome	intron	1214	1245	.	+	.	transcript_id "exonerate_gene1008248.t1"; gene_id "exonerate_gene1008248"; intron_id 1
scf_5_	exonerate:est2genome	splice3	1244	1245	.	+	.	transcript_id "exonerate_gene1008248.t1"; gene_id "exonerate_gene1008248"; intron_id 0 ; splice_site "GG"
scf_5_	exonerate:est2genome	exon	1246	2647	.	+	.	transcript_id "exonerate_gene1008248.t1"; gene_id "exonerate_gene1008248"; insertions 115 ; deletions 112 ; identity 65.89 ; similarity 65.89
scf_5_	exonerate:est2genome	similarity	651	2647	680	+	.	transcript_id "exonerate_gene1008248.t1"; gene_id "exonerate_gene1008248"; alignment_id 1 ; Query XM_030977055 ; Align 651 2485 6 ; Align 658 2491 24 ; Align 682 2519 11 ; Align 693 2531 1 ; Align 694 2533 4 ; Align 698 2538 3 ; Align 701 2543 22 ; Align 723 2567 7 ; Align 732 2574 4 ; Align 737 2578 1 ; Align 739 2579 11 ; Align 750 2593 18 ; Align 774 2611 4 ; Align 780 2615 23 ; Align 803 2642…
scf_885150_	exonerate:est2genome	gene	651	2629	685	+	.	gene_id "exonerate_gene1008251"; sequence XM_030977055 ; gene_orientation + ; identity 62.85 ; similarity 62.85
scf_885150_	exonerate:est2genome	exon	651	1213	.	+	.	transcript_id "exonerate_gene1008251.t1"; gene_id "exonerate_gene1008251"; insertions 30 ; deletions 56 ; identity 61.42 ; similarity 61.42
scf_885150_	exonerate:est2genome	splice5	1214	1215	.	+	.	transcript_id "exonerate_gene1008251.t1"; gene_id "exonerate_gene1008251"; intron_id 1 ; splice_site "GT"
scf_885150_	exonerate:est2genome	intron	1214	1245	.	+	.	transcript_id "exonerate_gene1008251.t1"; gene_id "exonerate_gene1008251"; intron_id 1
scf_885150_	exonerate:est2genome	splice3	1244	1245	.	+	.	transcript_id "exonerate_gene1008251.t1"; gene_id "exonerate_gene1008251"; intron_id 0 ; splice_site "GG"
scf_885150_	exonerate:est2genome	exon	1246	2629	.	+	.	transcript_id "exonerate_gene1008251.t1"; gene_id "exonerate_gene1008251"; insertions 84 ; deletions 111 ; identity 63.46 ; similarity 63.46
scf_885150_	exonerate:est2genome	similarity	651	2629	685	+	.	transcript_id "exonerate_gene1008251.t1"; gene_id "exonerate_gene1008251"; alignment_id 1 ; Query XM_030977055 ; Align 651 2485 6 ; Align 658 2491 24 ; Align 682 2519 11 ; Align 693 2531 1 ; Align 694 2533 4 ; Align 698 2538 3 ; Align 701 2543 22 ; Align 723 2567 7 ; Align 732 2574 4 ; Align 737 2578 1 ; Align 739 2579 11 ; Align 750 2593 18 ; Align 774 2611 4 ; Align 780 2615 23 ; Align 803 2642…
scf_88479_	exonerate:est2genome	gene	7212	8170	339	+	.	gene_id "exonerate_gene1010147"; sequence XM_030987297 ; gene_orientation - ; identity 65.50 ; similarity 65.50
scf_88479_	exonerate:est2genome	exon	7212	7346	.	+	.	transcript_id "exonerate_gene1010147.t1"; gene_id "exonerate_gene1010147"; insertions 13 ; deletions 20 ; identity 72.36 ; similarity 72.36
scf_88479_	exonerate:est2genome	splice3	7347	7348	.	+	.	transcript_id "exonerate_gene1010147.t1"; gene_id "exonerate_gene1010147"; intron_id -1 ; splice_site "CT"
scf_88479_	exonerate:est2genome	splice5	7380	7381	.	+	.	transcript_id "exonerate_gene1010147.t1"; gene_id "exonerate_gene1010147"; intron_id 1 ; splice_site "AC"
scf_88479_	exonerate:est2genome	exon	7382	8170	.	+	.	transcript_id "exonerate_gene1010147.t1"; gene_id "exonerate_gene1010147"; insertions 85 ; deletions 36 ; identity 64.20 ; similarity 64.20
scf_88479_	exonerate:est2genome	similarity	7212	8170	339	+	.	transcript_id "exonerate_gene1010147.t1"; gene_id "exonerate_gene1010147"; alignment_id 1 ; Query XM_030987297 ; Align 7212 5453 12 ; Align 7227 5465 13 ; Align 7240 5483 2 ; Align 7242 5486 11 ; Align 7254 5497 4 ; Align 7258 5505 7 ; Align 7265 5513 19 ; Align 7286 5532 8 ; Align 7294 5544 11 ; Align 7307 5555 8 ; Align 7315 5565 4 ; Align 7319 5572 6 ; Align 7330 5578 17 ; Align 7382 5595 21 ;…
scf_88509_	exonerate:est2genome	gene	1182	1536	173	+	.	gene_id "exonerate_gene1010259"; sequence XM_030987297 ; gene_orientation . ; identity 65.96 ; similarity 65.96
scf_88509_	exonerate:est2genome	exon	1182	1536	.	+	.	transcript_id "exonerate_gene1010259.t1"; gene_id "exonerate_gene1010259"; insertions 26 ; deletions 32 ; identity 65.96 ; similarity 65.96
scf_88509_	exonerate:est2genome	similarity	1182	1536	173	+	.	transcript_id "exonerate_gene1010259.t1"; gene_id "exonerate_gene1010259"; alignment_id 1 ; Query XM_030987297 ; Align 1182 4921 17 ; Align 1200 4938 26 ; Align 1231 4964 9 ; Align 1240 4974 16 ; Align 1257 4990 19 ; Align 1279 5009 23 ; Align 1303 5032 5 ; Align 1310 5037 9 ; Align 1320 5046 13 ; Align 1333 5061 7 ; Align 1341 5068 3 ; Align 1344 5073 1 ; Align 1345 5076 7 ; Align 1352 5086 10 ;…
scf_885156_	exonerate:est2genome	gene	1182	1536	173	+	.	gene_id "exonerate_gene1010260"; sequence XM_030987297 ; gene_orientation . ; identity 65.96 ; similarity 65.96
scf_885156_	exonerate:est2genome	exon	1182	1536	.	+	.	transcript_id "exonerate_gene1010260.t1"; gene_id "exonerate_gene1010260"; insertions 26 ; deletions 32 ; identity 65.96 ; similarity 65.96
scf_885156_	exonerate:est2genome	similarity	1182	1536	173	+	.	transcript_id "exonerate_gene1010260.t1"; gene_id "exonerate_gene1010260"; alignment_id 1 ; Query XM_030987297 ; Align 1182 4921 17 ; Align 1200 4938 26 ; Align 1231 4964 9 ; Align 1240 4974 16 ; Align 1257 4990 19 ; Align 1279 5009 23 ; Align 1303 5032 5 ; Align 1310 5037 9 ; Align 1320 5046 13 ; Align 1333 5061 7 ; Align 1341 5068 3 ; Align 1344 5073 1 ; Align 1345 5076 7 ; Align 1352 5086 10 ;…
scf_88470_	exonerate:est2genome	gene	5147	6510	347	-	.	gene_id "exonerate_gene1012600"; sequence XM_030984894 ; gene_orientation - ; identity 62.70 ; similarity 62.70
scf_88470_	exonerate:est2genome	exon	6224	6510	.	-	.	transcript_id "exonerate_gene1012600.t1"; gene_id "exonerate_gene1012600"; insertions 16 ; deletions 15 ; identity 58.46 ; similarity 58.46
scf_88470_	exonerate:est2genome	splice3	6222	6223	.	-	.	transcript_id "exonerate_gene1012600.t1"; gene_id "exonerate_gene1012600"; intron_id -1 ; splice_site "TC"
scf_88470_	exonerate:est2genome	splice5	6178	6179	.	-	.	transcript_id "exonerate_gene1012600.t1"; gene_id "exonerate_gene1012600"; intron_id 1 ; splice_site "AT"
scf_88470_	exonerate:est2genome	exon	5967	6177	.	-	.	transcript_id "exonerate_gene1012600.t1"; gene_id "exonerate_gene1012600"; insertions 11 ; deletions 23 ; identity 63.68 ; similarity 63.68
scf_88470_	exonerate:est2genome	splice3	5965	5966	.	-	.	transcript_id "exonerate_gene1012600.t1"; gene_id "exonerate_gene1012600"; intron_id -1 ; splice_site "CT"
scf_88470_	exonerate:est2genome	splice5	5917	5918	.	-	.	transcript_id "exonerate_gene1012600.t1"; gene_id "exonerate_gene1012600"; intron_id 1 ; splice_site "AT"
scf_88470_	exonerate:est2genome	exon	5147	5916	.	-	.	transcript_id "exonerate_gene1012600.t1"; gene_id "exonerate_gene1012600"; insertions 56 ; deletions 53 ; identity 64.01 ; similarity 64.01
scf_88470_	exonerate:est2genome	similarity	5147	6510	347	-	.	transcript_id "exonerate_gene1012600.t1"; gene_id "exonerate_gene1012600"; alignment_id 1 ; Query XM_030984894 ; Align 6511 5958 6 ; Align 6505 5965 15 ; Align 6490 5981 5 ; Align 6485 5987 12 ; Align 6472 5999 15 ; Align 6457 6015 9 ; Align 6446 6024 9 ; Align 6436 6033 32 ; Align 6404 6066 16 ; Align 6388 6083 40 ; Align 6348 6125 3 ; Align 6345 6130 27 ; Align 6318 6159 3 ; Align 6315 6163 8 ;…
scf_88476_	exonerate:est2genome	gene	5336	5853	198	+	.	gene_id "exonerate_gene1013132"; sequence XM_030981426 ; gene_orientation . ; identity 64.72 ; similarity 64.72
scf_88476_	exonerate:est2genome	exon	5336	5853	.	+	.	transcript_id "exonerate_gene1013132.t1"; gene_id "exonerate_gene1013132"; insertions 39 ; deletions 36 ; identity 64.72 ; similarity 64.72
scf_88476_	exonerate:est2genome	similarity	5336	5853	198	+	.	transcript_id "exonerate_gene1013132.t1"; gene_id "exonerate_gene1013132"; alignment_id 1 ; Query XM_030981426 ; Align 5336 2300 16 ; Align 5352 2317 15 ; Align 5370 2332 10 ; Align 5382 2342 4 ; Align 5387 2346 5 ; Align 5393 2351 5 ; Align 5399 2356 8 ; Align 5409 2364 8 ; Align 5419 2372 10 ; Align 5429 2383 6 ; Align 5436 2389 12 ; Align 5449 2401 26 ; Align 5475 2430 3 ; Align 5478 2434 31 ;…
scf_88466_	exonerate:est2genome	gene	2362	3809	363	+	.	gene_id "exonerate_gene1013607"; sequence XM_030986184 ; gene_orientation . ; identity 62.70 ; similarity 62.70
scf_88466_	exonerate:est2genome	exon	2362	3809	.	+	.	transcript_id "exonerate_gene1013607.t1"; gene_id "exonerate_gene1013607"; insertions 129 ; deletions 90 ; identity 62.70 ; similarity 62.70
scf_88466_	exonerate:est2genome	similarity	2362	3809	363	+	.	transcript_id "exonerate_gene1013607.t1"; gene_id "exonerate_gene1013607"; alignment_id 1 ; Query XM_030986184 ; Align 2362 3318 10 ; Align 2375 3328 9 ; Align 2387 3337 18 ; Align 2407 3355 5 ; Align 2414 3360 15 ; Align 2430 3375 9 ; Align 2439 3386 9 ; Align 2449 3395 15 ; Align 2467 3410 2 ; Align 2470 3412 2 ; Align 2473 3414 9 ; Align 2483 3423 13 ; Align 2496 3437 24 ; Align 2522 3461 8 ; …
scf_88469_	exonerate:est2genome	gene	541	1957	343	+	.	gene_id "exonerate_gene1014113"; sequence XM_030987098 ; gene_orientation - ; identity 63.62 ; similarity 63.62
scf_88469_	exonerate:est2genome	exon	541	679	.	+	.	transcript_id "exonerate_gene1014113.t1"; gene_id "exonerate_gene1014113"; insertions 12 ; deletions 15 ; identity 67.19 ; similarity 67.19
scf_88469_	exonerate:est2genome	splice3	680	681	.	+	.	transcript_id "exonerate_gene1014113.t1"; gene_id "exonerate_gene1014113"; intron_id -1 ; splice_site "ct"
scf_88469_	exonerate:est2genome	splice5	714	715	.	+	.	transcript_id "exonerate_gene1014113.t1"; gene_id "exonerate_gene1014113"; intron_id 1 ; splice_site "ac"
scf_88469_	exonerate:est2genome	exon	716	1957	.	+	.	transcript_id "exonerate_gene1014113.t1"; gene_id "exonerate_gene1014113"; insertions 69 ; deletions 132 ; identity 63.26 ; similarity 63.26
scf_88469_	exonerate:est2genome	similarity	541	1957	343	+	.	transcript_id "exonerate_gene1014113.t1"; gene_id "exonerate_gene1014113"; alignment_id 1 ; Query XM_030987098 ; Align 541 5315 13 ; Align 554 5331 11 ; Align 566 5342 12 ; Align 578 5357 16 ; Align 594 5380 14 ; Align 608 5396 6 ; Align 615 5402 6 ; Align 623 5408 2 ; Align 629 5410 21 ; Align 653 5431 14 ; Align 668 5445 12 ; Align 716 5457 7 ; Align 724 5464 7 ; Align 734 5471 13 ; Align 747 5…
scf_88500_	exonerate:est2genome	gene	7072	8671	469	+	.	gene_id "exonerate_gene1014123"; sequence XM_030987098 ; gene_orientation + ; identity 62.88 ; similarity 62.88
scf_88500_	exonerate:est2genome	exon	7072	7570	.	+	.	transcript_id "exonerate_gene1014123.t1"; gene_id "exonerate_gene1014123"; insertions 44 ; deletions 28 ; identity 61.84 ; similarity 61.84
scf_88500_	exonerate:est2genome	splice5	7571	7572	.	+	.	transcript_id "exonerate_gene1014123.t1"; gene_id "exonerate_gene1014123"; intron_id 1 ; splice_site "TT"
scf_88500_	exonerate:est2genome	intron	7571	7602	.	+	.	transcript_id "exonerate_gene1014123.t1"; gene_id "exonerate_gene1014123"; intron_id 1
scf_88500_	exonerate:est2genome	splice3	7601	7602	.	+	.	transcript_id "exonerate_gene1014123.t1"; gene_id "exonerate_gene1014123"; intron_id 0 ; splice_site "tg"
scf_88500_	exonerate:est2genome	exon	7603	8671	.	+	.	transcript_id "exonerate_gene1014123.t1"; gene_id "exonerate_gene1014123"; insertions 91 ; deletions 62 ; identity 63.39 ; similarity 63.39
scf_88500_	exonerate:est2genome	similarity	7072	8671	469	+	.	transcript_id "exonerate_gene1014123.t1"; gene_id "exonerate_gene1014123"; alignment_id 1 ; Query XM_030987098 ; Align 7072 5630 14 ; Align 7087 5644 21 ; Align 7108 5669 1 ; Align 7109 5672 3 ; Align 7113 5675 10 ; Align 7126 5685 8 ; Align 7134 5696 40 ; Align 7174 5737 35 ; Align 7211 5772 6 ; Align 7220 5778 7 ; Align 7227 5786 24 ; Align 7252 5810 5 ; Align 7261 5815 9 ; Align 7273 5824 5 ; …
scf_88467_	exonerate:est2genome	gene	4234	5627	408	-	.	gene_id "exonerate_gene1015895"; sequence XM_030976586 ; gene_orientation . ; identity 62.35 ; similarity 62.35
scf_88467_	exonerate:est2genome	exon	4234	5627	.	-	.	transcript_id "exonerate_gene1015895.t1"; gene_id "exonerate_gene1015895"; insertions 111 ; deletions 102 ; identity 62.35 ; similarity 62.35
scf_88467_	exonerate:est2genome	similarity	4234	5627	408	-	.	transcript_id "exonerate_gene1015895.t1"; gene_id "exonerate_gene1015895"; alignment_id 1 ; Query XM_030976586 ; Align 5628 2582 7 ; Align 5621 2590 15 ; Align 5606 2607 15 ; Align 5591 2626 22 ; Align 5569 2652 36 ; Align 5533 2689 16 ; Align 5516 2705 2 ; Align 5510 2707 10 ; Align 5499 2717 13 ; Align 5486 2732 22 ; Align 5458 2754 7 ; Align 5450 2761 27 ; Align 5423 2790 14 ; Align 5409 2806 …
scf_88471_	exonerate:est2genome	gene	5052	5225	412	-	.	gene_id "exonerate_gene1016464"; sequence XM_011664846 ; gene_orientation . ; identity 74.85 ; similarity 74.85
scf_88471_	exonerate:est2genome	exon	5052	5225	.	-	.	transcript_id "exonerate_gene1016464.t1"; gene_id "exonerate_gene1016464"; insertions 3 ; deletions 3 ; identity 74.85 ; similarity 74.85
scf_88471_	exonerate:est2genome	similarity	5052	5225	412	-	.	transcript_id "exonerate_gene1016464.t1"; gene_id "exonerate_gene1016464"; alignment_id 1 ; Query XM_011664846 ; Align 5226 693 39 ; Align 5187 734 8 ; Align 5177 742 92 ; Align 5085 835 12 ; Align 5072 847 20
scf_885149_	exonerate:est2genome	gene	5847	6860	402	+	.	gene_id "exonerate_gene1017213"; sequence XM_003726088 ; gene_orientation . ; identity 63.81 ; similarity 63.81
scf_885149_	exonerate:est2genome	exon	5847	6860	.	+	.	transcript_id "exonerate_gene1017213.t1"; gene_id "exonerate_gene1017213"; insertions 58 ; deletions 92 ; identity 63.81 ; similarity 63.81
scf_885149_	exonerate:est2genome	similarity	5847	6860	402	+	.	transcript_id "exonerate_gene1017213.t1"; gene_id "exonerate_gene1017213"; alignment_id 1 ; Query XM_003726088 ; Align 5847 2145 7 ; Align 5854 2153 11 ; Align 5865 2165 33 ; Align 5900 2198 14 ; Align 5914 2214 5 ; Align 5920 2219 11 ; Align 5931 2231 13 ; Align 5945 2244 14 ; Align 5959 2259 9 ; Align 5973 2268 1 ; Align 5976 2269 27 ; Align 6003 2297 6 ; Align 6009 2306 2 ; Align 6011 2309 15 …
scf_88469_	exonerate:est2genome	gene	5307	7987	441	+	.	gene_id "exonerate_gene1018163"; sequence XM_030972307 ; gene_orientation - ; identity 64.93 ; similarity 64.93
scf_88469_	exonerate:est2genome	exon	5307	5472	.	+	.	transcript_id "exonerate_gene1018163.t1"; gene_id "exonerate_gene1018163"; insertions 5 ; deletions 15 ; identity 65.43 ; similarity 65.43
scf_88469_	exonerate:est2genome	splice3	5473	5474	.	+	.	transcript_id "exonerate_gene1018163.t1"; gene_id "exonerate_gene1018163"; intron_id -1 ; splice_site "TT"
scf_88469_	exonerate:est2genome	splice5	5508	5509	.	+	.	transcript_id "exonerate_gene1018163.t1"; gene_id "exonerate_gene1018163"; intron_id 1 ; splice_site "GT"
scf_88469_	exonerate:est2genome	exon	5510	6080	.	+	.	transcript_id "exonerate_gene1018163.t1"; gene_id "exonerate_gene1018163"; insertions 43 ; deletions 43 ; identity 65.22 ; similarity 65.22
scf_88469_	exonerate:est2genome	splice3	6081	6082	.	+	.	transcript_id "exonerate_gene1018163.t1"; gene_id "exonerate_gene1018163"; intron_id -1 ; splice_site "CC"
scf_88469_	exonerate:est2genome	splice5	7497	7498	.	+	.	transcript_id "exonerate_gene1018163.t1"; gene_id "exonerate_gene1018163"; intron_id 1 ; splice_site "aa"
scf_88469_	exonerate:est2genome	exon	7499	7618	.	+	.	transcript_id "exonerate_gene1018163.t1"; gene_id "exonerate_gene1018163"; insertions 7 ; deletions 16 ; identity 70.18 ; similarity 70.18
scf_88469_	exonerate:est2genome	splice3	7619	7620	.	+	.	transcript_id "exonerate_gene1018163.t1"; gene_id "exonerate_gene1018163"; intron_id -1 ; splice_site "CT"
scf_88469_	exonerate:est2genome	splice5	7661	7662	.	+	.	transcript_id "exonerate_gene1018163.t1"; gene_id "exonerate_gene1018163"; intron_id 1 ; splice_site "AT"
scf_88469_	exonerate:est2genome	exon	7663	7987	.	+	.	transcript_id "exonerate_gene1018163.t1"; gene_id "exonerate_gene1018163"; insertions 12 ; deletions 27 ; identity 62.30 ; similarity 62.30
scf_88469_	exonerate:est2genome	similarity	5307	7987	441	+	.	transcript_id "exonerate_gene1018163.t1"; gene_id "exonerate_gene1018163"; alignment_id 1 ; Query XM_030972307 ; Align 5307 1035 8 ; Align 5315 1045 8 ; Align 5324 1053 4 ; Align 5331 1057 10 ; Align 5341 1068 4 ; Align 5345 1073 17 ; Align 5362 1092 4 ; Align 5366 1099 9 ; Align 5375 1109 19 ; Align 5394 1129 8 ; Align 5402 1138 4 ; Align 5407 1142 42 ; Align 5449 1185 4 ; Align 5453 1190 4 ; Al…
scf_88479_	exonerate:est2genome	gene	7174	7987	283	+	.	gene_id "exonerate_gene1023890"; sequence XM_030992362 ; gene_orientation . ; identity 63.33 ; similarity 63.33
scf_88479_	exonerate:est2genome	exon	7174	7987	.	+	.	transcript_id "exonerate_gene1023890.t1"; gene_id "exonerate_gene1023890"; insertions 64 ; deletions 48 ; identity 63.33 ; similarity 63.33
scf_88479_	exonerate:est2genome	similarity	7174	7987	283	+	.	transcript_id "exonerate_gene1023890.t1"; gene_id "exonerate_gene1023890"; alignment_id 1 ; Query XM_030992362 ; Align 7174 4994 5 ; Align 7180 4999 14 ; Align 7195 5013 18 ; Align 7213 5032 9 ; Align 7222 5043 6 ; Align 7228 5051 1 ; Align 7229 5054 9 ; Align 7238 5064 9 ; Align 7250 5073 2 ; Align 7253 5075 12 ; Align 7265 5088 7 ; Align 7272 5096 5 ; Align 7278 5101 6 ; Align 7286 5107 22 ; Al…
scf_885162_	exonerate:est2genome	gene	6705	7177	171	+	.	gene_id "exonerate_gene1026994"; sequence XM_030988697 ; gene_orientation . ; identity 65.51 ; similarity 65.51
scf_885162_	exonerate:est2genome	exon	6705	7177	.	+	.	transcript_id "exonerate_gene1026994.t1"; gene_id "exonerate_gene1026994"; insertions 41 ; deletions 37 ; identity 65.51 ; similarity 65.51
scf_885162_	exonerate:est2genome	similarity	6705	7177	171	+	.	transcript_id "exonerate_gene1026994.t1"; gene_id "exonerate_gene1026994"; alignment_id 1 ; Query XM_030988697 ; Align 6705 3518 25 ; Align 6735 3543 16 ; Align 6752 3559 17 ; Align 6770 3576 8 ; Align 6779 3584 1 ; Align 6782 3585 14 ; Align 6796 3600 3 ; Align 6799 3604 16 ; Align 6815 3621 4 ; Align 6819 3626 11 ; Align 6832 3637 24 ; Align 6856 3663 4 ; Align 6861 3667 7 ; Align 6869 3674 30 …
scf_88487_	exonerate:est2genome	gene	228	905	233	-	.	gene_id "exonerate_gene1028270"; sequence XM_791156 ; gene_orientation . ; identity 62.98 ; similarity 62.98
scf_88487_	exonerate:est2genome	exon	228	905	.	-	.	transcript_id "exonerate_gene1028270.t1"; gene_id "exonerate_gene1028270"; insertions 54 ; deletions 34 ; identity 62.98 ; similarity 62.98
scf_88487_	exonerate:est2genome	similarity	228	905	233	-	.	transcript_id "exonerate_gene1028270.t1"; gene_id "exonerate_gene1028270"; alignment_id 1 ; Query XM_791156 ; Align 906 815 40 ; Align 864 855 1 ; Align 860 856 8 ; Align 851 864 5 ; Align 844 869 27 ; Align 815 896 4 ; Align 809 900 20 ; Align 785 920 10 ; Align 775 931 7 ; Align 764 938 8 ; Align 756 949 7 ; Align 749 958 1 ; Align 748 960 6 ; Align 742 968 2 ; Align 740 971 2 ; Align 738 974 2…
scf_88473_	exonerate:est2genome	gene	3730	7492	359	-	.	gene_id "exonerate_gene1030344"; sequence XM_782990 ; gene_orientation + ; identity 62.40 ; similarity 62.40
scf_88473_	exonerate:est2genome	exon	7101	7492	.	-	.	transcript_id "exonerate_gene1030344.t1"; gene_id "exonerate_gene1030344"; insertions 29 ; deletions 14 ; identity 62.91 ; similarity 62.91
scf_88473_	exonerate:est2genome	splice5	7099	7100	.	-	.	transcript_id "exonerate_gene1030344.t1"; gene_id "exonerate_gene1030344"; intron_id 1 ; splice_site "AA"
scf_88473_	exonerate:est2genome	intron	4299	7100	.	-	.	transcript_id "exonerate_gene1030344.t1"; gene_id "exonerate_gene1030344"; intron_id 1
scf_88473_	exonerate:est2genome	splice3	4299	4300	.	-	.	transcript_id "exonerate_gene1030344.t1"; gene_id "exonerate_gene1030344"; intron_id 0 ; splice_site "AA"
scf_88473_	exonerate:est2genome	exon	3730	4298	.	-	.	transcript_id "exonerate_gene1030344.t1"; gene_id "exonerate_gene1030344"; insertions 41 ; deletions 28 ; identity 62.12 ; similarity 62.12
scf_88473_	exonerate:est2genome	similarity	3730	7492	359	-	.	transcript_id "exonerate_gene1030344.t1"; gene_id "exonerate_gene1030344"; alignment_id 1 ; Query XM_782990 ; Align 7493 4037 63 ; Align 7429 4100 26 ; Align 7402 4126 8 ; Align 7394 4135 3 ; Align 7391 4139 2 ; Align 7389 4142 5 ; Align 7384 4150 30 ; Align 7352 4180 15 ; Align 7336 4195 3 ; Align 7329 4198 4 ; Align 7323 4202 10 ; Align 7312 4212 2 ; Align 7308 4214 10 ; Align 7297 4224 11 ; Al…
scf_885161_	exonerate:est2genome	gene	3526	7288	359	-	.	gene_id "exonerate_gene1030346"; sequence XM_782990 ; gene_orientation + ; identity 62.40 ; similarity 62.40
scf_885161_	exonerate:est2genome	exon	6897	7288	.	-	.	transcript_id "exonerate_gene1030346.t1"; gene_id "exonerate_gene1030346"; insertions 29 ; deletions 14 ; identity 62.91 ; similarity 62.91
scf_885161_	exonerate:est2genome	splice5	6895	6896	.	-	.	transcript_id "exonerate_gene1030346.t1"; gene_id "exonerate_gene1030346"; intron_id 1 ; splice_site "AA"
scf_885161_	exonerate:est2genome	intron	4095	6896	.	-	.	transcript_id "exonerate_gene1030346.t1"; gene_id "exonerate_gene1030346"; intron_id 1
scf_885161_	exonerate:est2genome	splice3	4095	4096	.	-	.	transcript_id "exonerate_gene1030346.t1"; gene_id "exonerate_gene1030346"; intron_id 0 ; splice_site "AA"
scf_885161_	exonerate:est2genome	exon	3526	4094	.	-	.	transcript_id "exonerate_gene1030346.t1"; gene_id "exonerate_gene1030346"; insertions 41 ; deletions 28 ; identity 62.12 ; similarity 62.12
scf_885161_	exonerate:est2genome	similarity	3526	7288	359	-	.	transcript_id "exonerate_gene1030346.t1"; gene_id "exonerate_gene1030346"; alignment_id 1 ; Query XM_782990 ; Align 7289 4037 63 ; Align 7225 4100 26 ; Align 7198 4126 8 ; Align 7190 4135 3 ; Align 7187 4139 2 ; Align 7185 4142 5 ; Align 7180 4150 30 ; Align 7148 4180 15 ; Align 7132 4195 3 ; Align 7125 4198 4 ; Align 7119 4202 10 ; Align 7108 4212 2 ; Align 7104 4214 10 ; Align 7093 4224 11 ; Al…
scf_88457_	exonerate:est2genome	gene	1329	9128	369	+	.	gene_id "exonerate_gene1031921"; sequence XM_030994554 ; gene_orientation - ; identity 66.47 ; similarity 66.47
scf_88457_	exonerate:est2genome	exon	1329	1925	.	+	.	transcript_id "exonerate_gene1031921.t1"; gene_id "exonerate_gene1031921"; insertions 41 ; deletions 56 ; identity 66.61 ; similarity 66.61
scf_88457_	exonerate:est2genome	splice3	1926	1927	.	+	.	transcript_id "exonerate_gene1031921.t1"; gene_id "exonerate_gene1031921"; intron_id -1 ; splice_site "cg"
scf_88457_	exonerate:est2genome	splice5	8802	8803	.	+	.	transcript_id "exonerate_gene1031921.t1"; gene_id "exonerate_gene1031921"; intron_id 1 ; splice_site "AC"
scf_88457_	exonerate:est2genome	exon	8804	9036	.	+	.	transcript_id "exonerate_gene1031921.t1"; gene_id "exonerate_gene1031921"; insertions 13 ; deletions 27 ; identity 65.61 ; similarity 65.61
scf_88457_	exonerate:est2genome	splice3	9037	9038	.	+	.	transcript_id "exonerate_gene1031921.t1"; gene_id "exonerate_gene1031921"; intron_id -1 ; splice_site "CT"
scf_88457_	exonerate:est2genome	splice5	9073	9074	.	+	.	transcript_id "exonerate_gene1031921.t1"; gene_id "exonerate_gene1031921"; intron_id 1 ; splice_site "TC"
scf_88457_	exonerate:est2genome	exon	9075	9128	.	+	.	transcript_id "exonerate_gene1031921.t1"; gene_id "exonerate_gene1031921"; insertions 1 ; deletions 2 ; identity 69.81 ; similarity 69.81
scf_88457_	exonerate:est2genome	similarity	1329	9128	369	+	.	transcript_id "exonerate_gene1031921.t1"; gene_id "exonerate_gene1031921"; alignment_id 1 ; Query XM_030994554 ; Align 1329 2690 14 ; Align 1343 2707 11 ; Align 1354 2719 6 ; Align 1361 2725 12 ; Align 1373 2740 3 ; Align 1376 2746 6 ; Align 1382 2754 15 ; Align 1398 2769 3 ; Align 1402 2772 3 ; Align 1405 2779 5 ; Align 1410 2785 15 ; Align 1425 2801 2 ; Align 1427 2805 3 ; Align 1432 2808 40 ; …
scf_88509_	exonerate:est2genome	gene	5230	6328	504	-	.	gene_id "exonerate_gene1032382"; sequence XM_030999407 ; gene_orientation + ; identity 76.68 ; similarity 76.68
scf_88509_	exonerate:est2genome	exon	6244	6328	.	-	.	transcript_id "exonerate_gene1032382.t1"; gene_id "exonerate_gene1032382"; insertions 0 ; deletions 0 ; identity 77.91 ; similarity 77.91
scf_88509_	exonerate:est2genome	splice5	6242	6243	.	-	.	transcript_id "exonerate_gene1032382.t1"; gene_id "exonerate_gene1032382"; intron_id 1 ; splice_site "GT"
scf_88509_	exonerate:est2genome	intron	5340	6243	.	-	.	transcript_id "exonerate_gene1032382.t1"; gene_id "exonerate_gene1032382"; intron_id 1
scf_88509_	exonerate:est2genome	splice3	5340	5341	.	-	.	transcript_id "exonerate_gene1032382.t1"; gene_id "exonerate_gene1032382"; intron_id 0 ; splice_site "AG"
scf_88509_	exonerate:est2genome	exon	5230	5339	.	-	.	transcript_id "exonerate_gene1032382.t1"; gene_id "exonerate_gene1032382"; insertions 2 ; deletions 2 ; identity 75.93 ; similarity 75.93
scf_88509_	exonerate:est2genome	similarity	5230	6328	504	-	.	transcript_id "exonerate_gene1032382.t1"; gene_id "exonerate_gene1032382"; alignment_id 1 ; Query XM_030999407 ; Align 6329 2317 85 ; Align 5340 2402 53 ; Align 5287 2457 6 ; Align 5280 2463 4 ; Align 5275 2467 45
scf_885156_	exonerate:est2genome	gene	5230	6328	513	-	.	gene_id "exonerate_gene1032383"; sequence XM_030999407 ; gene_orientation + ; identity 77.20 ; similarity 77.20
scf_885156_	exonerate:est2genome	exon	6244	6328	.	-	.	transcript_id "exonerate_gene1032383.t1"; gene_id "exonerate_gene1032383"; insertions 0 ; deletions 0 ; identity 77.91 ; similarity 77.91
scf_885156_	exonerate:est2genome	splice5	6242	6243	.	-	.	transcript_id "exonerate_gene1032383.t1"; gene_id "exonerate_gene1032383"; intron_id 1 ; splice_site "GT"
scf_885156_	exonerate:est2genome	intron	5340	6243	.	-	.	transcript_id "exonerate_gene1032383.t1"; gene_id "exonerate_gene1032383"; intron_id 1
scf_885156_	exonerate:est2genome	splice3	5340	5341	.	-	.	transcript_id "exonerate_gene1032383.t1"; gene_id "exonerate_gene1032383"; intron_id 0 ; splice_site "AG"
scf_885156_	exonerate:est2genome	exon	5230	5339	.	-	.	transcript_id "exonerate_gene1032383.t1"; gene_id "exonerate_gene1032383"; insertions 2 ; deletions 2 ; identity 76.85 ; similarity 76.85
scf_885156_	exonerate:est2genome	similarity	5230	6328	513	-	.	transcript_id "exonerate_gene1032383.t1"; gene_id "exonerate_gene1032383"; alignment_id 1 ; Query XM_030999407 ; Align 6329 2317 85 ; Align 5340 2402 53 ; Align 5287 2457 6 ; Align 5280 2463 4 ; Align 5275 2467 45
scf_88471_	exonerate:est2genome	gene	13309	13933	274	-	.	gene_id "exonerate_gene1034234"; sequence XM_030999382 ; gene_orientation . ; identity 63.96 ; similarity 63.96
scf_88471_	exonerate:est2genome	exon	13309	13933	.	-	.	transcript_id "exonerate_gene1034234.t1"; gene_id "exonerate_gene1034234"; insertions 59 ; deletions 27 ; identity 63.96 ; similarity 63.96
scf_88471_	exonerate:est2genome	similarity	13309	13933	274	-	.	transcript_id "exonerate_gene1034234.t1"; gene_id "exonerate_gene1034234"; alignment_id 1 ; Query XM_030999382 ; Align 13934 2600 20 ; Align 13913 2620 16 ; Align 13897 2639 7 ; Align 13890 2647 4 ; Align 13886 2653 1 ; Align 13885 2655 4 ; Align 13881 2663 12 ; Align 13869 2676 5 ; Align 13863 2681 9 ; Align 13853 2690 29 ; Align 13821 2719 6 ; Align 13812 2725 18 ; Align 13792 2743 23 ; Align 1…
scf_3_	exonerate:est2genome	gene	2141	9227	388	-	.	gene_id "exonerate_gene1034235"; sequence XM_030999382 ; gene_orientation + ; identity 63.14 ; similarity 63.14
scf_3_	exonerate:est2genome	exon	8133	9227	.	-	.	transcript_id "exonerate_gene1034235.t1"; gene_id "exonerate_gene1034235"; insertions 60 ; deletions 109 ; identity 62.45 ; similarity 62.45
scf_3_	exonerate:est2genome	splice5	8131	8132	.	-	.	transcript_id "exonerate_gene1034235.t1"; gene_id "exonerate_gene1034235"; intron_id 1 ; splice_site "GT"
scf_3_	exonerate:est2genome	intron	2301	8132	.	-	.	transcript_id "exonerate_gene1034235.t1"; gene_id "exonerate_gene1034235"; intron_id 1
scf_3_	exonerate:est2genome	splice3	2301	2302	.	-	.	transcript_id "exonerate_gene1034235.t1"; gene_id "exonerate_gene1034235"; intron_id 0 ; splice_site "AA"
scf_3_	exonerate:est2genome	exon	2141	2300	.	-	.	transcript_id "exonerate_gene1034235.t1"; gene_id "exonerate_gene1034235"; insertions 4 ; deletions 16 ; identity 67.31 ; similarity 67.31
scf_3_	exonerate:est2genome	similarity	2141	9227	388	-	.	transcript_id "exonerate_gene1034235.t1"; gene_id "exonerate_gene1034235"; alignment_id 1 ; Query XM_030999382 ; Align 9228 3016 19 ; Align 9206 3035 9 ; Align 9196 3044 12 ; Align 9183 3056 8 ; Align 9174 3064 3 ; Align 9170 3067 3 ; Align 9164 3070 15 ; Align 9149 3087 6 ; Align 9143 3095 15 ; Align 9127 3110 13 ; Align 9114 3124 6 ; Align 9107 3130 6 ; Align 9101 3137 10 ; Align 9091 3148 18 ;…
scf_885147_	exonerate:est2genome	gene	6357	7382	403	+	.	gene_id "exonerate_gene1036221"; sequence XM_030990096 ; gene_orientation - ; identity 63.87 ; similarity 63.87
scf_885147_	exonerate:est2genome	exon	6357	6463	.	+	.	transcript_id "exonerate_gene1036221.t1"; gene_id "exonerate_gene1036221"; insertions 6 ; deletions 10 ; identity 64.71 ; similarity 64.71
scf_885147_	exonerate:est2genome	splice3	6464	6465	.	+	.	transcript_id "exonerate_gene1036221.t1"; gene_id "exonerate_gene1036221"; intron_id -1 ; splice_site "TT"
scf_885147_	exonerate:est2genome	splice5	6519	6520	.	+	.	transcript_id "exonerate_gene1036221.t1"; gene_id "exonerate_gene1036221"; intron_id 1 ; splice_site "AC"
scf_885147_	exonerate:est2genome	exon	6521	7382	.	+	.	transcript_id "exonerate_gene1036221.t1"; gene_id "exonerate_gene1036221"; insertions 44 ; deletions 75 ; identity 63.81 ; similarity 63.81
scf_885147_	exonerate:est2genome	similarity	6357	7382	403	+	.	transcript_id "exonerate_gene1036221.t1"; gene_id "exonerate_gene1036221"; alignment_id 1 ; Query XM_030990096 ; Align 6357 1454 11 ; Align 6368 1469 6 ; Align 6374 1476 22 ; Align 6397 1498 5 ; Align 6402 1507 8 ; Align 6412 1515 11 ; Align 6423 1527 11 ; Align 6435 1538 23 ; Align 6460 1561 4 ; Align 6521 1565 26 ; Align 6547 1592 9 ; Align 6556 1604 8 ; Align 6564 1615 13 ; Align 6577 1629 14 …
scf_88488_	exonerate:est2genome	gene	3368	4745	381	+	.	gene_id "exonerate_gene1038718"; sequence XM_030988780 ; gene_orientation . ; identity 64.13 ; similarity 64.13
scf_88488_	exonerate:est2genome	exon	3368	4745	.	+	.	transcript_id "exonerate_gene1038718.t1"; gene_id "exonerate_gene1038718"; insertions 129 ; deletions 91 ; identity 64.13 ; similarity 64.13
scf_88488_	exonerate:est2genome	similarity	3368	4745	381	+	.	transcript_id "exonerate_gene1038718.t1"; gene_id "exonerate_gene1038718"; alignment_id 1 ; Query XM_030988780 ; Align 3368 5153 14 ; Align 3382 5168 28 ; Align 3410 5197 5 ; Align 3415 5205 15 ; Align 3431 5220 4 ; Align 3438 5224 17 ; Align 3456 5241 14 ; Align 3470 5256 11 ; Align 3481 5269 13 ; Align 3497 5282 3 ; Align 3501 5285 3 ; Align 3504 5290 14 ; Align 3519 5304 7 ; Align 3526 5314 31…
scf_885154_	exonerate:est2genome	gene	3139	4516	381	-	.	gene_id "exonerate_gene1038719"; sequence XM_030988780 ; gene_orientation . ; identity 64.13 ; similarity 64.13
scf_885154_	exonerate:est2genome	exon	3139	4516	.	-	.	transcript_id "exonerate_gene1038719.t1"; gene_id "exonerate_gene1038719"; insertions 129 ; deletions 91 ; identity 64.13 ; similarity 64.13
scf_885154_	exonerate:est2genome	similarity	3139	4516	381	-	.	transcript_id "exonerate_gene1038719.t1"; gene_id "exonerate_gene1038719"; alignment_id 1 ; Query XM_030988780 ; Align 4517 5153 14 ; Align 4503 5168 28 ; Align 4475 5197 5 ; Align 4470 5205 15 ; Align 4454 5220 4 ; Align 4447 5224 17 ; Align 4429 5241 14 ; Align 4415 5256 11 ; Align 4404 5269 13 ; Align 4388 5282 3 ; Align 4384 5285 3 ; Align 4381 5290 14 ; Align 4366 5304 7 ; Align 4359 5314 31…
scf_88476_	exonerate:est2genome	gene	350	1318	301	-	.	gene_id "exonerate_gene1039683"; sequence XM_030972672 ; gene_orientation - ; identity 64.91 ; similarity 64.91
scf_88476_	exonerate:est2genome	exon	732	1318	.	-	.	transcript_id "exonerate_gene1039683.t1"; gene_id "exonerate_gene1039683"; insertions 46 ; deletions 43 ; identity 63.65 ; similarity 63.65
scf_88476_	exonerate:est2genome	splice3	730	731	.	-	.	transcript_id "exonerate_gene1039683.t1"; gene_id "exonerate_gene1039683"; intron_id -1 ; splice_site "GT"
scf_88476_	exonerate:est2genome	splice5	699	700	.	-	.	transcript_id "exonerate_gene1039683.t1"; gene_id "exonerate_gene1039683"; intron_id 1 ; splice_site "AA"
scf_88476_	exonerate:est2genome	exon	350	698	.	-	.	transcript_id "exonerate_gene1039683.t1"; gene_id "exonerate_gene1039683"; insertions 18 ; deletions 46 ; identity 67.07 ; similarity 67.07
scf_88476_	exonerate:est2genome	similarity	350	1318	301	-	.	transcript_id "exonerate_gene1039683.t1"; gene_id "exonerate_gene1039683"; alignment_id 1 ; Query XM_030972672 ; Align 1319 1931 11 ; Align 1307 1942 6 ; Align 1300 1948 17 ; Align 1283 1967 5 ; Align 1278 1974 12 ; Align 1266 1987 4 ; Align 1262 1992 17 ; Align 1242 2009 12 ; Align 1224 2021 10 ; Align 1213 2031 4 ; Align 1208 2035 13 ; Align 1190 2048 12 ; Align 1176 2060 15 ; Align 1160 2075 1…
scf_88463_	exonerate:est2genome	gene	462	768	220	-	.	gene_id "exonerate_gene1040929"; sequence XM_030972313 ; gene_orientation . ; identity 70.99 ; similarity 70.99
scf_88463_	exonerate:est2genome	exon	462	768	.	-	.	transcript_id "exonerate_gene1040929.t1"; gene_id "exonerate_gene1040929"; insertions 14 ; deletions 50 ; identity 70.99 ; similarity 70.99
scf_88463_	exonerate:est2genome	similarity	462	768	220	-	.	transcript_id "exonerate_gene1040929.t1"; gene_id "exonerate_gene1040929"; alignment_id 1 ; Query XM_030972313 ; Align 769 3224 22 ; Align 746 3246 25 ; Align 721 3274 19 ; Align 702 3295 18 ; Align 684 3319 6 ; Align 678 3326 2 ; Align 676 3330 16 ; Align 660 3352 4 ; Align 656 3359 8 ; Align 648 3370 15 ; Align 633 3392 5 ; Align 627 3397 16 ; Align 611 3415 7 ; Align 604 3423 2 ; Align 602 342…
scf_885166_	exonerate:est2genome	gene	462	768	220	-	.	gene_id "exonerate_gene1040930"; sequence XM_030972313 ; gene_orientation . ; identity 70.99 ; similarity 70.99
scf_885166_	exonerate:est2genome	exon	462	768	.	-	.	transcript_id "exonerate_gene1040930.t1"; gene_id "exonerate_gene1040930"; insertions 14 ; deletions 50 ; identity 70.99 ; similarity 70.99
scf_885166_	exonerate:est2genome	similarity	462	768	220	-	.	transcript_id "exonerate_gene1040930.t1"; gene_id "exonerate_gene1040930"; alignment_id 1 ; Query XM_030972313 ; Align 769 3224 22 ; Align 746 3246 25 ; Align 721 3274 19 ; Align 702 3295 18 ; Align 684 3319 6 ; Align 678 3326 2 ; Align 676 3330 16 ; Align 660 3352 4 ; Align 656 3359 8 ; Align 648 3370 15 ; Align 633 3392 5 ; Align 627 3397 16 ; Align 611 3415 7 ; Align 604 3423 2 ; Align 602 342…
scf_88464_	exonerate:est2genome	gene	2476	2793	259	+	.	gene_id "exonerate_gene1042235"; sequence XM_030974951 ; gene_orientation . ; identity 62.96 ; similarity 62.96
scf_88464_	exonerate:est2genome	exon	2476	2793	.	+	.	transcript_id "exonerate_gene1042235.t1"; gene_id "exonerate_gene1042235"; insertions 21 ; deletions 10 ; identity 62.96 ; similarity 62.96
scf_88464_	exonerate:est2genome	similarity	2476	2793	259	+	.	transcript_id "exonerate_gene1042235.t1"; gene_id "exonerate_gene1042235"; alignment_id 1 ; Query XM_030974951 ; Align 2476 16 35 ; Align 2514 51 7 ; Align 2526 58 60 ; Align 2587 118 1 ; Align 2589 119 7 ; Align 2598 126 24 ; Align 2622 152 3 ; Align 2625 156 17 ; Align 2642 175 12 ; Align 2654 188 39 ; Align 2696 227 21 ; Align 2721 248 18 ; Align 2740 266 19 ; Align 2759 289 19 ; Align 2779 30…
scf_88454_	exonerate:est2genome	gene	4005	4796	237	-	.	gene_id "exonerate_gene1044207"; sequence XM_030996409 ; gene_orientation . ; identity 65.08 ; similarity 65.08
scf_88454_	exonerate:est2genome	exon	4005	4796	.	-	.	transcript_id "exonerate_gene1044207.t1"; gene_id "exonerate_gene1044207"; insertions 59 ; deletions 78 ; identity 65.08 ; similarity 65.08
scf_88454_	exonerate:est2genome	similarity	4005	4796	237	-	.	transcript_id "exonerate_gene1044207.t1"; gene_id "exonerate_gene1044207"; alignment_id 1 ; Query XM_030996409 ; Align 4797 3820 4 ; Align 4792 3824 14 ; Align 4778 3839 3 ; Align 4774 3842 14 ; Align 4760 3858 32 ; Align 4726 3890 1 ; Align 4724 3891 4 ; Align 4719 3895 2 ; Align 4716 3897 10 ; Align 4705 3907 6 ; Align 4694 3913 8 ; Align 4686 3922 1 ; Align 4685 3924 4 ; Align 4681 3929 10 ; A…
scf_88477_	exonerate:est2genome	gene	3068	3790	184	+	.	gene_id "exonerate_gene1048149"; sequence XM_792908 ; gene_orientation . ; identity 59.30 ; similarity 59.30
scf_88477_	exonerate:est2genome	exon	3068	3790	.	+	.	transcript_id "exonerate_gene1048149.t1"; gene_id "exonerate_gene1048149"; insertions 62 ; deletions 25 ; identity 59.30 ; similarity 59.30
scf_88477_	exonerate:est2genome	similarity	3068	3790	184	+	.	transcript_id "exonerate_gene1048149.t1"; gene_id "exonerate_gene1048149"; alignment_id 1 ; Query XM_792908 ; Align 3068 1347 29 ; Align 3098 1376 24 ; Align 3125 1400 38 ; Align 3165 1438 7 ; Align 3173 1445 5 ; Align 3178 1451 15 ; Align 3194 1466 15 ; Align 3209 1482 20 ; Align 3231 1502 3 ; Align 3236 1505 35 ; Align 3271 1541 5 ; Align 3277 1546 3 ; Align 3283 1549 1 ; Align 3286 1550 7 ; Al…
scf_88455_	exonerate:est2genome	gene	3416	4362	317	-	.	gene_id "exonerate_gene1051490"; sequence XM_030980385 ; gene_orientation . ; identity 62.76 ; similarity 62.76
scf_88455_	exonerate:est2genome	exon	3416	4362	.	-	.	transcript_id "exonerate_gene1051490.t1"; gene_id "exonerate_gene1051490"; insertions 85 ; deletions 45 ; identity 62.76 ; similarity 62.76
scf_88455_	exonerate:est2genome	similarity	3416	4362	317	-	.	transcript_id "exonerate_gene1051490.t1"; gene_id "exonerate_gene1051490"; alignment_id 1 ; Query XM_030980385 ; Align 4363 3710 5 ; Align 4357 3715 14 ; Align 4343 3730 32 ; Align 4311 3763 12 ; Align 4298 3775 27 ; Align 4270 3802 9 ; Align 4261 3812 29 ; Align 4228 3841 11 ; Align 4214 3852 9 ; Align 4205 3862 26 ; Align 4177 3888 8 ; Align 4168 3896 5 ; Align 4163 3902 6 ; Align 4157 3910 7 ;…
scf_885168_	exonerate:est2genome	gene	5851	6507	233	-	.	gene_id "exonerate_gene1054000"; sequence XM_030975489 ; gene_orientation . ; identity 62.32 ; similarity 62.32
scf_885168_	exonerate:est2genome	exon	5851	6507	.	-	.	transcript_id "exonerate_gene1054000.t1"; gene_id "exonerate_gene1054000"; insertions 20 ; deletions 76 ; identity 62.32 ; similarity 62.32
scf_885168_	exonerate:est2genome	similarity	5851	6507	233	-	.	transcript_id "exonerate_gene1054000.t1"; gene_id "exonerate_gene1054000"; alignment_id 1 ; Query XM_030975489 ; Align 6508 499 15 ; Align 6493 515 4 ; Align 6489 521 5 ; Align 6484 530 9 ; Align 6475 540 4 ; Align 6471 546 11 ; Align 6460 558 5 ; Align 6455 566 15 ; Align 6436 581 17 ; Align 6419 601 6 ; Align 6413 608 3 ; Align 6410 613 8 ; Align 6402 622 3 ; Align 6399 626 14 ; Align 6385 642 …
scf_88486_	exonerate:est2genome	gene	4920	5099	169	-	.	gene_id "exonerate_gene1054032"; sequence XM_030975489 ; gene_orientation . ; identity 65.32 ; similarity 65.32
scf_88486_	exonerate:est2genome	exon	4920	5099	.	-	.	transcript_id "exonerate_gene1054032.t1"; gene_id "exonerate_gene1054032"; insertions 7 ; deletions 10 ; identity 65.32 ; similarity 65.32
scf_88486_	exonerate:est2genome	similarity	4920	5099	169	-	.	transcript_id "exonerate_gene1054032.t1"; gene_id "exonerate_gene1054032"; alignment_id 1 ; Query XM_030975489 ; Align 5100 379 25 ; Align 5074 404 10 ; Align 5061 414 2 ; Align 5057 416 4 ; Align 5053 421 3 ; Align 5050 425 4 ; Align 5046 430 2 ; Align 5044 434 32 ; Align 5012 467 8 ; Align 5003 475 28 ; Align 4975 506 37 ; Align 4938 544 18
scf_10_	exonerate:est2genome	gene	13985	14866	281	+	.	gene_id "exonerate_gene1054268"; sequence XM_011676889 ; gene_orientation . ; identity 61.44 ; similarity 61.44
scf_10_	exonerate:est2genome	exon	13985	14866	.	+	.	transcript_id "exonerate_gene1054268.t1"; gene_id "exonerate_gene1054268"; insertions 47 ; deletions 74 ; identity 61.44 ; similarity 61.44
scf_10_	exonerate:est2genome	similarity	13985	14866	281	+	.	transcript_id "exonerate_gene1054268.t1"; gene_id "exonerate_gene1054268"; alignment_id 1 ; Query XM_011676889 ; Align 13985 1043 15 ; Align 14001 1058 5 ; Align 14007 1063 29 ; Align 14038 1092 21 ; Align 14059 1115 11 ; Align 14071 1126 24 ; Align 14096 1150 7 ; Align 14105 1157 21 ; Align 14126 1182 8 ; Align 14135 1190 28 ; Align 14165 1218 9 ; Align 14176 1227 21 ; Align 14198 1248 6 ; Align…
scf_885167_	exonerate:est2genome	gene	13796	14678	271	+	.	gene_id "exonerate_gene1054269"; sequence XM_011676889 ; gene_orientation . ; identity 61.82 ; similarity 61.82
scf_885167_	exonerate:est2genome	exon	13796	14678	.	+	.	transcript_id "exonerate_gene1054269.t1"; gene_id "exonerate_gene1054269"; insertions 50 ; deletions 76 ; identity 61.82 ; similarity 61.82
scf_885167_	exonerate:est2genome	similarity	13796	14678	271	+	.	transcript_id "exonerate_gene1054269.t1"; gene_id "exonerate_gene1054269"; alignment_id 1 ; Query XM_011676889 ; Align 13796 1043 15 ; Align 13812 1058 5 ; Align 13818 1063 29 ; Align 13849 1092 21 ; Align 13870 1115 11 ; Align 13882 1126 24 ; Align 13907 1150 7 ; Align 13916 1157 21 ; Align 13937 1182 8 ; Align 13946 1190 28 ; Align 13976 1218 9 ; Align 13987 1227 21 ; Align 14009 1248 6 ; Align…
scf_88454_	exonerate:est2genome	gene	7	781	263	-	.	gene_id "exonerate_gene1054770"; sequence XM_030978401 ; gene_orientation - ; identity 62.32 ; similarity 62.32
scf_88454_	exonerate:est2genome	exon	585	781	.	-	.	transcript_id "exonerate_gene1054770.t1"; gene_id "exonerate_gene1054770"; insertions 11 ; deletions 18 ; identity 64.17 ; similarity 64.17
scf_88454_	exonerate:est2genome	splice3	583	584	.	-	.	transcript_id "exonerate_gene1054770.t1"; gene_id "exonerate_gene1054770"; intron_id -1 ; splice_site "ct"
scf_88454_	exonerate:est2genome	splice5	546	547	.	-	.	transcript_id "exonerate_gene1054770.t1"; gene_id "exonerate_gene1054770"; intron_id 1 ; splice_site "ac"
scf_88454_	exonerate:est2genome	exon	7	545	.	-	.	transcript_id "exonerate_gene1054770.t1"; gene_id "exonerate_gene1054770"; insertions 27 ; deletions 43 ; identity 61.72 ; similarity 61.72
scf_88454_	exonerate:est2genome	similarity	7	781	263	-	.	transcript_id "exonerate_gene1054770.t1"; gene_id "exonerate_gene1054770"; alignment_id 1 ; Query XM_030978401 ; Align 782 2789 13 ; Align 767 2802 10 ; Align 757 2814 22 ; Align 733 2836 32 ; Align 701 2869 17 ; Align 684 2887 5 ; Align 677 2892 29 ; Align 648 2924 3 ; Align 645 2929 16 ; Align 629 2948 10 ; Align 619 2959 7 ; Align 610 2966 6 ; Align 604 2975 4 ; Align 600 2981 6 ; Align 591 29…
scf_88464_	exonerate:est2genome	gene	4391	5557	396	-	.	gene_id "exonerate_gene1054806"; sequence XM_030978401 ; gene_orientation - ; identity 62.18 ; similarity 62.18
scf_88464_	exonerate:est2genome	exon	5311	5557	.	-	.	transcript_id "exonerate_gene1054806.t1"; gene_id "exonerate_gene1054806"; insertions 23 ; deletions 6 ; identity 62.67 ; similarity 62.67
scf_88464_	exonerate:est2genome	splice3	5309	5310	.	-	.	transcript_id "exonerate_gene1054806.t1"; gene_id "exonerate_gene1054806"; intron_id -1 ; splice_site "CT"
scf_88464_	exonerate:est2genome	splice5	5251	5252	.	-	.	transcript_id "exonerate_gene1054806.t1"; gene_id "exonerate_gene1054806"; intron_id 1 ; splice_site "AG"
scf_88464_	exonerate:est2genome	exon	4391	5250	.	-	.	transcript_id "exonerate_gene1054806.t1"; gene_id "exonerate_gene1054806"; insertions 58 ; deletions 49 ; identity 62.09 ; similarity 62.09
scf_88464_	exonerate:est2genome	similarity	4391	5557	396	-	.	transcript_id "exonerate_gene1054806.t1"; gene_id "exonerate_gene1054806"; alignment_id 1 ; Query XM_030978401 ; Align 5558 2641 5 ; Align 5550 2646 13 ; Align 5536 2659 9 ; Align 5527 2669 10 ; Align 5516 2679 3 ; Align 5510 2682 12 ; Align 5497 2694 15 ; Align 5481 2709 3 ; Align 5475 2712 10 ; Align 5462 2722 43 ; Align 5418 2765 7 ; Align 5410 2772 2 ; Align 5407 2774 30 ; Align 5375 2804 18 …
scf_885153_	exonerate:est2genome	gene	4841	5655	275	+	.	gene_id "exonerate_gene1056257"; sequence XM_780751 ; gene_orientation + ; identity 66.54 ; similarity 66.54
scf_885153_	exonerate:est2genome	exon	4841	5351	.	+	.	transcript_id "exonerate_gene1056257.t1"; gene_id "exonerate_gene1056257"; insertions 80 ; deletions 12 ; identity 68.06 ; similarity 68.06
scf_885153_	exonerate:est2genome	splice5	5352	5353	.	+	.	transcript_id "exonerate_gene1056257.t1"; gene_id "exonerate_gene1056257"; intron_id 1 ; splice_site "GT"
scf_885153_	exonerate:est2genome	intron	5352	5559	.	+	.	transcript_id "exonerate_gene1056257.t1"; gene_id "exonerate_gene1056257"; intron_id 1
scf_885153_	exonerate:est2genome	splice3	5558	5559	.	+	.	transcript_id "exonerate_gene1056257.t1"; gene_id "exonerate_gene1056257"; intron_id 0 ; splice_site "AC"
scf_885153_	exonerate:est2genome	exon	5560	5655	.	+	.	transcript_id "exonerate_gene1056257.t1"; gene_id "exonerate_gene1056257"; insertions 4 ; deletions 1 ; identity 59.78 ; similarity 59.78
scf_885153_	exonerate:est2genome	similarity	4841	5655	275	+	.	transcript_id "exonerate_gene1056257.t1"; gene_id "exonerate_gene1056257"; alignment_id 1 ; Query XM_780751 ; Align 4841 3261 5 ; Align 4846 3267 22 ; Align 4870 3289 16 ; Align 4887 3305 11 ; Align 4900 3316 13 ; Align 4915 3329 2 ; Align 4920 3331 6 ; Align 4930 3337 12 ; Align 4943 3349 9 ; Align 4961 3358 7 ; Align 4971 3365 5 ; Align 4979 3370 10 ; Align 4994 3380 4 ; Align 4998 3386 14 ; Al…
scf_10_	exonerate:est2genome	gene	1824	6616	377	-	.	gene_id "exonerate_gene1065674"; sequence XM_030977951 ; gene_orientation + ; identity 63.46 ; similarity 63.46
scf_10_	exonerate:est2genome	exon	6492	6616	.	-	.	transcript_id "exonerate_gene1065674.t1"; gene_id "exonerate_gene1065674"; insertions 8 ; deletions 2 ; identity 65.25 ; similarity 65.25
scf_10_	exonerate:est2genome	splice5	6490	6491	.	-	.	transcript_id "exonerate_gene1065674.t1"; gene_id "exonerate_gene1065674"; intron_id 1 ; splice_site "GT"
scf_10_	exonerate:est2genome	intron	2916	6491	.	-	.	transcript_id "exonerate_gene1065674.t1"; gene_id "exonerate_gene1065674"; intron_id 1
scf_10_	exonerate:est2genome	splice3	2916	2917	.	-	.	transcript_id "exonerate_gene1065674.t1"; gene_id "exonerate_gene1065674"; intron_id 0 ; splice_site "tc"
scf_10_	exonerate:est2genome	exon	2855	2915	.	-	.	transcript_id "exonerate_gene1065674.t1"; gene_id "exonerate_gene1065674"; insertions 2 ; deletions 2 ; identity 61.67 ; similarity 61.67
scf_10_	exonerate:est2genome	splice5	2853	2854	.	-	.	transcript_id "exonerate_gene1065674.t1"; gene_id "exonerate_gene1065674"; intron_id 2 ; splice_site "CT"
scf_10_	exonerate:est2genome	intron	2798	2854	.	-	.	transcript_id "exonerate_gene1065674.t1"; gene_id "exonerate_gene1065674"; intron_id 2
scf_10_	exonerate:est2genome	splice3	2798	2799	.	-	.	transcript_id "exonerate_gene1065674.t1"; gene_id "exonerate_gene1065674"; intron_id 1 ; splice_site "AG"
scf_10_	exonerate:est2genome	exon	2498	2797	.	-	.	transcript_id "exonerate_gene1065674.t1"; gene_id "exonerate_gene1065674"; insertions 20 ; deletions 22 ; identity 64.41 ; similarity 64.41
scf_10_	exonerate:est2genome	splice5	2496	2497	.	-	.	transcript_id "exonerate_gene1065674.t1"; gene_id "exonerate_gene1065674"; intron_id 3 ; splice_site "GT"
scf_10_	exonerate:est2genome	intron	2467	2497	.	-	.	transcript_id "exonerate_gene1065674.t1"; gene_id "exonerate_gene1065674"; intron_id 3
scf_10_	exonerate:est2genome	splice3	2467	2468	.	-	.	transcript_id "exonerate_gene1065674.t1"; gene_id "exonerate_gene1065674"; intron_id 2 ; splice_site "TG"
scf_10_	exonerate:est2genome	exon	1824	2466	.	-	.	transcript_id "exonerate_gene1065674.t1"; gene_id "exonerate_gene1065674"; insertions 59 ; deletions 36 ; identity 63.01 ; similarity 63.01
scf_10_	exonerate:est2genome	similarity	1824	6616	377	-	.	transcript_id "exonerate_gene1065674.t1"; gene_id "exonerate_gene1065674"; alignment_id 1 ; Query XM_030977951 ; Align 6617 2269 31 ; Align 6584 2300 16 ; Align 6567 2316 20 ; Align 6547 2337 12 ; Align 6534 2349 12 ; Align 6522 2362 15 ; Align 6506 2377 3 ; Align 6502 2380 3 ; Align 6497 2383 5 ; Align 2916 2388 22 ; Align 2894 2411 3 ; Align 2891 2415 29 ; Align 2860 2444 5 ; Align 2798 2449 11…
scf_885167_	exonerate:est2genome	gene	1635	6427	377	-	.	gene_id "exonerate_gene1065676"; sequence XM_030977951 ; gene_orientation + ; identity 63.46 ; similarity 63.46
scf_885167_	exonerate:est2genome	exon	6303	6427	.	-	.	transcript_id "exonerate_gene1065676.t1"; gene_id "exonerate_gene1065676"; insertions 8 ; deletions 2 ; identity 65.25 ; similarity 65.25
scf_885167_	exonerate:est2genome	splice5	6301	6302	.	-	.	transcript_id "exonerate_gene1065676.t1"; gene_id "exonerate_gene1065676"; intron_id 1 ; splice_site "GT"
scf_885167_	exonerate:est2genome	intron	2727	6302	.	-	.	transcript_id "exonerate_gene1065676.t1"; gene_id "exonerate_gene1065676"; intron_id 1
scf_885167_	exonerate:est2genome	splice3	2727	2728	.	-	.	transcript_id "exonerate_gene1065676.t1"; gene_id "exonerate_gene1065676"; intron_id 0 ; splice_site "tc"
scf_885167_	exonerate:est2genome	exon	2666	2726	.	-	.	transcript_id "exonerate_gene1065676.t1"; gene_id "exonerate_gene1065676"; insertions 2 ; deletions 2 ; identity 61.67 ; similarity 61.67
scf_885167_	exonerate:est2genome	splice5	2664	2665	.	-	.	transcript_id "exonerate_gene1065676.t1"; gene_id "exonerate_gene1065676"; intron_id 2 ; splice_site "CT"
scf_885167_	exonerate:est2genome	intron	2609	2665	.	-	.	transcript_id "exonerate_gene1065676.t1"; gene_id "exonerate_gene1065676"; intron_id 2
scf_885167_	exonerate:est2genome	splice3	2609	2610	.	-	.	transcript_id "exonerate_gene1065676.t1"; gene_id "exonerate_gene1065676"; intron_id 1 ; splice_site "AG"
scf_885167_	exonerate:est2genome	exon	2309	2608	.	-	.	transcript_id "exonerate_gene1065676.t1"; gene_id "exonerate_gene1065676"; insertions 20 ; deletions 22 ; identity 64.41 ; similarity 64.41
scf_885167_	exonerate:est2genome	splice5	2307	2308	.	-	.	transcript_id "exonerate_gene1065676.t1"; gene_id "exonerate_gene1065676"; intron_id 3 ; splice_site "GT"
scf_885167_	exonerate:est2genome	intron	2278	2308	.	-	.	transcript_id "exonerate_gene1065676.t1"; gene_id "exonerate_gene1065676"; intron_id 3
scf_885167_	exonerate:est2genome	splice3	2278	2279	.	-	.	transcript_id "exonerate_gene1065676.t1"; gene_id "exonerate_gene1065676"; intron_id 2 ; splice_site "TG"
scf_885167_	exonerate:est2genome	exon	1635	2277	.	-	.	transcript_id "exonerate_gene1065676.t1"; gene_id "exonerate_gene1065676"; insertions 59 ; deletions 36 ; identity 63.01 ; similarity 63.01
scf_885167_	exonerate:est2genome	similarity	1635	6427	377	-	.	transcript_id "exonerate_gene1065676.t1"; gene_id "exonerate_gene1065676"; alignment_id 1 ; Query XM_030977951 ; Align 6428 2269 31 ; Align 6395 2300 16 ; Align 6378 2316 20 ; Align 6358 2337 12 ; Align 6345 2349 12 ; Align 6333 2362 15 ; Align 6317 2377 3 ; Align 6313 2380 3 ; Align 6308 2383 5 ; Align 2727 2388 22 ; Align 2705 2411 3 ; Align 2702 2415 29 ; Align 2671 2444 5 ; Align 2609 2449 11…
scf_88501_	exonerate:est2genome	gene	164	1417	378	+	.	gene_id "exonerate_gene1068910"; sequence XM_030979260 ; gene_orientation . ; identity 61.89 ; similarity 61.89
scf_88501_	exonerate:est2genome	exon	164	1417	.	+	.	transcript_id "exonerate_gene1068910.t1"; gene_id "exonerate_gene1068910"; insertions 81 ; deletions 99 ; identity 61.89 ; similarity 61.89
scf_88501_	exonerate:est2genome	similarity	164	1417	378	+	.	transcript_id "exonerate_gene1068910.t1"; gene_id "exonerate_gene1068910"; alignment_id 1 ; Query XM_030979260 ; Align 164 3625 18 ; Align 186 3643 11 ; Align 202 3654 14 ; Align 216 3670 7 ; Align 223 3680 6 ; Align 229 3688 17 ; Align 248 3705 39 ; Align 287 3749 10 ; Align 298 3759 2 ; Align 300 3763 9 ; Align 309 3773 8 ; Align 319 3781 16 ; Align 335 3801 1 ; Align 336 3804 1 ; Align 337 380…
scf_88480_	exonerate:est2genome	gene	2369	2765	210	+	.	gene_id "exonerate_gene1075187"; sequence XM_030991811 ; gene_orientation + ; identity 66.23 ; similarity 66.23
scf_88480_	exonerate:est2genome	exon	2369	2525	.	+	.	transcript_id "exonerate_gene1075187.t1"; gene_id "exonerate_gene1075187"; insertions 17 ; deletions 6 ; identity 68.79 ; similarity 68.79
scf_88480_	exonerate:est2genome	splice5	2526	2527	.	+	.	transcript_id "exonerate_gene1075187.t1"; gene_id "exonerate_gene1075187"; intron_id 1 ; splice_site "GA"
scf_88480_	exonerate:est2genome	intron	2526	2578	.	+	.	transcript_id "exonerate_gene1075187.t1"; gene_id "exonerate_gene1075187"; intron_id 1
scf_88480_	exonerate:est2genome	splice3	2577	2578	.	+	.	transcript_id "exonerate_gene1075187.t1"; gene_id "exonerate_gene1075187"; intron_id 0 ; splice_site "GG"
scf_88480_	exonerate:est2genome	exon	2579	2765	.	+	.	transcript_id "exonerate_gene1075187.t1"; gene_id "exonerate_gene1075187"; insertions 19 ; deletions 0 ; identity 64.29 ; similarity 64.29
scf_88480_	exonerate:est2genome	similarity	2369	2765	210	+	.	transcript_id "exonerate_gene1075187.t1"; gene_id "exonerate_gene1075187"; alignment_id 1 ; Query XM_030991811 ; Align 2369 2312 6 ; Align 2377 2318 6 ; Align 2384 2324 13 ; Align 2402 2337 12 ; Align 2417 2349 9 ; Align 2427 2358 15 ; Align 2442 2375 13 ; Align 2456 2388 22 ; Align 2480 2410 2 ; Align 2483 2412 4 ; Align 2488 2416 22 ; Align 2510 2439 8 ; Align 2518 2448 3 ; Align 2521 2453 5 ; …
scf_88480_	exonerate:est2genome	gene	4679	10421	427	-	.	gene_id "exonerate_gene1075911"; sequence XM_789471 ; gene_orientation + ; identity 66.25 ; similarity 66.25
scf_88480_	exonerate:est2genome	exon	10314	10421	.	-	.	transcript_id "exonerate_gene1075911.t1"; gene_id "exonerate_gene1075911"; insertions 7 ; deletions 8 ; identity 67.65 ; similarity 67.65
scf_88480_	exonerate:est2genome	splice5	10312	10313	.	-	.	transcript_id "exonerate_gene1075911.t1"; gene_id "exonerate_gene1075911"; intron_id 1 ; splice_site "GT"
scf_88480_	exonerate:est2genome	intron	5691	10313	.	-	.	transcript_id "exonerate_gene1075911.t1"; gene_id "exonerate_gene1075911"; intron_id 1
scf_88480_	exonerate:est2genome	splice3	5691	5692	.	-	.	transcript_id "exonerate_gene1075911.t1"; gene_id "exonerate_gene1075911"; intron_id 0 ; splice_site "AA"
scf_88480_	exonerate:est2genome	exon	4679	5690	.	-	.	transcript_id "exonerate_gene1075911.t1"; gene_id "exonerate_gene1075911"; insertions 67 ; deletions 107 ; identity 66.14 ; similarity 66.14
scf_88480_	exonerate:est2genome	similarity	4679	10421	427	-	.	transcript_id "exonerate_gene1075911.t1"; gene_id "exonerate_gene1075911"; alignment_id 1 ; Query XM_789471 ; Align 10422 4969 43 ; Align 10379 5014 7 ; Align 10371 5021 8 ; Align 10360 5029 1 ; Align 10358 5030 15 ; Align 10341 5045 12 ; Align 10329 5059 3 ; Align 10326 5064 3 ; Align 10323 5069 9 ; Align 5691 5078 5 ; Align 5685 5083 43 ; Align 5640 5126 11 ; Align 5627 5137 15 ; Align 5610 515…
scf_885162_	exonerate:est2genome	gene	620	1134	219	+	.	gene_id "exonerate_gene1076508"; sequence XM_030996995 ; gene_orientation . ; identity 63.26 ; similarity 63.26
scf_885162_	exonerate:est2genome	exon	620	1134	.	+	.	transcript_id "exonerate_gene1076508.t1"; gene_id "exonerate_gene1076508"; insertions 36 ; deletions 30 ; identity 63.26 ; similarity 63.26
scf_885162_	exonerate:est2genome	similarity	620	1134	219	+	.	transcript_id "exonerate_gene1076508.t1"; gene_id "exonerate_gene1076508"; alignment_id 1 ; Query XM_030996995 ; Align 620 4570 7 ; Align 628 4577 15 ; Align 644 4592 33 ; Align 678 4625 11 ; Align 689 4639 9 ; Align 698 4649 7 ; Align 706 4656 10 ; Align 716 4667 14 ; Align 731 4681 7 ; Align 739 4688 27 ; Align 767 4715 10 ; Align 782 4725 12 ; Align 800 4737 6 ; Align 806 4744 15 ; Align 823 4…
scf_88511_	exonerate:est2genome	gene	2	1954	953	-	.	gene_id "exonerate_gene1076561"; sequence XM_030996995 ; gene_orientation - ; identity 65.65 ; similarity 65.65
scf_88511_	exonerate:est2genome	exon	1820	1954	.	-	.	transcript_id "exonerate_gene1076561.t1"; gene_id "exonerate_gene1076561"; insertions 7 ; deletions 9 ; identity 62.79 ; similarity 62.79
scf_88511_	exonerate:est2genome	splice3	1818	1819	.	-	.	transcript_id "exonerate_gene1076561.t1"; gene_id "exonerate_gene1076561"; intron_id -1 ; splice_site "AT"
scf_88511_	exonerate:est2genome	splice5	1775	1776	.	-	.	transcript_id "exonerate_gene1076561.t1"; gene_id "exonerate_gene1076561"; intron_id 1 ; splice_site "AC"
scf_88511_	exonerate:est2genome	exon	1014	1774	.	-	.	transcript_id "exonerate_gene1076561.t1"; gene_id "exonerate_gene1076561"; insertions 49 ; deletions 50 ; identity 63.67 ; similarity 63.67
scf_88511_	exonerate:est2genome	splice3	1012	1013	.	-	.	transcript_id "exonerate_gene1076561.t1"; gene_id "exonerate_gene1076561"; intron_id -1 ; splice_site "CG"
scf_88511_	exonerate:est2genome	splice5	976	977	.	-	.	transcript_id "exonerate_gene1076561.t1"; gene_id "exonerate_gene1076561"; intron_id 1 ; splice_site "AC"
scf_88511_	exonerate:est2genome	exon	636	975	.	-	.	transcript_id "exonerate_gene1076561.t1"; gene_id "exonerate_gene1076561"; insertions 27 ; deletions 24 ; identity 69.75 ; similarity 69.75
scf_88511_	exonerate:est2genome	splice3	634	635	.	-	.	transcript_id "exonerate_gene1076561.t1"; gene_id "exonerate_gene1076561"; intron_id -1 ; splice_site "GT"
scf_88511_	exonerate:est2genome	splice5	546	547	.	-	.	transcript_id "exonerate_gene1076561.t1"; gene_id "exonerate_gene1076561"; intron_id 1 ; splice_site "AC"
scf_88511_	exonerate:est2genome	exon	2	545	.	-	.	transcript_id "exonerate_gene1076561.t1"; gene_id "exonerate_gene1076561"; insertions 17 ; deletions 68 ; identity 66.79 ; similarity 66.79
scf_88511_	exonerate:est2genome	similarity	2	1954	953	-	.	transcript_id "exonerate_gene1076561.t1"; gene_id "exonerate_gene1076561"; alignment_id 1 ; Query XM_030996995 ; Align 1955 2663 9 ; Align 1946 2673 26 ; Align 1920 2700 6 ; Align 1914 2707 17 ; Align 1896 2724 11 ; Align 1885 2738 17 ; Align 1863 2755 19 ; Align 1844 2776 7 ; Align 1836 2783 13 ; Align 1823 2797 3 ; Align 1775 2800 7 ; Align 1766 2807 5 ; Align 1760 2812 7 ; Align 1749 2819 6 ; …
scf_88509_	exonerate:est2genome	gene	1771	1889	188	+	.	gene_id "exonerate_gene1080426"; sequence XM_001180933 ; gene_orientation . ; identity 72.73 ; similarity 72.73
scf_88509_	exonerate:est2genome	exon	1771	1889	.	+	.	transcript_id "exonerate_gene1080426.t1"; gene_id "exonerate_gene1080426"; insertions 9 ; deletions 2 ; identity 72.73 ; similarity 72.73
scf_88509_	exonerate:est2genome	similarity	1771	1889	188	+	.	transcript_id "exonerate_gene1080426.t1"; gene_id "exonerate_gene1080426"; alignment_id 1 ; Query XM_001180933 ; Align 1771 554 5 ; Align 1777 559 12 ; Align 1791 571 7 ; Align 1798 579 5 ; Align 1803 585 26 ; Align 1832 611 35 ; Align 1870 646 20
scf_885156_	exonerate:est2genome	gene	1771	1889	188	+	.	gene_id "exonerate_gene1080427"; sequence XM_001180933 ; gene_orientation . ; identity 72.73 ; similarity 72.73
scf_885156_	exonerate:est2genome	exon	1771	1889	.	+	.	transcript_id "exonerate_gene1080427.t1"; gene_id "exonerate_gene1080427"; insertions 9 ; deletions 2 ; identity 72.73 ; similarity 72.73
scf_885156_	exonerate:est2genome	similarity	1771	1889	188	+	.	transcript_id "exonerate_gene1080427.t1"; gene_id "exonerate_gene1080427"; alignment_id 1 ; Query XM_001180933 ; Align 1771 554 5 ; Align 1777 559 12 ; Align 1791 571 7 ; Align 1798 579 5 ; Align 1803 585 26 ; Align 1832 611 35 ; Align 1870 646 20
scf_88493_	exonerate:est2genome	gene	7146	7443	210	+	.	gene_id "exonerate_gene1080747"; sequence XM_003723912 ; gene_orientation . ; identity 68.31 ; similarity 68.31
scf_88493_	exonerate:est2genome	exon	7146	7443	.	+	.	transcript_id "exonerate_gene1080747.t1"; gene_id "exonerate_gene1080747"; insertions 14 ; deletions 38 ; identity 68.31 ; similarity 68.31
scf_88493_	exonerate:est2genome	similarity	7146	7443	210	+	.	transcript_id "exonerate_gene1080747.t1"; gene_id "exonerate_gene1080747"; alignment_id 1 ; Query XM_003723912 ; Align 7146 5420 36 ; Align 7182 5457 6 ; Align 7188 5464 14 ; Align 7202 5479 6 ; Align 7215 5485 11 ; Align 7227 5496 5 ; Align 7232 5502 4 ; Align 7236 5507 30 ; Align 7266 5539 33 ; Align 7299 5575 4 ; Align 7303 5583 15 ; Align 7318 5599 13 ; Align 7331 5617 12 ; Align 7343 5631 9 …
scf_885153_	exonerate:est2genome	gene	71	1251	328	+	.	gene_id "exonerate_gene1083673"; sequence XM_030972371 ; gene_orientation . ; identity 63.06 ; similarity 63.06
scf_885153_	exonerate:est2genome	exon	71	1251	.	+	.	transcript_id "exonerate_gene1083673.t1"; gene_id "exonerate_gene1083673"; insertions 90 ; deletions 85 ; identity 63.06 ; similarity 63.06
scf_885153_	exonerate:est2genome	similarity	71	1251	328	+	.	transcript_id "exonerate_gene1083673.t1"; gene_id "exonerate_gene1083673"; alignment_id 1 ; Query XM_030972371 ; Align 71 3859 15 ; Align 89 3874 34 ; Align 123 3915 9 ; Align 132 3926 38 ; Align 170 3966 4 ; Align 174 3972 22 ; Align 196 3995 24 ; Align 220 4021 1 ; Align 221 4024 2 ; Align 223 4027 6 ; Align 229 4034 6 ; Align 236 4040 8 ; Align 244 4050 5 ; Align 249 4057 4 ; Align 253 4063 3 …
scf_885146_	exonerate:est2genome	gene	3989	4494	451	-	.	gene_id "exonerate_gene1084273"; sequence XM_030980974 ; gene_orientation . ; identity 67.16 ; similarity 67.16
scf_885146_	exonerate:est2genome	exon	3989	4494	.	-	.	transcript_id "exonerate_gene1084273.t1"; gene_id "exonerate_gene1084273"; insertions 31 ; deletions 29 ; identity 67.16 ; similarity 67.16
scf_885146_	exonerate:est2genome	similarity	3989	4494	451	-	.	transcript_id "exonerate_gene1084273.t1"; gene_id "exonerate_gene1084273"; alignment_id 1 ; Query XM_030980974 ; Align 4495 616 9 ; Align 4484 625 11 ; Align 4470 636 6 ; Align 4464 644 1 ; Align 4463 646 16 ; Align 4447 663 7 ; Align 4439 670 21 ; Align 4418 692 11 ; Align 4407 706 13 ; Align 4394 723 76 ; Align 4318 802 23 ; Align 4291 825 6 ; Align 4285 832 10 ; Align 4275 844 14 ; Align 4258 …
scf_88502_	exonerate:est2genome	gene	53424	53911	428	-	.	gene_id "exonerate_gene1084276"; sequence XM_030980974 ; gene_orientation . ; identity 66.96 ; similarity 66.96
scf_88502_	exonerate:est2genome	exon	53424	53911	.	-	.	transcript_id "exonerate_gene1084276.t1"; gene_id "exonerate_gene1084276"; insertions 34 ; deletions 19 ; identity 66.96 ; similarity 66.96
scf_88502_	exonerate:est2genome	similarity	53424	53911	428	-	.	transcript_id "exonerate_gene1084276.t1"; gene_id "exonerate_gene1084276"; alignment_id 1 ; Query XM_030980974 ; Align 53912 647 9 ; Align 53903 657 22 ; Align 53880 679 24 ; Align 53856 706 11 ; Align 53845 719 3 ; Align 53842 723 10 ; Align 53830 733 1 ; Align 53826 734 50 ; Align 53776 785 14 ; Align 53761 799 23 ; Align 53738 823 5 ; Align 53732 828 22 ; Align 53710 851 6 ; Align 53702 857 16…
scf_88457_	exonerate:est2genome	gene	7472	10393	362	+	.	gene_id "exonerate_gene1089978"; sequence XM_030991978 ; gene_orientation + ; identity 61.70 ; similarity 61.70
scf_88457_	exonerate:est2genome	exon	7472	7966	.	+	.	transcript_id "exonerate_gene1089978.t1"; gene_id "exonerate_gene1089978"; insertions 29 ; deletions 29 ; identity 61.24 ; similarity 61.24
scf_88457_	exonerate:est2genome	splice5	7967	7968	.	+	.	transcript_id "exonerate_gene1089978.t1"; gene_id "exonerate_gene1089978"; intron_id 1 ; splice_site "TT"
scf_88457_	exonerate:est2genome	intron	7967	9815	.	+	.	transcript_id "exonerate_gene1089978.t1"; gene_id "exonerate_gene1089978"; intron_id 1
scf_88457_	exonerate:est2genome	splice3	9814	9815	.	+	.	transcript_id "exonerate_gene1089978.t1"; gene_id "exonerate_gene1089978"; intron_id 0 ; splice_site "AG"
scf_88457_	exonerate:est2genome	exon	9816	10393	.	+	.	transcript_id "exonerate_gene1089978.t1"; gene_id "exonerate_gene1089978"; insertions 44 ; deletions 42 ; identity 62.17 ; similarity 62.17
scf_88457_	exonerate:est2genome	similarity	7472	10393	362	+	.	transcript_id "exonerate_gene1089978.t1"; gene_id "exonerate_gene1089978"; alignment_id 1 ; Query XM_030991978 ; Align 7472 2832 65 ; Align 7537 2899 4 ; Align 7541 2904 14 ; Align 7559 2918 16 ; Align 7575 2935 2 ; Align 7577 2938 8 ; Align 7585 2947 18 ; Align 7606 2965 12 ; Align 7620 2977 6 ; Align 7626 2984 9 ; Align 7635 2994 3 ; Align 7639 2997 60 ; Align 7700 3057 10 ; Align 7712 3067 7 ;…
scf_885146_	exonerate:est2genome	gene	4003	4469	373	-	.	gene_id "exonerate_gene1090023"; sequence XM_030991978 ; gene_orientation . ; identity 70.07 ; similarity 70.07
scf_885146_	exonerate:est2genome	exon	4003	4469	.	-	.	transcript_id "exonerate_gene1090023.t1"; gene_id "exonerate_gene1090023"; insertions 26 ; deletions 55 ; identity 70.07 ; similarity 70.07
scf_885146_	exonerate:est2genome	similarity	4003	4469	373	-	.	transcript_id "exonerate_gene1090023.t1"; gene_id "exonerate_gene1090023"; alignment_id 1 ; Query XM_030991978 ; Align 4470 1327 19 ; Align 4450 1346 22 ; Align 4428 1370 12 ; Align 4410 1382 7 ; Align 4402 1389 1 ; Align 4399 1390 9 ; Align 4390 1401 12 ; Align 4378 1418 7 ; Align 4371 1426 6 ; Align 4365 1434 47 ; Align 4317 1481 18 ; Align 4299 1501 6 ; Align 4293 1512 7 ; Align 4286 1521 5 ; …
scf_88491_	exonerate:est2genome	gene	3103	11436	385	-	.	gene_id "exonerate_gene1090833"; sequence XM_003725859 ; gene_orientation - ; identity 64.62 ; similarity 64.62
scf_88491_	exonerate:est2genome	exon	11126	11436	.	-	.	transcript_id "exonerate_gene1090833.t1"; gene_id "exonerate_gene1090833"; insertions 24 ; deletions 39 ; identity 71.53 ; similarity 71.53
scf_88491_	exonerate:est2genome	splice3	11124	11125	.	-	.	transcript_id "exonerate_gene1090833.t1"; gene_id "exonerate_gene1090833"; intron_id -1 ; splice_site "AT"
scf_88491_	exonerate:est2genome	splice5	11085	11086	.	-	.	transcript_id "exonerate_gene1090833.t1"; gene_id "exonerate_gene1090833"; intron_id 1 ; splice_site "AT"
scf_88491_	exonerate:est2genome	exon	10727	11084	.	-	.	transcript_id "exonerate_gene1090833.t1"; gene_id "exonerate_gene1090833"; insertions 22 ; deletions 29 ; identity 63.50 ; similarity 63.50
scf_88491_	exonerate:est2genome	splice3	10725	10726	.	-	.	transcript_id "exonerate_gene1090833.t1"; gene_id "exonerate_gene1090833"; intron_id -1 ; splice_site "ct"
scf_88491_	exonerate:est2genome	splice5	3924	3925	.	-	.	transcript_id "exonerate_gene1090833.t1"; gene_id "exonerate_gene1090833"; intron_id 1 ; splice_site "AA"
scf_88491_	exonerate:est2genome	exon	3103	3923	.	-	.	transcript_id "exonerate_gene1090833.t1"; gene_id "exonerate_gene1090833"; insertions 79 ; deletions 36 ; identity 62.40 ; similarity 62.40
scf_88491_	exonerate:est2genome	similarity	3103	11436	385	-	.	transcript_id "exonerate_gene1090833.t1"; gene_id "exonerate_gene1090833"; alignment_id 1 ; Query XM_003725859 ; Align 11437 2977 15 ; Align 11422 2994 7 ; Align 11415 3002 14 ; Align 11400 3016 1 ; Align 11398 3017 6 ; Align 11390 3023 3 ; Align 11384 3026 4 ; Align 11378 3030 25 ; Align 11352 3055 1 ; Align 11348 3056 2 ; Align 11345 3058 14 ; Align 11331 3073 3 ; Align 11328 3077 5 ; Align 113…
scf_88456_	exonerate:est2genome	gene	200	1353	436	+	.	gene_id "exonerate_gene1091379"; sequence XM_030975173 ; gene_orientation . ; identity 63.57 ; similarity 63.57
scf_88456_	exonerate:est2genome	exon	200	1353	.	+	.	transcript_id "exonerate_gene1091379.t1"; gene_id "exonerate_gene1091379"; insertions 78 ; deletions 94 ; identity 63.57 ; similarity 63.57
scf_88456_	exonerate:est2genome	similarity	200	1353	436	+	.	transcript_id "exonerate_gene1091379.t1"; gene_id "exonerate_gene1091379"; alignment_id 1 ; Query XM_030975173 ; Align 200 3313 7 ; Align 208 3320 8 ; Align 216 3329 14 ; Align 231 3343 9 ; Align 241 3352 21 ; Align 262 3376 39 ; Align 301 3417 5 ; Align 306 3423 3 ; Align 309 3430 10 ; Align 319 3441 7 ; Align 326 3453 9 ; Align 335 3463 2 ; Align 337 3466 7 ; Align 344 3477 4 ; Align 348 3482 3…
scf_88463_	exonerate:est2genome	gene	26287	28217	443	+	.	gene_id "exonerate_gene1091434"; sequence XM_030975173 ; gene_orientation . ; identity 61.59 ; similarity 61.59
scf_88463_	exonerate:est2genome	exon	26287	28217	.	+	.	transcript_id "exonerate_gene1091434.t1"; gene_id "exonerate_gene1091434"; insertions 114 ; deletions 164 ; identity 61.59 ; similarity 61.59
scf_88463_	exonerate:est2genome	similarity	26287	28217	443	+	.	transcript_id "exonerate_gene1091434.t1"; gene_id "exonerate_gene1091434"; alignment_id 1 ; Query XM_030975173 ; Align 26287 3336 8 ; Align 26296 3344 10 ; Align 26307 3354 6 ; Align 26314 3360 4 ; Align 26319 3364 12 ; Align 26332 3376 11 ; Align 26343 3390 9 ; Align 26353 3399 13 ; Align 26368 3412 11 ; Align 26380 3423 15 ; Align 26395 3439 8 ; Align 26403 3453 4 ; Align 26407 3458 4 ; Align 2…
scf_88481_	exonerate:est2genome	gene	12319	12515	107	-	.	gene_id "exonerate_gene1092103"; sequence XR_004062211 ; gene_orientation . ; identity 67.65 ; similarity 67.65
scf_88481_	exonerate:est2genome	exon	12319	12515	.	-	.	transcript_id "exonerate_gene1092103.t1"; gene_id "exonerate_gene1092103"; insertions 27 ; deletions 5 ; identity 67.65 ; similarity 67.65
scf_88481_	exonerate:est2genome	similarity	12319	12515	107	-	.	transcript_id "exonerate_gene1092103.t1"; gene_id "exonerate_gene1092103"; alignment_id 1 ; Query XR_004062211 ; Align 12516 199 8 ; Align 12506 207 8 ; Align 12498 217 8 ; Align 12490 226 20 ; Align 12468 246 4 ; Align 12460 250 10 ; Align 12449 260 7 ; Align 12442 269 4 ; Align 12437 273 7 ; Align 12427 280 7 ; Align 12416 287 30 ; Align 12384 317 9 ; Align 12374 326 25 ; Align 12348 351 5 ; Al…
scf_88468_	exonerate:est2genome	gene	2569	3677	354	+	.	gene_id "exonerate_gene1098378"; sequence XR_004064869 ; gene_orientation - ; identity 63.86 ; similarity 63.86
scf_88468_	exonerate:est2genome	exon	2569	3052	.	+	.	transcript_id "exonerate_gene1098378.t1"; gene_id "exonerate_gene1098378"; insertions 30 ; deletions 47 ; identity 62.64 ; similarity 62.64
scf_88468_	exonerate:est2genome	splice3	3053	3054	.	+	.	transcript_id "exonerate_gene1098378.t1"; gene_id "exonerate_gene1098378"; intron_id -1 ; splice_site "CT"
scf_88468_	exonerate:est2genome	splice5	3098	3099	.	+	.	transcript_id "exonerate_gene1098378.t1"; gene_id "exonerate_gene1098378"; intron_id 1 ; splice_site "AC"
scf_88468_	exonerate:est2genome	exon	3100	3677	.	+	.	transcript_id "exonerate_gene1098378.t1"; gene_id "exonerate_gene1098378"; insertions 58 ; deletions 24 ; identity 65.00 ; similarity 65.00
scf_88468_	exonerate:est2genome	similarity	2569	3677	354	+	.	transcript_id "exonerate_gene1098378.t1"; gene_id "exonerate_gene1098378"; alignment_id 1 ; Query XR_004064869 ; Align 2569 3514 17 ; Align 2586 3533 5 ; Align 2592 3538 19 ; Align 2612 3557 7 ; Align 2620 3564 4 ; Align 2625 3568 8 ; Align 2637 3576 31 ; Align 2669 3607 1 ; Align 2672 3608 9 ; Align 2684 3617 9 ; Align 2693 3627 13 ; Align 2706 3642 14 ; Align 2721 3656 5 ; Align 2728 3661 36 ; …
scf_88503_	exonerate:est2genome	gene	2537	3732	313	+	.	gene_id "exonerate_gene1115180"; sequence XM_011684118 ; gene_orientation - ; identity 63.25 ; similarity 63.25
scf_88503_	exonerate:est2genome	exon	2537	2604	.	+	.	transcript_id "exonerate_gene1115180.t1"; gene_id "exonerate_gene1115180"; insertions 1 ; deletions 5 ; identity 64.71 ; similarity 64.71
scf_88503_	exonerate:est2genome	splice3	2605	2606	.	+	.	transcript_id "exonerate_gene1115180.t1"; gene_id "exonerate_gene1115180"; intron_id -1 ; splice_site "ct"
scf_88503_	exonerate:est2genome	splice5	2661	2662	.	+	.	transcript_id "exonerate_gene1115180.t1"; gene_id "exonerate_gene1115180"; intron_id 1 ; splice_site "aa"
scf_88503_	exonerate:est2genome	exon	2663	3732	.	+	.	transcript_id "exonerate_gene1115180.t1"; gene_id "exonerate_gene1115180"; insertions 65 ; deletions 95 ; identity 63.18 ; similarity 63.18
scf_88503_	exonerate:est2genome	similarity	2537	3732	313	+	.	transcript_id "exonerate_gene1115180.t1"; gene_id "exonerate_gene1115180"; alignment_id 1 ; Query XM_011684118 ; Align 2537 2114 35 ; Align 2572 2150 6 ; Align 2578 2159 16 ; Align 2594 2176 6 ; Align 2601 2182 4 ; Align 2663 2186 14 ; Align 2678 2200 1 ; Align 2680 2201 22 ; Align 2702 2224 11 ; Align 2713 2240 8 ; Align 2721 2249 6 ; Align 2727 2256 2 ; Align 2729 2259 6 ; Align 2735 2266 10 ; …
scf_88483_	exonerate:est2genome	gene	3894	6288	388	-	.	gene_id "exonerate_gene1116006"; sequence XM_030974785 ; gene_orientation - ; identity 65.03 ; similarity 65.03
scf_88483_	exonerate:est2genome	exon	5728	6288	.	-	.	transcript_id "exonerate_gene1116006.t1"; gene_id "exonerate_gene1116006"; insertions 46 ; deletions 46 ; identity 64.92 ; similarity 64.92
scf_88483_	exonerate:est2genome	splice3	5726	5727	.	-	.	transcript_id "exonerate_gene1116006.t1"; gene_id "exonerate_gene1116006"; intron_id -1 ; splice_site "CA"
scf_88483_	exonerate:est2genome	splice5	4445	4446	.	-	.	transcript_id "exonerate_gene1116006.t1"; gene_id "exonerate_gene1116006"; intron_id 1 ; splice_site "AC"
scf_88483_	exonerate:est2genome	exon	4112	4444	.	-	.	transcript_id "exonerate_gene1116006.t1"; gene_id "exonerate_gene1116006"; insertions 22 ; deletions 24 ; identity 63.46 ; similarity 63.46
scf_88483_	exonerate:est2genome	splice3	4110	4111	.	-	.	transcript_id "exonerate_gene1116006.t1"; gene_id "exonerate_gene1116006"; intron_id -1 ; splice_site "CT"
scf_88483_	exonerate:est2genome	splice5	4080	4081	.	-	.	transcript_id "exonerate_gene1116006.t1"; gene_id "exonerate_gene1116006"; intron_id 1 ; splice_site "GC"
scf_88483_	exonerate:est2genome	exon	3894	4078	.	-	.	transcript_id "exonerate_gene1116006.t1"; gene_id "exonerate_gene1116006"; insertions 13 ; deletions 14 ; identity 68.60 ; similarity 68.60
scf_88483_	exonerate:est2genome	similarity	3894	6288	388	-	.	transcript_id "exonerate_gene1116006.t1"; gene_id "exonerate_gene1116006"; alignment_id 1 ; Query XM_030974785 ; Align 6289 3514 30 ; Align 6257 3544 5 ; Align 6252 3552 6 ; Align 6246 3562 4 ; Align 6242 3570 5 ; Align 6237 3576 37 ; Align 6199 3613 13 ; Align 6186 3627 23 ; Align 6162 3650 23 ; Align 6138 3673 5 ; Align 6131 3678 3 ; Align 6123 3681 23 ; Align 6099 3704 7 ; Align 6090 3711 3 ; …
scf_885162_	exonerate:est2genome	gene	2510	3251	259	+	.	gene_id "exonerate_gene1119740"; sequence XM_030982328 ; gene_orientation . ; identity 62.61 ; similarity 62.61
scf_885162_	exonerate:est2genome	exon	2510	3251	.	+	.	transcript_id "exonerate_gene1119740.t1"; gene_id "exonerate_gene1119740"; insertions 28 ; deletions 77 ; identity 62.61 ; similarity 62.61
scf_885162_	exonerate:est2genome	similarity	2510	3251	259	+	.	transcript_id "exonerate_gene1119740.t1"; gene_id "exonerate_gene1119740"; alignment_id 1 ; Query XM_030982328 ; Align 2510 2270 10 ; Align 2521 2280 2 ; Align 2524 2282 14 ; Align 2538 2297 12 ; Align 2550 2310 32 ; Align 2582 2343 10 ; Align 2592 2354 20 ; Align 2612 2375 7 ; Align 2619 2384 19 ; Align 2638 2404 7 ; Align 2646 2411 9 ; Align 2655 2421 4 ; Align 2660 2425 13 ; Align 2674 2438 12…
scf_88503_	exonerate:est2genome	gene	1821	7078	274	+	.	gene_id "exonerate_gene1120650"; sequence XM_030999203 ; gene_orientation - ; identity 63.10 ; similarity 63.10
scf_88503_	exonerate:est2genome	exon	1821	2158	.	+	.	transcript_id "exonerate_gene1120650.t1"; gene_id "exonerate_gene1120650"; insertions 7 ; deletions 35 ; identity 62.35 ; similarity 62.35
scf_88503_	exonerate:est2genome	splice3	2159	2160	.	+	.	transcript_id "exonerate_gene1120650.t1"; gene_id "exonerate_gene1120650"; intron_id -1 ; splice_site "CT"
scf_88503_	exonerate:est2genome	splice5	6907	6908	.	+	.	transcript_id "exonerate_gene1120650.t1"; gene_id "exonerate_gene1120650"; intron_id 1 ; splice_site "AC"
scf_88503_	exonerate:est2genome	exon	6909	7078	.	+	.	transcript_id "exonerate_gene1120650.t1"; gene_id "exonerate_gene1120650"; insertions 5 ; deletions 18 ; identity 64.24 ; similarity 64.24
scf_88503_	exonerate:est2genome	similarity	1821	7078	274	+	.	transcript_id "exonerate_gene1120650.t1"; gene_id "exonerate_gene1120650"; alignment_id 1 ; Query XM_030999203 ; Align 1821 1994 11 ; Align 1832 2006 16 ; Align 1848 2025 3 ; Align 1851 2030 13 ; Align 1864 2044 8 ; Align 1872 2054 3 ; Align 1875 2059 2 ; Align 1877 2064 5 ; Align 1882 2070 12 ; Align 1895 2082 75 ; Align 1970 2159 18 ; Align 1988 2178 7 ; Align 1997 2185 5 ; Align 2002 2194 6 ; …
scf_88474_	exonerate:est2genome	gene	5784	6497	281	+	.	gene_id "exonerate_gene1124467"; sequence XM_030976969 ; gene_orientation - ; identity 66.58 ; similarity 66.58
scf_88474_	exonerate:est2genome	exon	5784	6057	.	+	.	transcript_id "exonerate_gene1124467.t1"; gene_id "exonerate_gene1124467"; insertions 24 ; deletions 13 ; identity 65.34 ; similarity 65.34
scf_88474_	exonerate:est2genome	splice3	6058	6059	.	+	.	transcript_id "exonerate_gene1124467.t1"; gene_id "exonerate_gene1124467"; intron_id -1 ; splice_site "CT"
scf_88474_	exonerate:est2genome	splice5	6352	6353	.	+	.	transcript_id "exonerate_gene1124467.t1"; gene_id "exonerate_gene1124467"; intron_id 1 ; splice_site "AG"
scf_88474_	exonerate:est2genome	exon	6354	6497	.	+	.	transcript_id "exonerate_gene1124467.t1"; gene_id "exonerate_gene1124467"; insertions 14 ; deletions 3 ; identity 68.46 ; similarity 68.46
scf_88474_	exonerate:est2genome	similarity	5784	6497	281	+	.	transcript_id "exonerate_gene1124467.t1"; gene_id "exonerate_gene1124467"; alignment_id 1 ; Query XM_030976969 ; Align 5784 2740 4 ; Align 5789 2744 2 ; Align 5792 2746 5 ; Align 5798 2751 5 ; Align 5804 2756 43 ; Align 5848 2799 4 ; Align 5856 2803 4 ; Align 5864 2807 3 ; Align 5867 2811 17 ; Align 5884 2829 20 ; Align 5904 2852 8 ; Align 5913 2860 22 ; Align 5937 2882 19 ; Align 5956 2902 16 ; …
scf_88474_	exonerate:est2genome	gene	1213	1519	184	+	.	gene_id "exonerate_gene1124468"; sequence XM_030976969 ; gene_orientation . ; identity 67.84 ; similarity 67.84
scf_88474_	exonerate:est2genome	exon	1213	1519	.	+	.	transcript_id "exonerate_gene1124468.t1"; gene_id "exonerate_gene1124468"; insertions 24 ; deletions 27 ; identity 67.84 ; similarity 67.84
scf_88474_	exonerate:est2genome	similarity	1213	1519	184	+	.	transcript_id "exonerate_gene1124468.t1"; gene_id "exonerate_gene1124468"; alignment_id 2 ; Query XM_030976969 ; Align 1213 1637 13 ; Align 1226 1651 6 ; Align 1234 1657 6 ; Align 1241 1663 13 ; Align 1256 1676 12 ; Align 1270 1688 3 ; Align 1273 1692 5 ; Align 1278 1698 7 ; Align 1285 1706 8 ; Align 1293 1716 20 ; Align 1313 1739 6 ; Align 1319 1749 6 ; Align 1326 1755 10 ; Align 1336 1766 9 ; A…
scf_885160_	exonerate:est2genome	gene	6230	6536	184	-	.	gene_id "exonerate_gene1124470"; sequence XM_030976969 ; gene_orientation . ; identity 67.84 ; similarity 67.84
scf_885160_	exonerate:est2genome	exon	6230	6536	.	-	.	transcript_id "exonerate_gene1124470.t1"; gene_id "exonerate_gene1124470"; insertions 24 ; deletions 27 ; identity 67.84 ; similarity 67.84
scf_885160_	exonerate:est2genome	similarity	6230	6536	184	-	.	transcript_id "exonerate_gene1124470.t1"; gene_id "exonerate_gene1124470"; alignment_id 2 ; Query XM_030976969 ; Align 6537 1637 13 ; Align 6524 1651 6 ; Align 6516 1657 6 ; Align 6509 1663 13 ; Align 6494 1676 12 ; Align 6480 1688 3 ; Align 6477 1692 5 ; Align 6472 1698 7 ; Align 6465 1706 8 ; Align 6457 1716 20 ; Align 6437 1739 6 ; Align 6431 1749 6 ; Align 6424 1755 10 ; Align 6414 1766 9 ; A…
scf_88483_	exonerate:est2genome	gene	7621	12091	385	+	.	gene_id "exonerate_gene1126538"; sequence XM_030980450 ; gene_orientation + ; identity 67.34 ; similarity 67.34
scf_88483_	exonerate:est2genome	exon	7621	7773	.	+	.	transcript_id "exonerate_gene1126538.t1"; gene_id "exonerate_gene1126538"; insertions 19 ; deletions 6 ; identity 75.56 ; similarity 75.56
scf_88483_	exonerate:est2genome	splice5	7774	7775	.	+	.	transcript_id "exonerate_gene1126538.t1"; gene_id "exonerate_gene1126538"; intron_id 1 ; splice_site "GT"
scf_88483_	exonerate:est2genome	intron	7774	11535	.	+	.	transcript_id "exonerate_gene1126538.t1"; gene_id "exonerate_gene1126538"; intron_id 1
scf_88483_	exonerate:est2genome	splice3	11534	11535	.	+	.	transcript_id "exonerate_gene1126538.t1"; gene_id "exonerate_gene1126538"; intron_id 0 ; splice_site "AG"
scf_88483_	exonerate:est2genome	exon	11536	12091	.	+	.	transcript_id "exonerate_gene1126538.t1"; gene_id "exonerate_gene1126538"; insertions 44 ; deletions 40 ; identity 65.23 ; similarity 65.23
scf_88483_	exonerate:est2genome	similarity	7621	12091	385	+	.	transcript_id "exonerate_gene1126538.t1"; gene_id "exonerate_gene1126538"; alignment_id 1 ; Query XM_030980450 ; Align 7621 2955 7 ; Align 7629 2962 2 ; Align 7632 2964 9 ; Align 7641 2974 16 ; Align 7662 2990 2 ; Align 7666 2992 11 ; Align 7677 3004 3 ; Align 7680 3008 9 ; Align 7690 3017 8 ; Align 7699 3025 20 ; Align 7719 3046 8 ; Align 7733 3054 1 ; Align 7735 3055 22 ; Align 7757 3079 13 ; A…
scf_885155_	exonerate:est2genome	gene	3520	5301	326	-	.	gene_id "exonerate_gene1127705"; sequence XM_030988821 ; gene_orientation - ; identity 61.32 ; similarity 61.32
scf_885155_	exonerate:est2genome	exon	4853	5301	.	-	.	transcript_id "exonerate_gene1127705.t1"; gene_id "exonerate_gene1127705"; insertions 21 ; deletions 35 ; identity 60.14 ; similarity 60.14
scf_885155_	exonerate:est2genome	splice3	4851	4852	.	-	.	transcript_id "exonerate_gene1127705.t1"; gene_id "exonerate_gene1127705"; intron_id -1 ; splice_site "CA"
scf_885155_	exonerate:est2genome	splice5	4749	4750	.	-	.	transcript_id "exonerate_gene1127705.t1"; gene_id "exonerate_gene1127705"; intron_id 1 ; splice_site "AC"
scf_885155_	exonerate:est2genome	exon	3520	4748	.	-	.	transcript_id "exonerate_gene1127705.t1"; gene_id "exonerate_gene1127705"; insertions 85 ; deletions 99 ; identity 61.71 ; similarity 61.71
scf_885155_	exonerate:est2genome	similarity	3520	5301	326	-	.	transcript_id "exonerate_gene1127705.t1"; gene_id "exonerate_gene1127705"; alignment_id 1 ; Query XM_030988821 ; Align 5302 3948 4 ; Align 5298 3953 23 ; Align 5275 3977 10 ; Align 5264 3987 6 ; Align 5256 3993 9 ; Align 5247 4003 4 ; Align 5243 4008 17 ; Align 5226 4026 5 ; Align 5221 4032 8 ; Align 5213 4041 8 ; Align 5205 4050 8 ; Align 5197 4060 5 ; Align 5192 4066 2 ; Align 5190 4069 6 ; Ali…
scf_88507_	exonerate:est2genome	gene	2969	4750	326	+	.	gene_id "exonerate_gene1127740"; sequence XM_030988821 ; gene_orientation - ; identity 61.32 ; similarity 61.32
scf_88507_	exonerate:est2genome	exon	2969	3417	.	+	.	transcript_id "exonerate_gene1127740.t1"; gene_id "exonerate_gene1127740"; insertions 21 ; deletions 35 ; identity 60.14 ; similarity 60.14
scf_88507_	exonerate:est2genome	splice3	3418	3419	.	+	.	transcript_id "exonerate_gene1127740.t1"; gene_id "exonerate_gene1127740"; intron_id -1 ; splice_site "CA"
scf_88507_	exonerate:est2genome	splice5	3520	3521	.	+	.	transcript_id "exonerate_gene1127740.t1"; gene_id "exonerate_gene1127740"; intron_id 1 ; splice_site "AC"
scf_88507_	exonerate:est2genome	exon	3522	4750	.	+	.	transcript_id "exonerate_gene1127740.t1"; gene_id "exonerate_gene1127740"; insertions 85 ; deletions 99 ; identity 61.71 ; similarity 61.71
scf_88507_	exonerate:est2genome	similarity	2969	4750	326	+	.	transcript_id "exonerate_gene1127740.t1"; gene_id "exonerate_gene1127740"; alignment_id 1 ; Query XM_030988821 ; Align 2969 3948 4 ; Align 2973 3953 23 ; Align 2996 3977 10 ; Align 3007 3987 6 ; Align 3015 3993 9 ; Align 3024 4003 4 ; Align 3028 4008 17 ; Align 3045 4026 5 ; Align 3050 4032 8 ; Align 3058 4041 8 ; Align 3066 4050 8 ; Align 3074 4060 5 ; Align 3079 4066 2 ; Align 3081 4069 6 ; Ali…
scf_88454_	exonerate:est2genome	gene	1094	1807	242	+	.	gene_id "exonerate_gene1130933"; sequence XM_030972019 ; gene_orientation . ; identity 63.05 ; similarity 63.05
scf_88454_	exonerate:est2genome	exon	1094	1807	.	+	.	transcript_id "exonerate_gene1130933.t1"; gene_id "exonerate_gene1130933"; insertions 51 ; deletions 50 ; identity 63.05 ; similarity 63.05
scf_88454_	exonerate:est2genome	similarity	1094	1807	242	+	.	transcript_id "exonerate_gene1130933.t1"; gene_id "exonerate_gene1130933"; alignment_id 1 ; Query XM_030972019 ; Align 1094 1228 5 ; Align 1100 1233 10 ; Align 1111 1243 5 ; Align 1118 1248 12 ; Align 1131 1260 3 ; Align 1135 1263 19 ; Align 1158 1282 46 ; Align 1204 1329 15 ; Align 1219 1347 8 ; Align 1227 1356 18 ; Align 1247 1374 14 ; Align 1262 1388 4 ; Align 1270 1392 8 ; Align 1282 1400 1 ;…
scf_88457_	exonerate:est2genome	gene	433	8184	355	+	.	gene_id "exonerate_gene1132964"; sequence XM_030988787 ; gene_orientation - ; identity 67.94 ; similarity 67.94
scf_88457_	exonerate:est2genome	exon	433	837	.	+	.	transcript_id "exonerate_gene1132964.t1"; gene_id "exonerate_gene1132964"; insertions 27 ; deletions 23 ; identity 66.75 ; similarity 66.75
scf_88457_	exonerate:est2genome	splice3	838	839	.	+	.	transcript_id "exonerate_gene1132964.t1"; gene_id "exonerate_gene1132964"; intron_id -1 ; splice_site "ct"
scf_88457_	exonerate:est2genome	splice5	8136	8137	.	+	.	transcript_id "exonerate_gene1132964.t1"; gene_id "exonerate_gene1132964"; intron_id 1 ; splice_site "tc"
scf_88457_	exonerate:est2genome	exon	8138	8184	.	+	.	transcript_id "exonerate_gene1132964.t1"; gene_id "exonerate_gene1132964"; insertions 7 ; deletions 0 ; identity 80.00 ; similarity 80.00
scf_88457_	exonerate:est2genome	similarity	433	8184	355	+	.	transcript_id "exonerate_gene1132964.t1"; gene_id "exonerate_gene1132964"; alignment_id 1 ; Query XM_030988787 ; Align 433 1708 5 ; Align 441 1713 12 ; Align 454 1725 16 ; Align 470 1742 1 ; Align 471 1745 3 ; Align 474 1749 11 ; Align 485 1761 22 ; Align 508 1783 5 ; Align 514 1788 21 ; Align 536 1809 29 ; Align 568 1838 2 ; Align 571 1840 3 ; Align 575 1843 8 ; Align 584 1851 11 ; Align 597 186…
scf_88503_	exonerate:est2genome	gene	9610	9696	104	-	.	gene_id "exonerate_gene1133068"; sequence XM_031000068 ; gene_orientation . ; identity 65.12 ; similarity 65.12
scf_88503_	exonerate:est2genome	exon	9610	9696	.	-	.	transcript_id "exonerate_gene1133068.t1"; gene_id "exonerate_gene1133068"; insertions 1 ; deletions 5 ; identity 65.12 ; similarity 65.12
scf_88503_	exonerate:est2genome	similarity	9610	9696	104	-	.	transcript_id "exonerate_gene1133068.t1"; gene_id "exonerate_gene1133068"; alignment_id 1 ; Query XM_031000068 ; Align 9697 295 35 ; Align 9662 333 18 ; Align 9643 351 14 ; Align 9629 366 3 ; Align 9626 370 16
scf_88454_	exonerate:est2genome	gene	5266	5535	174	+	.	gene_id "exonerate_gene1138841"; sequence XM_030996468 ; gene_orientation . ; identity 61.96 ; similarity 61.96
scf_88454_	exonerate:est2genome	exon	5266	5535	.	+	.	transcript_id "exonerate_gene1138841.t1"; gene_id "exonerate_gene1138841"; insertions 15 ; deletions 12 ; identity 61.96 ; similarity 61.96
scf_88454_	exonerate:est2genome	similarity	5266	5535	174	+	.	transcript_id "exonerate_gene1138841.t1"; gene_id "exonerate_gene1138841"; alignment_id 1 ; Query XM_030996468 ; Align 5266 9936 17 ; Align 5284 9953 4 ; Align 5288 9959 7 ; Align 5295 9968 12 ; Align 5307 9981 34 ; Align 5344 10015 33 ; Align 5378 10048 4 ; Align 5383 10052 12 ; Align 5400 10064 14 ; Align 5414 10080 42 ; Align 5456 10124 24 ; Align 5482 10148 17 ; Align 5499 10166 5 ; Align 550…
scf_88480_	exonerate:est2genome	gene	1114	1626	202	-	.	gene_id "exonerate_gene1139655"; sequence XM_030976460 ; gene_orientation . ; identity 62.23 ; similarity 62.23
scf_88480_	exonerate:est2genome	exon	1114	1626	.	-	.	transcript_id "exonerate_gene1139655.t1"; gene_id "exonerate_gene1139655"; insertions 47 ; deletions 25 ; identity 62.23 ; similarity 62.23
scf_88480_	exonerate:est2genome	similarity	1114	1626	202	-	.	transcript_id "exonerate_gene1139655.t1"; gene_id "exonerate_gene1139655"; alignment_id 1 ; Query XM_030976460 ; Align 1627 2440 22 ; Align 1604 2462 7 ; Align 1594 2469 17 ; Align 1576 2486 2 ; Align 1574 2491 63 ; Align 1509 2554 6 ; Align 1502 2560 26 ; Align 1476 2587 4 ; Align 1472 2593 5 ; Align 1464 2598 8 ; Align 1456 2607 5 ; Align 1449 2612 14 ; Align 1435 2629 9 ; Align 1426 2640 15 ; …
scf_88486_	exonerate:est2genome	gene	3561	4227	261	+	.	gene_id "exonerate_gene1143331"; sequence XM_030987926 ; gene_orientation . ; identity 61.84 ; similarity 61.84
scf_88486_	exonerate:est2genome	exon	3561	4227	.	+	.	transcript_id "exonerate_gene1143331.t1"; gene_id "exonerate_gene1143331"; insertions 38 ; deletions 41 ; identity 61.84 ; similarity 61.84
scf_88486_	exonerate:est2genome	similarity	3561	4227	261	+	.	transcript_id "exonerate_gene1143331.t1"; gene_id "exonerate_gene1143331"; alignment_id 1 ; Query XM_030987926 ; Align 3561 1611 6 ; Align 3567 1618 2 ; Align 3569 1621 12 ; Align 3582 1633 8 ; Align 3592 1641 8 ; Align 3600 1651 6 ; Align 3606 1659 3 ; Align 3609 1663 5 ; Align 3614 1669 5 ; Align 3619 1675 28 ; Align 3648 1703 11 ; Align 3662 1714 10 ; Align 3672 1725 16 ; Align 3688 1742 11 ; …
scf_885159_	exonerate:est2genome	gene	5298	6302	350	+	.	gene_id "exonerate_gene1144144"; sequence XM_030994107 ; gene_orientation . ; identity 63.99 ; similarity 63.99
scf_885159_	exonerate:est2genome	exon	5298	6302	.	+	.	transcript_id "exonerate_gene1144144.t1"; gene_id "exonerate_gene1144144"; insertions 83 ; deletions 63 ; identity 63.99 ; similarity 63.99
scf_885159_	exonerate:est2genome	similarity	5298	6302	350	+	.	transcript_id "exonerate_gene1144144.t1"; gene_id "exonerate_gene1144144"; alignment_id 1 ; Query XM_030994107 ; Align 5298 4534 14 ; Align 5313 4548 1 ; Align 5316 4549 29 ; Align 5346 4578 3 ; Align 5350 4581 6 ; Align 5357 4587 1 ; Align 5362 4588 3 ; Align 5368 4591 19 ; Align 5387 4611 7 ; Align 5398 4618 5 ; Align 5406 4623 23 ; Align 5431 4646 8 ; Align 5441 4654 5 ; Align 5448 4659 3 ; Al…
scf_88505_	exonerate:est2genome	gene	6114	6811	299	+	.	gene_id "exonerate_gene1144183"; sequence XM_030998102 ; gene_orientation . ; identity 59.73 ; similarity 59.73
scf_88505_	exonerate:est2genome	exon	6114	6811	.	+	.	transcript_id "exonerate_gene1144183.t1"; gene_id "exonerate_gene1144183"; insertions 30 ; deletions 37 ; identity 59.73 ; similarity 59.73
scf_88505_	exonerate:est2genome	similarity	6114	6811	299	+	.	transcript_id "exonerate_gene1144183.t1"; gene_id "exonerate_gene1144183"; alignment_id 1 ; Query XM_030998102 ; Align 6114 974 4 ; Align 6118 980 12 ; Align 6130 995 25 ; Align 6155 1021 5 ; Align 6160 1029 32 ; Align 6192 1063 5 ; Align 6197 1069 3 ; Align 6200 1076 1 ; Align 6201 1078 1 ; Align 6202 1081 11 ; Align 6214 1092 29 ; Align 6243 1122 9 ; Align 6252 1132 58 ; Align 6310 1193 11 ; Al…
scf_885146_	exonerate:est2genome	gene	140	4422	353	+	.	gene_id "exonerate_gene1146836"; sequence XM_030972422 ; gene_orientation + ; identity 62.38 ; similarity 62.38
scf_885146_	exonerate:est2genome	exon	140	648	.	+	.	transcript_id "exonerate_gene1146836.t1"; gene_id "exonerate_gene1146836"; insertions 48 ; deletions 23 ; identity 62.12 ; similarity 62.12
scf_885146_	exonerate:est2genome	splice5	649	650	.	+	.	transcript_id "exonerate_gene1146836.t1"; gene_id "exonerate_gene1146836"; intron_id 1 ; splice_site "CC"
scf_885146_	exonerate:est2genome	intron	649	4139	.	+	.	transcript_id "exonerate_gene1146836.t1"; gene_id "exonerate_gene1146836"; intron_id 1
scf_885146_	exonerate:est2genome	splice3	4138	4139	.	+	.	transcript_id "exonerate_gene1146836.t1"; gene_id "exonerate_gene1146836"; intron_id 0 ; splice_site "AG"
scf_885146_	exonerate:est2genome	exon	4140	4422	.	+	.	transcript_id "exonerate_gene1146836.t1"; gene_id "exonerate_gene1146836"; insertions 5 ; deletions 19 ; identity 62.95 ; similarity 62.95
scf_885146_	exonerate:est2genome	similarity	140	4422	353	+	.	transcript_id "exonerate_gene1146836.t1"; gene_id "exonerate_gene1146836"; alignment_id 1 ; Query XM_030972422 ; Align 140 3010 30 ; Align 170 3042 3 ; Align 173 3046 15 ; Align 188 3062 3 ; Align 191 3068 12 ; Align 203 3082 11 ; Align 216 3093 9 ; Align 226 3102 27 ; Align 255 3129 15 ; Align 272 3144 2 ; Align 275 3146 3 ; Align 279 3149 15 ; Align 294 3165 14 ; Align 310 3179 19 ; Align 332 3…
scf_88509_	exonerate:est2genome	gene	4824	5884	373	+	.	gene_id "exonerate_gene1147290"; sequence XM_030978254 ; gene_orientation + ; identity 63.45 ; similarity 63.45
scf_88509_	exonerate:est2genome	exon	4824	5049	.	+	.	transcript_id "exonerate_gene1147290.t1"; gene_id "exonerate_gene1147290"; insertions 6 ; deletions 21 ; identity 62.44 ; similarity 62.44
scf_88509_	exonerate:est2genome	splice5	5050	5051	.	+	.	transcript_id "exonerate_gene1147290.t1"; gene_id "exonerate_gene1147290"; intron_id 1 ; splice_site "GA"
scf_88509_	exonerate:est2genome	intron	5050	5081	.	+	.	transcript_id "exonerate_gene1147290.t1"; gene_id "exonerate_gene1147290"; intron_id 1
scf_88509_	exonerate:est2genome	splice3	5080	5081	.	+	.	transcript_id "exonerate_gene1147290.t1"; gene_id "exonerate_gene1147290"; intron_id 0 ; splice_site "AG"
scf_88509_	exonerate:est2genome	exon	5082	5244	.	+	.	transcript_id "exonerate_gene1147290.t1"; gene_id "exonerate_gene1147290"; insertions 5 ; deletions 14 ; identity 62.89 ; similarity 62.89
scf_88509_	exonerate:est2genome	splice5	5245	5246	.	+	.	transcript_id "exonerate_gene1147290.t1"; gene_id "exonerate_gene1147290"; intron_id 2 ; splice_site "GT"
scf_88509_	exonerate:est2genome	intron	5245	5274	.	+	.	transcript_id "exonerate_gene1147290.t1"; gene_id "exonerate_gene1147290"; intron_id 2
scf_88509_	exonerate:est2genome	splice3	5273	5274	.	+	.	transcript_id "exonerate_gene1147290.t1"; gene_id "exonerate_gene1147290"; intron_id 1 ; splice_site "AG"
scf_88509_	exonerate:est2genome	exon	5275	5884	.	+	.	transcript_id "exonerate_gene1147290.t1"; gene_id "exonerate_gene1147290"; insertions 36 ; deletions 53 ; identity 63.94 ; similarity 63.94
scf_88509_	exonerate:est2genome	similarity	4824	5884	373	+	.	transcript_id "exonerate_gene1147290.t1"; gene_id "exonerate_gene1147290"; alignment_id 1 ; Query XM_030978254 ; Align 4824 2500 14 ; Align 4838 2515 15 ; Align 4854 2530 14 ; Align 4868 2546 27 ; Align 4895 2577 5 ; Align 4900 2583 10 ; Align 4911 2593 4 ; Align 4915 2598 5 ; Align 4920 2604 5 ; Align 4926 2609 11 ; Align 4937 2624 27 ; Align 4964 2652 4 ; Align 4968 2658 12 ; Align 4981 2670 4 …
scf_885156_	exonerate:est2genome	gene	4824	5884	386	+	.	gene_id "exonerate_gene1147291"; sequence XM_030978254 ; gene_orientation + ; identity 63.62 ; similarity 63.62
scf_885156_	exonerate:est2genome	exon	4824	5049	.	+	.	transcript_id "exonerate_gene1147291.t1"; gene_id "exonerate_gene1147291"; insertions 6 ; deletions 21 ; identity 62.44 ; similarity 62.44
scf_885156_	exonerate:est2genome	splice5	5050	5051	.	+	.	transcript_id "exonerate_gene1147291.t1"; gene_id "exonerate_gene1147291"; intron_id 1 ; splice_site "GA"
scf_885156_	exonerate:est2genome	intron	5050	5081	.	+	.	transcript_id "exonerate_gene1147291.t1"; gene_id "exonerate_gene1147291"; intron_id 1
scf_885156_	exonerate:est2genome	splice3	5080	5081	.	+	.	transcript_id "exonerate_gene1147291.t1"; gene_id "exonerate_gene1147291"; intron_id 0 ; splice_site "AG"
scf_885156_	exonerate:est2genome	exon	5082	5244	.	+	.	transcript_id "exonerate_gene1147291.t1"; gene_id "exonerate_gene1147291"; insertions 6 ; deletions 15 ; identity 63.92 ; similarity 63.92
scf_885156_	exonerate:est2genome	splice5	5245	5246	.	+	.	transcript_id "exonerate_gene1147291.t1"; gene_id "exonerate_gene1147291"; intron_id 2 ; splice_site "GT"
scf_885156_	exonerate:est2genome	intron	5245	5274	.	+	.	transcript_id "exonerate_gene1147291.t1"; gene_id "exonerate_gene1147291"; intron_id 2
scf_885156_	exonerate:est2genome	splice3	5273	5274	.	+	.	transcript_id "exonerate_gene1147291.t1"; gene_id "exonerate_gene1147291"; intron_id 1 ; splice_site "AG"
scf_885156_	exonerate:est2genome	exon	5275	5884	.	+	.	transcript_id "exonerate_gene1147291.t1"; gene_id "exonerate_gene1147291"; insertions 36 ; deletions 53 ; identity 63.94 ; similarity 63.94
scf_885156_	exonerate:est2genome	similarity	4824	5884	386	+	.	transcript_id "exonerate_gene1147291.t1"; gene_id "exonerate_gene1147291"; alignment_id 1 ; Query XM_030978254 ; Align 4824 2500 14 ; Align 4838 2515 15 ; Align 4854 2530 14 ; Align 4868 2546 27 ; Align 4895 2577 5 ; Align 4900 2583 10 ; Align 4911 2593 4 ; Align 4915 2598 5 ; Align 4920 2604 5 ; Align 4926 2609 11 ; Align 4937 2624 27 ; Align 4964 2652 4 ; Align 4968 2658 12 ; Align 4981 2670 4 …
scf_885154_	exonerate:est2genome	gene	4597	5955	416	-	.	gene_id "exonerate_gene1148098"; sequence XM_003724743 ; gene_orientation . ; identity 64.50 ; similarity 64.50
scf_885154_	exonerate:est2genome	exon	4597	5955	.	-	.	transcript_id "exonerate_gene1148098.t1"; gene_id "exonerate_gene1148098"; insertions 100 ; deletions 122 ; identity 64.50 ; similarity 64.50
scf_885154_	exonerate:est2genome	similarity	4597	5955	416	-	.	transcript_id "exonerate_gene1148098.t1"; gene_id "exonerate_gene1148098"; alignment_id 1 ; Query XM_003724743 ; Align 5956 3265 16 ; Align 5939 3281 9 ; Align 5930 3291 16 ; Align 5914 3309 1 ; Align 5913 3314 1 ; Align 5912 3317 19 ; Align 5891 3336 6 ; Align 5884 3342 6 ; Align 5878 3350 25 ; Align 5852 3375 10 ; Align 5842 3388 3 ; Align 5839 3392 5 ; Align 5834 3398 12 ; Align 5822 3411 11 ;…
scf_88488_	exonerate:est2genome	gene	1929	3287	416	+	.	gene_id "exonerate_gene1148100"; sequence XM_003724743 ; gene_orientation . ; identity 64.50 ; similarity 64.50
scf_88488_	exonerate:est2genome	exon	1929	3287	.	+	.	transcript_id "exonerate_gene1148100.t1"; gene_id "exonerate_gene1148100"; insertions 100 ; deletions 122 ; identity 64.50 ; similarity 64.50
scf_88488_	exonerate:est2genome	similarity	1929	3287	416	+	.	transcript_id "exonerate_gene1148100.t1"; gene_id "exonerate_gene1148100"; alignment_id 1 ; Query XM_003724743 ; Align 1929 3265 16 ; Align 1946 3281 9 ; Align 1955 3291 16 ; Align 1971 3309 1 ; Align 1972 3314 1 ; Align 1973 3317 19 ; Align 1994 3336 6 ; Align 2001 3342 6 ; Align 2007 3350 25 ; Align 2033 3375 10 ; Align 2043 3388 3 ; Align 2046 3392 5 ; Align 2051 3398 12 ; Align 2063 3411 11 ;…
scf_88477_	exonerate:est2genome	gene	5316	5928	272	-	.	gene_id "exonerate_gene1154010"; sequence XM_030984499 ; gene_orientation . ; identity 63.42 ; similarity 63.42
scf_88477_	exonerate:est2genome	exon	5316	5928	.	-	.	transcript_id "exonerate_gene1154010.t1"; gene_id "exonerate_gene1154010"; insertions 58 ; deletions 23 ; identity 63.42 ; similarity 63.42
scf_88477_	exonerate:est2genome	similarity	5316	5928	272	-	.	transcript_id "exonerate_gene1154010.t1"; gene_id "exonerate_gene1154010"; alignment_id 1 ; Query XM_030984499 ; Align 5929 4446 12 ; Align 5917 4460 25 ; Align 5890 4485 42 ; Align 5848 4528 14 ; Align 5833 4542 21 ; Align 5809 4563 3 ; Align 5805 4566 8 ; Align 5797 4577 7 ; Align 5789 4584 4 ; Align 5783 4588 20 ; Align 5761 4608 33 ; Align 5728 4642 7 ; Align 5721 4651 26 ; Align 5688 4677 11…
scf_88513_	exonerate:est2genome	gene	19530	20432	238	+	.	gene_id "exonerate_gene1158588"; sequence XM_030978272 ; gene_orientation . ; identity 64.18 ; similarity 64.18
scf_88513_	exonerate:est2genome	exon	19530	20432	.	+	.	transcript_id "exonerate_gene1158588.t1"; gene_id "exonerate_gene1158588"; insertions 71 ; deletions 75 ; identity 64.18 ; similarity 64.18
scf_88513_	exonerate:est2genome	similarity	19530	20432	238	+	.	transcript_id "exonerate_gene1158588.t1"; gene_id "exonerate_gene1158588"; alignment_id 1 ; Query XM_030978272 ; Align 19530 1850 13 ; Align 19543 1867 10 ; Align 19553 1878 12 ; Align 19565 1891 1 ; Align 19566 1893 19 ; Align 19585 1913 1 ; Align 19586 1918 17 ; Align 19603 1936 3 ; Align 19606 1940 2 ; Align 19608 1943 8 ; Align 19616 1952 12 ; Align 19629 1964 12 ; Align 19643 1976 8 ; Align …
scf_88469_	exonerate:est2genome	gene	1117	1977	340	+	.	gene_id "exonerate_gene1161876"; sequence XM_030973404 ; gene_orientation . ; identity 65.66 ; similarity 65.66
scf_88469_	exonerate:est2genome	exon	1117	1977	.	+	.	transcript_id "exonerate_gene1161876.t1"; gene_id "exonerate_gene1161876"; insertions 69 ; deletions 72 ; identity 65.66 ; similarity 65.66
scf_88469_	exonerate:est2genome	similarity	1117	1977	340	+	.	transcript_id "exonerate_gene1161876.t1"; gene_id "exonerate_gene1161876"; alignment_id 1 ; Query XM_030973404 ; Align 1117 3669 23 ; Align 1140 3698 24 ; Align 1164 3723 6 ; Align 1171 3729 14 ; Align 1185 3746 21 ; Align 1207 3767 2 ; Align 1210 3769 15 ; Align 1225 3785 9 ; Align 1234 3795 11 ; Align 1245 3808 2 ; Align 1247 3811 7 ; Align 1254 3819 6 ; Align 1260 3826 2 ; Align 1262 3830 5 ; …
scf_88503_	exonerate:est2genome	gene	10110	10440	172	-	.	gene_id "exonerate_gene1163524"; sequence XM_030973775 ; gene_orientation . ; identity 66.45 ; similarity 66.45
scf_88503_	exonerate:est2genome	exon	10110	10440	.	-	.	transcript_id "exonerate_gene1163524.t1"; gene_id "exonerate_gene1163524"; insertions 18 ; deletions 36 ; identity 66.45 ; similarity 66.45
scf_88503_	exonerate:est2genome	similarity	10110	10440	172	-	.	transcript_id "exonerate_gene1163524.t1"; gene_id "exonerate_gene1163524"; alignment_id 2 ; Query XM_030973775 ; Align 10441 7578 11 ; Align 10430 7591 34 ; Align 10396 7626 2 ; Align 10394 7631 4 ; Align 10390 7636 25 ; Align 10365 7662 10 ; Align 10355 7678 11 ; Align 10343 7689 6 ; Align 10337 7696 15 ; Align 10322 7714 8 ; Align 10314 7723 7 ; Align 10306 7730 12 ; Align 10293 7742 1 ; Align …
scf_885149_	exonerate:est2genome	gene	8714	9044	172	-	.	gene_id "exonerate_gene1163526"; sequence XM_030973775 ; gene_orientation . ; identity 66.45 ; similarity 66.45
scf_885149_	exonerate:est2genome	exon	8714	9044	.	-	.	transcript_id "exonerate_gene1163526.t1"; gene_id "exonerate_gene1163526"; insertions 18 ; deletions 36 ; identity 66.45 ; similarity 66.45
scf_885149_	exonerate:est2genome	similarity	8714	9044	172	-	.	transcript_id "exonerate_gene1163526.t1"; gene_id "exonerate_gene1163526"; alignment_id 2 ; Query XM_030973775 ; Align 9045 7578 11 ; Align 9034 7591 34 ; Align 9000 7626 2 ; Align 8998 7631 4 ; Align 8994 7636 25 ; Align 8969 7662 10 ; Align 8959 7678 11 ; Align 8947 7689 6 ; Align 8941 7696 15 ; Align 8926 7714 8 ; Align 8918 7723 7 ; Align 8910 7730 12 ; Align 8897 7742 1 ; Align 8895 7743 17 …
scf_88487_	exonerate:est2genome	gene	3170	4232	356	-	.	gene_id "exonerate_gene1166360"; sequence XM_030977266 ; gene_orientation . ; identity 64.25 ; similarity 64.25
scf_88487_	exonerate:est2genome	exon	3170	4232	.	-	.	transcript_id "exonerate_gene1166360.t1"; gene_id "exonerate_gene1166360"; insertions 98 ; deletions 73 ; identity 64.25 ; similarity 64.25
scf_88487_	exonerate:est2genome	similarity	3170	4232	356	-	.	transcript_id "exonerate_gene1166360.t1"; gene_id "exonerate_gene1166360"; alignment_id 1 ; Query XM_030977266 ; Align 4233 3416 5 ; Align 4225 3421 6 ; Align 4217 3427 13 ; Align 4204 3445 14 ; Align 4187 3459 6 ; Align 4180 3465 4 ; Align 4174 3469 11 ; Align 4162 3480 7 ; Align 4155 3489 5 ; Align 4150 3496 6 ; Align 4144 3504 12 ; Align 4131 3516 8 ; Align 4118 3524 5 ; Align 4113 3530 2 ; Al…
scf_10_	exonerate:est2genome	gene	2595	3351	273	+	.	gene_id "exonerate_gene1167414"; sequence XM_030972146 ; gene_orientation - ; identity 63.91 ; similarity 63.91
scf_10_	exonerate:est2genome	exon	2595	2923	.	+	.	transcript_id "exonerate_gene1167414.t1"; gene_id "exonerate_gene1167414"; insertions 34 ; deletions 15 ; identity 62.84 ; similarity 62.84
scf_10_	exonerate:est2genome	splice3	2924	2925	.	+	.	transcript_id "exonerate_gene1167414.t1"; gene_id "exonerate_gene1167414"; intron_id -1 ; splice_site "CC"
scf_10_	exonerate:est2genome	splice5	2961	2962	.	+	.	transcript_id "exonerate_gene1167414.t1"; gene_id "exonerate_gene1167414"; intron_id 1 ; splice_site "GC"
scf_10_	exonerate:est2genome	exon	2963	3351	.	+	.	transcript_id "exonerate_gene1167414.t1"; gene_id "exonerate_gene1167414"; insertions 30 ; deletions 27 ; identity 64.62 ; similarity 64.62
scf_10_	exonerate:est2genome	similarity	2595	3351	273	+	.	transcript_id "exonerate_gene1167414.t1"; gene_id "exonerate_gene1167414"; alignment_id 1 ; Query XM_030972146 ; Align 2595 13440 14 ; Align 2609 13456 11 ; Align 2620 13471 10 ; Align 2632 13481 4 ; Align 2636 13486 8 ; Align 2646 13494 2 ; Align 2651 13496 22 ; Align 2675 13518 22 ; Align 2701 13540 24 ; Align 2725 13567 11 ; Align 2738 13578 11 ; Align 2751 13589 7 ; Align 2762 13596 44 ; Alig…
scf_885167_	exonerate:est2genome	gene	2406	3162	273	+	.	gene_id "exonerate_gene1167416"; sequence XM_030972146 ; gene_orientation - ; identity 63.91 ; similarity 63.91
scf_885167_	exonerate:est2genome	exon	2406	2734	.	+	.	transcript_id "exonerate_gene1167416.t1"; gene_id "exonerate_gene1167416"; insertions 34 ; deletions 15 ; identity 62.84 ; similarity 62.84
scf_885167_	exonerate:est2genome	splice3	2735	2736	.	+	.	transcript_id "exonerate_gene1167416.t1"; gene_id "exonerate_gene1167416"; intron_id -1 ; splice_site "CC"
scf_885167_	exonerate:est2genome	splice5	2772	2773	.	+	.	transcript_id "exonerate_gene1167416.t1"; gene_id "exonerate_gene1167416"; intron_id 1 ; splice_site "GC"
scf_885167_	exonerate:est2genome	exon	2774	3162	.	+	.	transcript_id "exonerate_gene1167416.t1"; gene_id "exonerate_gene1167416"; insertions 30 ; deletions 27 ; identity 64.62 ; similarity 64.62
scf_885167_	exonerate:est2genome	similarity	2406	3162	273	+	.	transcript_id "exonerate_gene1167416.t1"; gene_id "exonerate_gene1167416"; alignment_id 1 ; Query XM_030972146 ; Align 2406 13440 14 ; Align 2420 13456 11 ; Align 2431 13471 10 ; Align 2443 13481 4 ; Align 2447 13486 8 ; Align 2457 13494 2 ; Align 2462 13496 22 ; Align 2486 13518 22 ; Align 2512 13540 24 ; Align 2536 13567 11 ; Align 2549 13578 11 ; Align 2562 13589 7 ; Align 2573 13596 44 ; Alig…
scf_88495_	exonerate:est2genome	gene	3160	4402	398	-	.	gene_id "exonerate_gene1167729"; sequence XM_030999469 ; gene_orientation . ; identity 62.88 ; similarity 62.88
scf_88495_	exonerate:est2genome	exon	3160	4402	.	-	.	transcript_id "exonerate_gene1167729.t1"; gene_id "exonerate_gene1167729"; insertions 63 ; deletions 123 ; identity 62.88 ; similarity 62.88
scf_88495_	exonerate:est2genome	similarity	3160	4402	398	-	.	transcript_id "exonerate_gene1167729.t1"; gene_id "exonerate_gene1167729"; alignment_id 1 ; Query XM_030999469 ; Align 4403 5924 45 ; Align 4358 5970 1 ; Align 4357 5972 4 ; Align 4353 5977 19 ; Align 4334 5997 1 ; Align 4333 6001 7 ; Align 4326 6011 4 ; Align 4320 6015 5 ; Align 4314 6020 12 ; Align 4302 6035 6 ; Align 4296 6044 28 ; Align 4268 6073 7 ; Align 4260 6080 9 ; Align 4250 6089 10 ; A…
scf_88488_	exonerate:est2genome	gene	6438	7557	378	+	.	gene_id "exonerate_gene1168418"; sequence XM_030990056 ; gene_orientation . ; identity 63.17 ; similarity 63.17
scf_88488_	exonerate:est2genome	exon	6438	7557	.	+	.	transcript_id "exonerate_gene1168418.t1"; gene_id "exonerate_gene1168418"; insertions 72 ; deletions 93 ; identity 63.17 ; similarity 63.17
[truncated: 39,189 more rows]
