# Supplementary material for: Twinkle twinkle brittle star: the draft genome of Ophioderma brevispinum (Echinodermata: Ophiuroidea) as a resource for regeneration research
Source: BMC Genomics. 2022 Aug 11;23:574. doi: 10.1186/s12864-022-08750-y (PMC9367165; doi:10.1186/s12864-022-08750-y)
Supplement: Supplementary file 4 — Additional file 4 File S4. Expected C-value variation in echinoderms. Data in this table is reference in our manuscript and is based mainly on information available from the “Animal genome size database” [52]. [file 12864_2022_8750_MOESM4_ESM.csv]

Phylum	Subphylum	Class	Order	Family	Species	Common Name	C-value (pg)	Haploid genome size (Gbp)	Method	Cell Type	Standard species	References
Echinodermata	Asterozoa	Stelleroidea	Forcipulatida	Asteriidae	Asterias forbesi	Sea star	0.6	0.5868	BFA	S	SP	Hinegardner (1974)
Echinodermata	Asterozoa	Stelleroidea	Forcipulatida	Asteriidae	Astrometis sertulifera	Sea star	0.7	0.6846	BFA	S	SP	Hinegardner (1974)
Echinodermata	Asterozoa	Stelleroidea	Forcipulatida	Asteriidae	Pisaster giganteus capitatus	Sea star	0.58	0.56724	BFA	S	SP	Hinegardner (1974)
Echinodermata	Asterozoa	Stelleroidea	Forcipulatida	Asteriidae	Pisaster giganteus giganteus	Sea star	0.68	0.66504	BFA	S	SP	Hinegardner (1974)
Echinodermata	Asterozoa	Stelleroidea	Forcipulatida	Asteriidae	Pycnopodia helianthoides	Sea star	0.79	0.77262	BFA	S	SP	Hinegardner (1974)
Echinodermata	Asterozoa	Stelleroidea	Ophiurida	Ophiocomidae	Ophiocoma echinata	Serpent star	2.4	2.3472	BFA	S	SP	Hinegardner (1974)
Echinodermata	Asterozoa	Stelleroidea	Ophiurida	Ophiocomidae	Ophiopteris papillosa	Serpent star	2.3	2.2494	BFA	S	SP	Hinegardner (1974)
Echinodermata	Asterozoa	Stelleroidea	Ophiurida	Ophiodermatidae	Ophioderma panamensis	Serpent star	3.3	3.2274	BFA	S	SP	Hinegardner (1974)
Echinodermata	Asterozoa	Stelleroidea	Ophiurida	Ophiothrichidae	Ophiothrix spinosum	Serpent star	2.2	2.1516	BFA	S	SP	Hinegardner (1974)
Echinodermata	Asterozoa	Stelleroidea	Ophiurida	Ophiuridae	Ophioplocus esmarki	Serpent star	3	2.934	BFA	S	SP	Hinegardner (1974)
Echinodermata	Asterozoa	Stelleroidea	Spinulosida	Asterinidae	Patiria miniata	Sea star	0.76	0.74328	BFA	S	SP	Hinegardner (1974)
Echinodermata	Asterozoa	Stelleroidea	Spinulosida	Echinasteridae	Echinaster echinophorus	Sea star	0.96	0.93888	BFA	S	SP	Hinegardner (1974)
Echinodermata	Asterozoa	Stelleroidea	Spinulosida	Echinasteridae	Echinaster sepositus	Red starfish	0.76	0.74328	FCM	HE	MGP	Fafandel et al. (2008)
Echinodermata	Asterozoa	Stelleroidea	Spinulosida	Echinasteridae	Henricia leviuscula	Sea star	0.85	0.8313	BFA	S	SP	Hinegardner (1974)
Echinodermata	Asterozoa	Stelleroidea	Spinulosida	Echinasteridae	Henricia sanguinolenta	Sea star	0.89	0.87042	BFA	S	SP	Hinegardner (1974)
Echinodermata	Asterozoa	Stelleroidea	Spinulosida	Poraniidae	Dermasterias imbricata	Sea star	0.54	0.52812	BFA	S	SP	Hinegardner (1974)
Echinodermata	Echinozoa	Echinoidea	Arbacioida	Arbaciidae	Arbacia aequituberculata	Sea urchin	0.67	0.65526	NS	S	NS	White (1961)
Echinodermata	Echinozoa	Echinoidea	Arbacioida	Arbaciidae	Arbacia punctulata	Sea urchin	0.76	0.74328	BFA	S	SP	Hinegardner (1974)
Echinodermata	Echinozoa	Echinoidea	Arbacioida	Arbaciidae	Arbacia sp.	Sea urchin	0.79	0.77262	BCA	S	NS	Marshak and Marshak (1953)
Echinodermata	Echinozoa	Echinoidea	Clypeasteroida	Dendrasteridae	Dendraster excentricus	Sand dollar	1.1	1.0758	BFA	S	SP	Hinegardner (1974)
Echinodermata	Echinozoa	Echinoidea	Clypeasteroida	Echinarachniidae	Echinarachnius parma	Sand dollar	1.1	1.0758	BFA	S	SP	Hinegardner (1974)
Echinodermata	Echinozoa	Echinoidea	Clypeasteroida	Mellitidae	Mellita quinquiesperforata	Sand dollar	0.98	0.95844	BFA	S	SP	Hinegardner (1974)
Echinodermata	Echinozoa	Echinoidea	Diadematoida	Diadematidae	Centrostephanus coronatus	Sea urchin	1.2	1.1736	BFA	S	SP	Hinegardner (1974)
Echinodermata	Echinozoa	Echinoidea	Echinoida	Echinidae	Paracentrotus lividus	Sea urchin	0.54	0.52812	FCM	HE	MGP	Fafandel et al. (2008)
Echinodermata	Echinozoa	Echinoidea	Echinoida	Echinidae	Paracentrotus lividus	Sea urchin	0.9	0.8802	NS	S	NS	White (1961)
Echinodermata	Echinozoa	Echinoidea	Echinoida	Echinidae	Sterechinus neumayeri	Sea urchin	0.69	0.67482	BFA	NS	NS	Marsh et al. (1999)
Echinodermata	Echinozoa	Echinoidea	Echinoida	Echinometridae	Echinometra lacunter	Sea urchin	0.86	0.84108	BFA	S	SP	Hinegardner (1974)
Echinodermata	Echinozoa	Echinoidea	Echinoida	Echinometridae	Echinometra mathaei	Sea urchin	0.89	0.87042	BCA	S	HS	Hinegardner (1961)
Echinodermata	Echinozoa	Echinoidea	Echinoida	Echinometridae	Echinometra sp.	Sea urchin	0.98	0.95844	FD	S	GD	Mirsky and Ris (1951)
Echinodermata	Echinozoa	Echinoidea	Echinoida	Strongylocentrotidae	Strongylocentrotus droebachiensis	Sea urchin	0.9	0.8802	BFA	S	SP	Hinegardner (1974)
Echinodermata	Echinozoa	Echinoidea	Echinoida	Strongylocentrotidae	Strongylocentrotus franciscanus	Sea urchin	0.83	0.81174	BFA	S	SP	Hinegardner (1974)
Echinodermata	Echinozoa	Echinoidea	Echinoida	Strongylocentrotidae	Strongylocentrotus purpuratus	Sea urchin	0.89	0.87042	BFA	S	NS	Hinegardner (1974)
Echinodermata	Echinozoa	Echinoidea	Spatangoida	Loveniidae	Lovenia cordiformis	Heart urchin	1.3	1.2714	BFA	S	SP	Hinegardner (1974)
Echinodermata	Echinozoa	Echinoidea	Temnopleuroida	Toxopneustidae	Lytechinus pictus	Sea urchin	0.97	0.94866	BFA	S	SP	Hinegardner (1974)
Echinodermata	Echinozoa	Echinoidea	Temnopleuroida	Toxopneustidae	Lytechinus sp.	Sea urchin	0.9	0.8802	NS	S	NS	White (1961)
Echinodermata	Echinozoa	Echinoidea	Temnopleuroida	Toxopneustidae	Lytechinus variegatus	Sea urchin	0.92	0.89976	BFA	S	SP	Hinegardner (1974)
Echinodermata	Echinozoa	Echinoidea	Temnopleuroida	Toxopneustidae	Tripneustes esculentus	Sea urchin	1.1	1.0758	BFA	S	SP	Hinegardner (1974)
Echinodermata	Echinozoa	Holothuroidea	Apodida	Synaptidae	Leptosynapta tenuis	Sea cucumber	1.8	1.7604	BFA	S	SP	Hinegardner (1974)
Echinodermata	Echinozoa	Holothuroidea	Aspidochirotida	Holothuriidae	Holothuria floridana	Florida sea cucumber	2.3	2.2494	BFA	S	SP	Hinegardner (1974)
Echinodermata	Echinozoa	Holothuroidea	Aspidochirotida	Stichopodidae	Stichopus californicus	Sea cucumber	0.79	0.77262	BFA	S	SP	Hinegardner (1974)
Echinodermata	Echinozoa	Holothuroidea	Aspidochirotida	Stichopodidae	Stichopus diabole	Sea cucumber	0.99	0.96822	FD	S	GD	Mirsky and Ris (1951)
Echinodermata	Echinozoa	Holothuroidea	Dendrochirotida	Cucumariidae	Cucumaria rubi	Sea cucumber	3.1	3.0318	BFA	S	SP	Hinegardner (1974)
Echinodermata	Echinozoa	Holothuroidea	Dendrochirotida	Cucumariidae	Thyone briareus	Sea cucumber	1.7	1.6626	BFA	S	SP	Hinegardner (1974)
Echinodermata	Echinozoa	Holothuroidea	Dendrochirotida	Cucumariidae	Thyone mexicana	Sea cucumber	1.9	1.8582	BFA	S	SP	Hinegardner (1974)
Echinodermata	Echinozoa	Holothuroidea	Dendrochirotida	Cucumariidae	Thyonella gemmata	Sea cucumber	4.4	4.3032	BFA	S	SP	Hinegardner (1974)
Echinodermata	Echinozoa	Holothuroidea	Dendrochirotida	Psloidae	Thyonepsolus nutriens	Sea cucumber	2.3	2.2494	BFA	S	SP	Hinegardner (1974)
Echinodermata	Echinozoa	Holothuroidea	Dendrochirotida	Sclerodactylidae	Eupentacta sp.	Sea cucumber	2	1.956	BFA	S	SP	Hinegardner (1974)
Echinodermata	Echinozoa	Holothuroidea	Molpadida	Molpadiidae	Molpadia arenicola	Sea cucumber	0.85	0.8313	BFA	S	SP	Hinegardner (1974)
